# Supplementary material for: The population genomics of archaeological transition in west Iberia: Investigation of ancient substructure using imputation and haplotype-based methods
Source: PLoS Genet. 2017 Jul 27;13(7):e1006852. doi: 10.1371/journal.pgen.1006852 (PMC5531429; doi:10.1371/journal.pgen.1006852)
Supplement: S1 Table — (XLSX) [file pgen.1006852.s009.xlsx]

## Sheet: S1 Table - X-chromosome contami
S1 Table - X-chromosome contamination estimated with ANGSD (Korneliussen et al. 2014) and based on a previously published method (Rasmussen et al. 2011).
Sample	Method1	SE	p-value	Method2	SE	p-value
CabecoArruda117B	0.0227833	0.00629405	6.796e-05	0.0141099	0.00786644	0.08707
CabecoArruda122A	0.0156851	0.00149088	2.2e-16	0.0122851	0.00221951	2.255e-09
CovaMoura364	0.0138688	0.00254528	1.875e-08	0.0119355	0.00382681	0.001228
DolmenAnsiao96B	0.0157048	0.00143194	2.2e-16	0.0148498	0.00225513	1.581e-15
LugarCanto45	6.61e-05	0	1	6.61e-05	0	1
MonteCanelas337A	6.61e-05	0.0967981	1	6.61e-05	0.0967981	1
MonteGato104	0.0159797	0.00186092	2.2e-16	0.0167697	0.00292154	1.09e-13
TV32032	0.0160221	0.00283055	3.51e-08	0.0156004	0.00411417	0.001143
TV3831	0.0193851	0.00266839	2.2e-16	0.0184756	0.00376708	1.93e-07
