# Supplementary material for: The population genomics of archaeological transition in west Iberia: Investigation of ancient substructure using imputation and haplotype-based methods
Source: PLoS Genet. 2017 Jul 27;13(7):e1006852. doi: 10.1371/journal.pgen.1006852 (PMC5531429; doi:10.1371/journal.pgen.1006852)
Supplement: S2 Table — (XLSX) [file pgen.1006852.s010.xlsx]

## Sheet: S2 Table - X-chromosome contami
S2 Table - X-chromosome contamination - number of mismatches at X-chromosome SNPs and adjacent sites.
Sample	Method 1
	Base	-4	-3	-2	-1	SNP site	1	2	3	4
CabecoArruda117B	Minor base	6	9	4	7	21	6	9	6	9
	Major base	2387	2384	2393	2389	2370	2392	2389	2392	2386
CabecoArruda122A	Minor base	112	115	128	143	295	135	115	116	133
	Major base	36106	36164	36202	36134	35571	36119	36178	36161	36172
CovaMoura364	Minor base	23	19	13	16	51	21	12	27	22
	Major base	8798	8805	8816	8821	8723	8800	8801	8762	8785
DolmenAnsiao96B	Minor base	127	130	155	153	351	177	132	119	134
	Major base	42311	42439	42401	42354	41542	42249	42373	42370	42280
LugarCanto45	Minor base	0	0	0	2	0	0	1	0	0
	Major base	99	99	99	97	99	99	98	99	99
MonteCanelas337A	Minor base	0	0	0	0	0	0	0	0	0
	Major base	47	47	47	47	47	47	47	47	47
MonteGato104	Minor base	47	46	40	49	159	48	53	53	58
	Major base	22488	22475	22504	22478	22144	22500	22515	22499	22447
TV32032extra	Minor base	96	61	67	80	130	76	62	70	79
	Major base	12120	12147	12159	12124	12062	12106	12121	12127	12100
TV3831	Minor base	94	99	83	105	188	92	82	92	83
	Major base	15458	15486	15500	15444	15370	15471	15484	15463	15473
Sample	Method 2
	Base	-4	-3	-2	-1	SNP site	1	2	3	4
CabecoArruda117B	Minor base	3	5	1	2	7	4	6	1	4
	Major base	1133	1131	1135	1134	1129	1132	1130	1135	1132
CabecoArruda122A	Minor base	52	37	51	61	102	59	47	35	59
	Major base	14244	14259	14245	14235	14194	14237	14249	14261	14237
CovaMoura364	Minor base	11	8	6	6	21	10	6	14	10
	Major base	3935	3938	3940	3940	3925	3936	3940	3932	3936
DolmenAnsiao96B	Minor base	48	41	57	65	126	64	45	38	60
	Major base	16060	16067	16051	16043	15982	16044	16063	16070	16048
LugarCanto45	Minor base	0	0	0	1	0	0	0	0	0
	Major base	49	49	49	48	49	49	49	49	49
MonteCanelas337A	Minor base	0	0	0	0	0	0	0	0	0
	Major base	23	23	23	23	23	23	23	23	23
MonteGato104	Minor base	10	15	14	21	64	19	30	17	26
	Major base	8718	8713	8714	8707	8664	8709	8698	8711	8702
TV32032extra	Minor base	43	22	27	41	52	26	28	28	32
	Major base	5286	5307	5302	5288	5277	5303	5301	5301	5297
TV3831	Minor base	43	45	41	34	77	38	31	42	30
	Major base	6684	6682	6686	6693	6650	6689	6696	6685	6697
