# Supplementary material for: The population genomics of archaeological transition in west Iberia: Investigation of ancient substructure using imputation and haplotype-based methods
Source: PLoS Genet. 2017 Jul 27;13(7):e1006852. doi: 10.1371/journal.pgen.1006852 (PMC5531429; doi:10.1371/journal.pgen.1006852)
Supplement: S5 Table — (XLSX) [file pgen.1006852.s013.xlsx]

## Sheet: S5 Table - D-statistics
S5 Table - D-statistics in the form of D(Mbuti, X; Y, Z) to test admixture between ancient populations.
TEST					D Statistic	Z Score	BABA Events	ABBA Events	Number of SNPs with data across populations
Do Early Neolithic populations form clades to the exclusion of later Neolithic and Chalcolithic groups
Mbuti	Irish MN	:	Cardial EN	Greek EN	0.0002	0.025	15566	15560	312661
Mbuti	Irish MN	:	LBK EN	Hungarian MN	0.0011	0.241	44866	44770	883705
Mbuti	Irish MN	:	Hungarian MN	Greek EN	0.0032	0.539	26574	26407	529850
Mbuti	Irish MN	:	LBK EN	Greek EN	0.006	0.992	27012	26692	533174
Mbuti	Irish MN	:	Hungarian MN	Cardial EN	0.0073	1.204	26447	26064	520435
Mbuti	Irish MN	:	Anatolian EN	LBK EN	0.0055	1.208	44876	44385	880030
Mbuti	Irish MN	:	LBK EN	Cardial EN	0.008	1.334	26761	26335	523771
Mbuti	Irish MN	:	Anatolian EN	Hungarian MN	0.0069	1.593	44519	43907	874471
Mbuti	Irish MN	:	Anatolian EN	Cardial EN	0.012	2.112	26435	25806	518467
Mbuti	Irish MN	:	Anatolian EN	Greek EN	0.0143	2.593	26729	25975	531596
Mbuti	Hungarian CA	:	LBK EN	Anatolian EN	0.0023	0.47	26229	26109	513465
Mbuti	Hungarian CA	:	Cardial EN	Anatolian EN	0.003	0.48	15335	15244	302793
Mbuti	Hungarian CA	:	Cardial EN	Greek EN	0.0062	0.793	9716	9596	193223
Mbuti	Hungarian CA	:	LBK EN	Cardial EN	0.0058	0.868	15534	15355	304518
Mbuti	Hungarian CA	:	LBK EN	Greek EN	0.0065	0.992	16750	16534	329364
Mbuti	Hungarian CA	:	Anatolian EN	Greek EN	0.0063	1.035	16530	16322	328830
Mbuti	Hungarian CA	:	Hungarian MN	LBK EN	0.006	1.122	26226	25915	512980
Mbuti	Hungarian CA	:	Hungarian MN	Greek EN	0.0095	1.43	16570	16259	327282
Mbuti	Hungarian CA	:	Hungarian MN	Anatolian EN	0.0083	1.593	26159	25731	510201
Mbuti	Hungarian CA	:	Hungarian MN	Cardial EN	0.0113	1.62	15460	15114	302578
Mbuti	Greek LN	:	Cardial EN	Anatolian EN	0.0007	0.139	25368	25334	500485
Mbuti	Greek LN	:	LBK EN	Cardial EN	0.0013	0.264	25666	25599	504871
Mbuti	Greek LN	:	LBK EN	Anatolian EN	0.0023	0.607	43451	43250	847741
Mbuti	Greek LN	:	Hungarian MN	LBK EN	0.0034	0.825	43412	43121	849755
Mbuti	Greek LN	:	Hungarian MN	Cardial EN	0.0064	1.232	25506	25182	501576
Mbuti	Greek LN	:	Hungarian MN	Anatolian EN	0.0056	1.42	43088	42609	842202
Mbuti	Greek LN	:	Cardial EN	Greek EN	0.0187	3.107	15606	15033	305210
Mbuti	Greek LN	:	Anatolian EN	Greek EN	0.0149	3.176	26360	25584	518340
Mbuti	Greek LN	:	LBK EN	Greek EN	0.0155	3.18	26815	25995	519683
Mbuti	Greek LN	:	Hungarian MN	Greek EN	0.0182	3.505	26520	25571	516380
Mbuti	Hungarian LN	:	Greek EN	LBK EN	0.0002	0.038	17256	17248	339451
Mbuti	Hungarian LN	:	Anatolian EN	Hungarian MN	0.0006	0.128	27370	27337	536149
Mbuti	Hungarian LN	:	Hungarian MN	LBK EN	0.003	0.581	27601	27436	539831
Mbuti	Hungarian LN	:	Hungarian MN	Greek EN	0.0039	0.611	16983	16851	337304
Mbuti	Hungarian LN	:	Anatolian EN	LBK EN	0.0032	0.663	27751	27574	539581
Mbuti	Hungarian LN	:	Cardial EN	Hungarian MN	0.0043	0.666	16186	16047	318781
Mbuti	Hungarian LN	:	Cardial EN	Anatolian EN	0.0045	0.734	16223	16079	318571
Mbuti	Hungarian LN	:	Anatolian EN	Greek EN	0.005	0.781	16962	16792	338764
Mbuti	Hungarian LN	:	Cardial EN	LBK EN	0.0057	0.878	16435	16249	320848
Mbuti	Hungarian LN	:	Cardial EN	Greek EN	0.0143	1.745	10101	9816	199149
Mbuti	Nordic MN	:	Anatolian EN	Hungarian MN	0.0001	0.029	26547	26541	539298
Mbuti	Nordic MN	:	LBK EN	Hungarian MN	0.0004	0.08	26977	26958	546198
Mbuti	Nordic MN	:	LBK EN	Anatolian EN	0.0006	0.153	26864	26830	542663
Mbuti	Nordic MN	:	Cardial EN	Greek EN	0.0039	0.532	9379	9307	194198
Mbuti	Nordic MN	:	Hungarian MN	Greek EN	0.0064	1.063	15151	14957	311678
Mbuti	Nordic MN	:	Anatolian EN	Greek EN	0.0074	1.318	15162	14938	312248
Mbuti	Nordic MN	:	LBK EN	Greek EN	0.0087	1.499	15394	15129	313575
Mbuti	Nordic MN	:	Anatolian EN	Cardial EN	0.0098	1.716	16822	16495	337811
Mbuti	Nordic MN	:	Hungarian MN	Cardial EN	0.0109	1.89	16864	16502	339919
Mbuti	Nordic MN	:	LBK EN	Cardial EN	0.0116	2.022	17127	16734	342062
Mbuti	Italian CA	:	Hungarian MN	LBK EN	-0.0016	-0.38	40774	40904	822097
Mbuti	Italian CA	:	Cardial EN	Anatolian EN	0.0009	0.19	24261	24216	488817
Mbuti	Italian CA	:	Hungarian MN	Cardial EN	0.0044	0.825	24267	24054	489200
Mbuti	Italian CA	:	Hungarian MN	Anatolian EN	0.0043	1.107	40753	40402	816353
Mbuti	Italian CA	:	LBK EN	Anatolian EN	0.0067	1.64	41295	40749	821674
Mbuti	Italian CA	:	LBK EN	Cardial EN	0.0094	1.81	24691	24233	492410
Mbuti	Italian CA	:	Cardial EN	Greek EN	0.0226	3.683	15037	14373	301345
Mbuti	Italian CA	:	Hungarian MN	Greek EN	0.0197	3.704	25360	24381	507201
Mbuti	Italian CA	:	Anatolian EN	Greek EN	0.021	4.179	25428	24382	509229
Mbuti	Italian CA	:	LBK EN	Greek EN	0.0253	5.075	25841	24569	510428
Mbuti	Portuguese LNCA	:	LBK EN	Hungarian MN	0.0001	0.031	45427	45418	892567
Mbuti	Portuguese LNCA	:	Cardial EN	Greek EN	0.0031	0.592	15938	15839	316121
Mbuti	Portuguese LNCA	:	Hungarian MN	Anatolian EN	0.0034	1.084	45132	44828	883346
Mbuti	Portuguese LNCA	:	LBK EN	Anatolian EN	0.0035	1.13	45569	45253	889052
Mbuti	Portuguese LNCA	:	Anatolian EN	Cardial EN	0.0115	2.657	26988	26374	523937
Mbuti	Portuguese LNCA	:	Hungarian MN	Greek EN	0.0135	3.194	27253	26529	535528
Mbuti	Portuguese LNCA	:	LBK EN	Cardial EN	0.0142	3.395	27335	26568	529258
Mbuti	Portuguese LNCA	:	Hungarian MN	Cardial EN	0.0151	3.454	27082	26275	525829
Mbuti	Portuguese LNCA	:	Anatolian EN	Greek EN	0.0139	3.506	27246	26499	537389
Mbuti	Portuguese LNCA	:	LBK EN	Greek EN	0.0165	3.991	27693	26796	538955
Mbuti	Portuguese MN	:	LBK EN	Anatolian EN	0.0004	0.127	45040	45002	883629
Mbuti	Portuguese MN	:	Cardial EN	Greek EN	0.0031	0.546	15820	15724	315273
Mbuti	Portuguese MN	:	Hungarian MN	LBK EN	0.0034	0.998	45186	44876	886514
Mbuti	Portuguese MN	:	Hungarian MN	Anatolian EN	0.0039	1.129	44767	44415	877959
Mbuti	Portuguese MN	:	Anatolian EN	Cardial EN	0.011	2.533	26716	26137	521138
Mbuti	Portuguese MN	:	LBK EN	Greek EN	0.0124	2.723	27456	26781	537415
Mbuti	Portuguese MN	:	LBK EN	Cardial EN	0.013	2.941	27049	26356	526179
Mbuti	Portuguese MN	:	Hungarian MN	Cardial EN	0.0147	3.207	26818	26044	522762
Mbuti	Portuguese MN	:	Hungarian MN	Greek EN	0.0147	3.222	27138	26350	534003
Mbuti	Portuguese MN	:	Anatolian EN	Greek EN	0.0151	3.393	27097	26291	535910
Mbuti	Spanish CA	:	Hungarian MN	Anatolian EN	0.002	0.554	44737	44562	880985
Mbuti	Spanish CA	:	Anatolian EN	LBK EN	0.0027	0.768	45292	45049	886698
Mbuti	Spanish CA	:	Cardial EN	Greek EN	0.006	1.09	15834	15643	315472
Mbuti	Spanish CA	:	Hungarian MN	LBK EN	0.0052	1.401	45391	44921	890120
Mbuti	Spanish CA	:	LBK EN	Cardial EN	0.0088	1.93	27031	26560	527750
Mbuti	Spanish CA	:	LBK EN	Greek EN	0.0095	2.185	27323	26807	537919
Mbuti	Spanish CA	:	Anatolian EN	Cardial EN	0.0103	2.35	26734	26187	522479
Mbuti	Spanish CA	:	Hungarian MN	Cardial EN	0.0132	2.824	26846	26146	524320
Mbuti	Spanish CA	:	Hungarian MN	Greek EN	0.0133	3	27071	26359	534510
Mbuti	Spanish CA	:	Anatolian EN	Greek EN	0.0134	3.228	27030	26316	536374
Do later Neolithic and Chalcolithic groups form clades to the exclusion of Early Neolithics?
Mbuti	Anatolian EN	:	Nordic MN	Spanish CA	0	0.007	26871	26869	541654
Mbuti	Anatolian EN	:	Italian CA	Hungarian LN	0.0002	0.037	25098	25088	506715
Mbuti	Anatolian EN	:	Italian CA	Greek LN	0.0004	0.105	39219	39186	789209
Mbuti	Anatolian EN	:	Spanish CA	Irish MN	0.0007	0.176	44461	44397	878106
Mbuti	Anatolian EN	:	Hungarian LN	Hungarian CA	0.0011	0.183	16245	16210	321231
Mbuti	Anatolian EN	:	Hungarian CA	Italian CA	0.001	0.212	24074	24026	484179
Mbuti	Anatolian EN	:	Irish MN	Nordic MN	0.0012	0.244	26397	26331	537324
Mbuti	Anatolian EN	:	Hungarian CA	Greek LN	0.0014	0.285	25388	25319	494211
Mbuti	Anatolian EN	:	Hungarian LN	Greek LN	0.0019	0.382	26380	26281	518463
Mbuti	Anatolian EN	:	Nordic MN	Portuguese LNCA	0.0016	0.43	27033	26949	543180
Mbuti	Anatolian EN	:	Irish MN	Portuguese LNCA	0.0024	0.619	44761	44549	880423
Mbuti	Anatolian EN	:	Portuguese LNCA	Portuguese MN	0.0018	0.665	44833	44674	884227
Mbuti	Anatolian EN	:	Nordic MN	Portuguese MN	0.003	0.73	26746	26588	539737
Mbuti	Anatolian EN	:	Nordic MN	Hungarian LN	0.0061	1.119	16092	15897	324824
Mbuti	Anatolian EN	:	Spanish CA	Portuguese LNCA	0.0031	1.159	45187	44908	887170
Mbuti	Anatolian EN	:	Irish MN	Portuguese MN	0.0045	1.164	44351	43954	875135
Mbuti	Anatolian EN	:	Spanish CA	Portuguese MN	0.0052	1.732	44874	44414	881940
Mbuti	Anatolian EN	:	Portuguese LNCA	Hungarian CA	0.0079	1.846	26626	26210	514082
Mbuti	Anatolian EN	:	Portuguese LNCA	Hungarian LN	0.0083	1.865	28021	27558	540124
Mbuti	Anatolian EN	:	Portuguese MN	Hungarian LN	0.0088	1.943	27812	27329	537914
Mbuti	Anatolian EN	:	Irish MN	Hungarian CA	0.0105	1.946	26144	25599	508539
Mbuti	Anatolian EN	:	Nordic MN	Hungarian CA	0.0113	1.991	15336	14992	306614
Mbuti	Anatolian EN	:	Portuguese MN	Hungarian CA	0.0092	2.031	26456	25975	512220
Mbuti	Anatolian EN	:	Irish MN	Hungarian LN	0.0112	2.134	27409	26799	534448
Mbuti	Anatolian EN	:	Spanish CA	Hungarian LN	0.0114	2.459	27772	27148	539037
Mbuti	Anatolian EN	:	Portuguese MN	Greek LN	0.0092	2.825	43555	42758	843812
Mbuti	Anatolian EN	:	Nordic MN	Greek LN	0.0126	2.885	26259	25605	518902
Mbuti	Anatolian EN	:	Spanish CA	Hungarian CA	0.013	2.985	26581	25900	513039
Mbuti	Anatolian EN	:	Irish MN	Italian CA	0.0135	3.025	40833	39743	813759
Mbuti	Anatolian EN	:	Portuguese MN	Italian CA	0.0103	3.094	40927	40089	819261
Mbuti	Anatolian EN	:	Irish MN	Greek LN	0.0131	3.153	43490	42362	839435
Mbuti	Anatolian EN	:	Portuguese LNCA	Italian CA	0.0116	3.568	41439	40491	822618
Mbuti	Anatolian EN	:	Portuguese LNCA	Greek LN	0.0111	3.584	43995	43030	848358
Mbuti	Anatolian EN	:	Spanish CA	Greek LN	0.0138	4.033	44059	42855	846354
Mbuti	Anatolian EN	:	Spanish CA	Italian CA	0.0151	4.197	41305	40074	820940
Mbuti	Anatolian EN	:	Nordic MN	Italian CA	0.0185	4.25	25003	24094	511074
Mbuti	Greek EN	:	Irish MN	Hungarian CA	0.0005	0.071	16620	16602	326189
Mbuti	Greek EN	:	Italian CA	Greek LN	0.0004	0.083	24512	24491	494277
Mbuti	Greek EN	:	Hungarian LN	Irish MN	0.0007	0.096	17072	17047	336236
Mbuti	Greek EN	:	Hungarian CA	Nordic MN	0.0009	0.128	9267	9250	188332
Mbuti	Greek EN	:	Spanish CA	Hungarian LN	0.0008	0.129	17339	17311	339374
Mbuti	Greek EN	:	Hungarian CA	Hungarian LN	0.0023	0.299	10739	10690	211425
Mbuti	Greek EN	:	Portuguese LNCA	Portuguese MN	0.0012	0.32	27258	27193	538143
Mbuti	Greek EN	:	Spanish CA	Irish MN	0.0019	0.335	26901	26798	532855
Mbuti	Greek EN	:	Irish MN	Portuguese LNCA	0.0022	0.396	27050	26934	533865
Mbuti	Greek EN	:	Nordic MN	Spanish CA	0.003	0.565	15478	15385	313453
Mbuti	Greek EN	:	Irish MN	Portuguese MN	0.0035	0.603	26929	26742	532345
Mbuti	Greek EN	:	Nordic MN	Irish MN	0.0044	0.613	15145	15013	310550
Mbuti	Greek EN	:	Spanish CA	Hungarian CA	0.0038	0.653	16816	16690	329321
Mbuti	Greek EN	:	Hungarian LN	Portuguese LNCA	0.004	0.661	17540	17399	339917
Mbuti	Greek EN	:	Hungarian CA	Portuguese LNCA	0.0043	0.75	16973	16827	329828
Mbuti	Greek EN	:	Hungarian LN	Portuguese MN	0.0046	0.759	17517	17357	339154
Mbuti	Greek EN	:	Hungarian CA	Portuguese MN	0.0051	0.82	16870	16700	329124
Mbuti	Greek EN	:	Spanish CA	Portuguese LNCA	0.0035	0.965	27348	27160	538656
Mbuti	Greek EN	:	Nordic MN	Hungarian LN	0.0075	0.98	9734	9589	195459
Mbuti	Greek EN	:	Spanish CA	Portuguese MN	0.0047	1.207	27273	27019	537131
Mbuti	Greek EN	:	Nordic MN	Portuguese LNCA	0.0064	1.246	15622	15425	314109
Mbuti	Greek EN	:	Hungarian LN	Italian CA	0.0127	1.807	16303	15895	323687
Mbuti	Greek EN	:	Nordic MN	Portuguese MN	0.0098	1.875	15577	15273	313118
Mbuti	Greek EN	:	Irish MN	Italian CA	0.0162	2.577	25288	24482	505563
Mbuti	Greek EN	:	Hungarian CA	Greek LN	0.017	2.617	16628	16072	319290
Mbuti	Greek EN	:	Hungarian CA	Italian CA	0.0181	2.683	15958	15392	314550
Mbuti	Greek EN	:	Hungarian LN	Greek LN	0.0188	2.833	17041	16413	328871
Mbuti	Greek EN	:	Irish MN	Greek LN	0.0175	2.891	26763	25842	514720
Mbuti	Greek EN	:	Portuguese MN	Greek LN	0.0145	3.084	26885	26116	519052
Mbuti	Greek EN	:	Portuguese MN	Italian CA	0.0151	3.227	25563	24803	509995
Mbuti	Greek EN	:	Portuguese LNCA	Italian CA	0.0156	3.47	25826	25030	511187
Mbuti	Greek EN	:	Portuguese LNCA	Greek LN	0.0154	3.601	27101	26280	520424
Mbuti	Greek EN	:	Nordic MN	Greek LN	0.0235	3.835	15414	14707	303550
Mbuti	Greek EN	:	Nordic MN	Italian CA	0.0244	3.971	14816	14109	303115
Mbuti	Greek EN	:	Spanish CA	Italian CA	0.0197	4.068	25790	24795	510325
Mbuti	Greek EN	:	Spanish CA	Greek LN	0.0189	4.134	27162	26153	519471
Mbuti	Hungarian MN	:	Irish MN	Greek LN	0.0005	0.101	42919	42880	841358
Mbuti	Hungarian MN	:	Portuguese MN	Nordic MN	0.0007	0.155	26671	26635	542753
Mbuti	Hungarian MN	:	Greek LN	Hungarian LN	0.0014	0.261	26308	26237	518198
Mbuti	Hungarian MN	:	Greek LN	Italian CA	0.0014	0.345	39073	38960	788924
Mbuti	Hungarian MN	:	Irish MN	Italian CA	0.002	0.424	40202	40042	814214
Mbuti	Hungarian MN	:	Irish MN	Hungarian LN	0.0026	0.47	27149	27009	534691
Mbuti	Hungarian MN	:	Portuguese LNCA	Portuguese MN	0.0014	0.497	44692	44568	886850
Mbuti	Hungarian MN	:	Portuguese MN	Hungarian CA	0.0027	0.57	26101	25960	511560
Mbuti	Hungarian MN	:	Hungarian CA	Irish MN	0.0033	0.592	25810	25638	508083
Mbuti	Hungarian MN	:	Portuguese LNCA	Nordic MN	0.0024	0.608	27089	26961	546576
Mbuti	Hungarian MN	:	Spanish CA	Portuguese LNCA	0.002	0.672	45066	44890	890291
Mbuti	Hungarian MN	:	Portuguese LNCA	Hungarian CA	0.0035	0.798	26277	26094	513531
Mbuti	Hungarian MN	:	Nordic MN	Hungarian CA	0.0047	0.802	15100	14959	306976
Mbuti	Hungarian MN	:	Nordic MN	Irish MN	0.0045	0.902	26630	26390	540746
Mbuti	Hungarian MN	:	Hungarian CA	Italian CA	0.0044	0.902	23910	23700	483162
Mbuti	Hungarian MN	:	Hungarian CA	Greek LN	0.0048	0.936	25205	24964	493354
Mbuti	Hungarian MN	:	Hungarian CA	Hungarian LN	0.0068	1.117	16242	16022	320414
Mbuti	Hungarian MN	:	Nordic MN	Greek LN	0.0056	1.202	26022	25733	521286
Mbuti	Hungarian MN	:	Spanish CA	Portuguese MN	0.0036	1.207	44693	44372	884488
Mbuti	Hungarian MN	:	Spanish CA	Nordic MN	0.0055	1.335	27067	26770	544961
Mbuti	Hungarian MN	:	Italian CA	Hungarian LN	0.0072	1.348	25182	24820	506056
Mbuti	Hungarian MN	:	Nordic MN	Hungarian LN	0.0083	1.411	16169	15903	325712
Mbuti	Hungarian MN	:	Portuguese MN	Irish MN	0.0065	1.633	44405	43835	877908
Mbuti	Hungarian MN	:	Spanish CA	Hungarian CA	0.008	1.811	26216	25799	512488
Mbuti	Hungarian MN	:	Portuguese MN	Greek LN	0.0067	1.844	43245	42668	845189
Mbuti	Hungarian MN	:	Portuguese LNCA	Hungarian LN	0.0089	1.945	27902	27407	540273
Mbuti	Hungarian MN	:	Portuguese LNCA	Irish MN	0.0082	2.036	45092	44360	883782
Mbuti	Hungarian MN	:	Portuguese MN	Italian CA	0.0076	2.08	40639	40022	819403
Mbuti	Hungarian MN	:	Nordic MN	Italian CA	0.0103	2.139	24751	24248	512521
Mbuti	Hungarian MN	:	Spanish CA	Irish MN	0.0097	2.349	44884	44024	881377
Mbuti	Hungarian MN	:	Portuguese MN	Hungarian LN	0.0114	2.356	27750	27127	537908
Mbuti	Hungarian MN	:	Portuguese LNCA	Greek LN	0.0081	2.418	43709	43010	850162
Mbuti	Hungarian MN	:	Portuguese LNCA	Italian CA	0.0092	2.597	41063	40316	822932
Mbuti	Hungarian MN	:	Spanish CA	Hungarian LN	0.0126	2.667	27784	27091	539169
Mbuti	Hungarian MN	:	Spanish CA	Greek LN	0.0102	2.804	43702	42815	848090
Mbuti	Hungarian MN	:	Spanish CA	Italian CA	0.0118	3.267	40940	39982	821237
Mbuti	LBK EN	:	Irish MN	Italian CA	0.0004	0.089	40744	40710	819429
Mbuti	LBK EN	:	Irish MN	Hungarian CA	0.0009	0.165	26084	26036	511283
Mbuti	LBK EN	:	Nordic MN	Portuguese MN	0.0011	0.289	27096	27035	546158
Mbuti	LBK EN	:	Italian CA	Hungarian CA	0.0018	0.372	24245	24156	486288
Mbuti	LBK EN	:	Portuguese MN	Irish MN	0.0018	0.439	44804	44640	883511
Mbuti	LBK EN	:	Nordic MN	Spanish CA	0.0017	0.443	27272	27180	548387
Mbuti	LBK EN	:	Spanish CA	Portuguese MN	0.0018	0.612	45299	45133	890234
Mbuti	LBK EN	:	Greek LN	Hungarian LN	0.0035	0.692	26720	26535	521544
Mbuti	LBK EN	:	Hungarian CA	Greek LN	0.0037	0.75	25627	25438	496541
Mbuti	LBK EN	:	Portuguese MN	Italian CA	0.0027	0.752	40946	40728	824738
Mbuti	LBK EN	:	Spanish CA	Irish MN	0.0037	0.876	45221	44890	887016
Mbuti	LBK EN	:	Portuguese MN	Hungarian CA	0.004	0.879	26528	26314	514842
Mbuti	LBK EN	:	Portuguese LNCA	Nordic MN	0.0034	0.947	27438	27254	549997
Mbuti	LBK EN	:	Hungarian CA	Hungarian LN	0.0059	0.978	16493	16300	322495
Mbuti	LBK EN	:	Irish MN	Greek LN	0.0046	1.015	43608	43206	846836
Mbuti	LBK EN	:	Nordic MN	Hungarian CA	0.0062	1.056	15362	15173	308845
Mbuti	LBK EN	:	Nordic MN	Irish MN	0.0052	1.075	27008	26727	544106
Mbuti	LBK EN	:	Portuguese LNCA	Spanish CA	0.0029	1.075	45717	45457	896073
Mbuti	LBK EN	:	Italian CA	Greek LN	0.0049	1.236	39690	39301	794110
Mbuti	LBK EN	:	Spanish CA	Italian CA	0.0054	1.519	41292	40845	826596
Mbuti	LBK EN	:	Nordic MN	Hungarian LN	0.0085	1.528	16414	16136	327718
Mbuti	LBK EN	:	Irish MN	Hungarian LN	0.0085	1.533	27705	27235	538061
Mbuti	LBK EN	:	Nordic MN	Italian CA	0.0068	1.546	24953	24617	515693
Mbuti	LBK EN	:	Portuguese LNCA	Irish MN	0.0068	1.675	45596	44978	889414
Mbuti	LBK EN	:	Portuguese LNCA	Portuguese MN	0.0047	1.709	45461	45031	892603
Mbuti	LBK EN	:	Spanish CA	Hungarian CA	0.0085	1.828	26601	26155	515778
Mbuti	LBK EN	:	Portuguese LNCA	Hungarian CA	0.0086	1.931	26790	26335	516820
Mbuti	LBK EN	:	Italian CA	Hungarian LN	0.01	2.038	25631	25122	509328
Mbuti	LBK EN	:	Portuguese MN	Greek LN	0.0072	2.06	43899	43274	850780
Mbuti	LBK EN	:	Portuguese LNCA	Italian CA	0.0078	2.228	41600	40960	828300
Mbuti	LBK EN	:	Spanish CA	Hungarian LN	0.0104	2.291	28078	27499	542636
Mbuti	LBK EN	:	Spanish CA	Greek LN	0.0091	2.547	44341	43542	853706
Mbuti	LBK EN	:	Portuguese MN	Hungarian LN	0.0119	2.634	28206	27542	541357
Mbuti	LBK EN	:	Nordic MN	Greek LN	0.0113	2.69	26513	25919	524563
Mbuti	LBK EN	:	Portuguese LNCA	Hungarian LN	0.0141	3.209	28454	27661	543744
Mbuti	LBK EN	:	Portuguese LNCA	Greek LN	0.0119	3.732	44502	43460	855787
Mbuti	Cardial EN	:	Italian CA	Portuguese LNCA	0.0002	0.04	24521	24513	493094
Mbuti	Cardial EN	:	Portuguese LNCA	Portuguese MN	0.0002	0.057	26690	26679	526648
Mbuti	Cardial EN	:	Italian CA	Irish MN	0.0007	0.113	24090	24057	487686
Mbuti	Cardial EN	:	Portuguese MN	Italian CA	0.0005	0.113	24317	24291	491125
Mbuti	Cardial EN	:	Hungarian CA	Nordic MN	0.0009	0.118	9550	9533	192640
Mbuti	Cardial EN	:	Spanish CA	Nordic MN	0.0006	0.12	16997	16975	341400
Mbuti	Cardial EN	:	Nordic MN	Portuguese LNCA	0.001	0.193	17047	17014	342444
Mbuti	Cardial EN	:	Hungarian LN	Spanish CA	0.0014	0.221	16352	16305	320504
Mbuti	Cardial EN	:	Greek LN	Irish MN	0.0013	0.222	25449	25383	499925
Mbuti	Cardial EN	:	Nordic MN	Irish MN	0.0015	0.226	16710	16661	338694
Mbuti	Cardial EN	:	Irish MN	Portuguese MN	0.0017	0.323	26386	26296	521110
Mbuti	Cardial EN	:	Hungarian CA	Greek LN	0.0021	0.325	15000	14938	293457
Mbuti	Cardial EN	:	Greek LN	Italian CA	0.0018	0.352	23428	23345	473102
Mbuti	Cardial EN	:	Irish MN	Portuguese LNCA	0.0018	0.357	26707	26609	524128
Mbuti	Cardial EN	:	Hungarian LN	Hungarian CA	0.0031	0.374	9650	9591	190239
Mbuti	Cardial EN	:	Spanish CA	Hungarian CA	0.0027	0.45	15521	15437	304268
Mbuti	Cardial EN	:	Hungarian LN	Nordic MN	0.004	0.521	10157	10076	204445
Mbuti	Cardial EN	:	Spanish CA	Irish MN	0.0029	0.555	26567	26411	522633
Mbuti	Cardial EN	:	Greek LN	Portuguese MN	0.0026	0.573	25738	25603	502786
Mbuti	Cardial EN	:	Greek LN	Portuguese LNCA	0.0024	0.578	25938	25815	505391
Mbuti	Cardial EN	:	Spanish CA	Greek LN	0.003	0.623	25856	25703	504114
Mbuti	Cardial EN	:	Nordic MN	Greek LN	0.0037	0.643	16329	16208	326769
Mbuti	Cardial EN	:	Hungarian LN	Italian CA	0.0045	0.659	15073	14939	303176
Mbuti	Cardial EN	:	Hungarian CA	Irish MN	0.0048	0.671	15423	15275	301566
Mbuti	Cardial EN	:	Hungarian CA	Portuguese MN	0.004	0.683	15595	15471	303852
Mbuti	Cardial EN	:	Hungarian CA	Italian CA	0.0051	0.818	14424	14276	289016
Mbuti	Cardial EN	:	Nordic MN	Portuguese MN	0.0043	0.832	16946	16801	340369
Mbuti	Cardial EN	:	Hungarian LN	Irish MN	0.0071	0.972	16171	15944	317759
Mbuti	Cardial EN	:	Hungarian LN	Greek LN	0.0067	1.03	15710	15500	308527
Mbuti	Cardial EN	:	Hungarian LN	Portuguese MN	0.0066	1.045	16476	16260	319938
Mbuti	Cardial EN	:	Spanish CA	Italian CA	0.0055	1.19	24468	24198	492015
Mbuti	Cardial EN	:	Spanish CA	Portuguese MN	0.0052	1.263	26697	26420	525180
Mbuti	Cardial EN	:	Nordic MN	Italian CA	0.0079	1.327	15649	15402	322794
Mbuti	Cardial EN	:	Hungarian CA	Portuguese LNCA	0.0073	1.328	15763	15533	304945
Mbuti	Cardial EN	:	Spanish CA	Portuguese LNCA	0.0051	1.378	26942	26670	528153
Mbuti	Cardial EN	:	Hungarian LN	Portuguese LNCA	0.0108	1.797	16646	16290	321209
Affinities of Early Neolithic groups to other Early Neolithics
Mbuti	Anatolian EN	:	LBK EN	Cardial EN	0.0031	0.658	26749	26581	523467
Mbuti	Anatolian EN	:	Hungarian MN	Cardial EN	0.0036	0.728	26423	26235	520068
Mbuti	Anatolian EN	:	Hungarian MN	LBK EN	0.004	1.045	45130	44771	882994
Mbuti	Anatolian EN	:	Cardial EN	Greek EN	0.0216	3.576	16099	15417	314667
Mbuti	Anatolian EN	:	LBK EN	Greek EN	0.0209	4.08	27797	26657	536666
Mbuti	Anatolian EN	:	Hungarian MN	Greek EN	0.0244	4.773	27489	26180	533243
Mbuti	Greek EN	:	Hungarian MN	LBK EN	0.0002	0.041	27191	27178	534836
Mbuti	Greek EN	:	LBK EN	Cardial EN	0.0005	0.073	15980	15965	315628
Mbuti	Greek EN	:	Cardial EN	Hungarian MN	0.0009	0.131	15855	15826	313630
Mbuti	Greek EN	:	Cardial EN	Anatolian EN	0.0129	1.967	16099	15688	314667
Mbuti	Greek EN	:	Hungarian MN	Anatolian EN	0.0121	2.326	27489	26832	533243
Mbuti	Greek EN	:	LBK EN	Anatolian EN	0.0123	2.431	27797	27124	536666
Mbuti	Hungarian MN	:	Cardial EN	LBK EN	0.0002	0.044	26557	26546	525498
Mbuti	Hungarian MN	:	Cardial EN	Anatolian EN	0.0017	0.333	26235	26146	520068
Mbuti	Hungarian MN	:	Anatolian EN	LBK EN	0.0015	0.398	44907	44771	882994
Mbuti	Hungarian MN	:	LBK EN	Greek EN	0.0094	1.795	27178	26674	534836
Mbuti	Hungarian MN	:	Anatolian EN	Greek EN	0.0123	2.392	26832	26180	533243
Mbuti	Hungarian MN	:	Cardial EN	Greek EN	0.0156	2.531	15855	15367	313630
Mbuti	LBK EN	:	Anatolian EN	Cardial EN	0.0012	0.239	26646	26581	523467
Mbuti	LBK EN	:	Hungarian MN	Cardial EN	0.003	0.577	26717	26557	525498
Mbuti	LBK EN	:	Hungarian MN	Anatolian EN	0.0025	0.618	45130	44907	882994
Mbuti	LBK EN	:	Anatolian EN	Greek EN	0.0087	1.799	27124	26657	536666
Mbuti	LBK EN	:	Cardial EN	Greek EN	0.0114	1.842	15965	15603	315628
Mbuti	LBK EN	:	Hungarian MN	Greek EN	0.0096	1.863	27191	26674	534836
Mbuti	Cardial EN	:	LBK EN	Anatolian EN	0.0019	0.381	26749	26646	523467
Mbuti	Cardial EN	:	Hungarian MN	LBK EN	0.0032	0.6	26717	26546	525498
Mbuti	Cardial EN	:	Hungarian MN	Anatolian EN	0.0053	1.019	26423	26146	520068
Mbuti	Cardial EN	:	Anatolian EN	Greek EN	0.0087	1.358	15688	15417	314667
Mbuti	Cardial EN	:	LBK EN	Greek EN	0.0119	1.789	15980	15603	315628
Mbuti	Cardial EN	:	Hungarian MN	Greek EN	0.0147	2.245	15826	15367	313630
Affinities of Iberian Neolithic and Chalcolithic populations to contemporary groups.
Mbuti	Portuguese LNCA	:	Irish MN	Italian CA	0.0001	0.019	40834	40828	820286
Mbuti	Portuguese LNCA	:	Nordic MN	Hungarian CA	0.0002	0.036	15341	15336	309307
Mbuti	Portuguese LNCA	:	Greek LN	Hungarian CA	0.0003	0.072	25555	25540	497167
Mbuti	Portuguese LNCA	:	Hungarian LN	Hungarian CA	0.0013	0.265	16375	16331	322902
Mbuti	Portuguese LNCA	:	Hungarian LN	Greek LN	0.0017	0.398	26592	26503	522120
Mbuti	Portuguese LNCA	:	Nordic MN	Irish MN	0.004	0.953	27049	26832	544502
Mbuti	Portuguese LNCA	:	Greek LN	Nordic MN	0.004	1.087	26354	26142	525107
Mbuti	Portuguese LNCA	:	Irish MN	Spanish CA	0.0037	1.109	45540	45206	887239
Mbuti	Portuguese LNCA	:	Italian CA	Spanish CA	0.0038	1.282	41421	41106	827506
Mbuti	Portuguese LNCA	:	Hungarian LN	Nordic MN	0.0071	1.483	16353	16123	328150
Mbuti	Portuguese LNCA	:	Hungarian LN	Italian CA	0.007	1.582	25515	25162	509987
Mbuti	Portuguese LNCA	:	Hungarian CA	Irish MN	0.0079	1.772	26414	26001	511836
Mbuti	Portuguese LNCA	:	Hungarian CA	Italian CA	0.0077	1.887	24464	24089	486951
Mbuti	Portuguese LNCA	:	Greek LN	Irish MN	0.0079	2.173	43868	43182	847293
Mbuti	Portuguese LNCA	:	Greek LN	Italian CA	0.0082	2.247	39856	39210	795096
Mbuti	Portuguese LNCA	:	Spanish CA	Portuguese MN	0.0053	2.282	45848	45369	890699
Mbuti	Portuguese LNCA	:	Nordic MN	Italian CA	0.0088	2.307	25111	24674	516449
Mbuti	Portuguese LNCA	:	Hungarian LN	Irish MN	0.0105	2.313	27772	27193	538511
Mbuti	Portuguese LNCA	:	Irish MN	Portuguese MN	0.009	2.669	45452	44643	883905
Mbuti	Portuguese LNCA	:	Nordic MN	Spanish CA	0.0099	2.903	27684	27142	548829
Mbuti	Portuguese LNCA	:	Hungarian CA	Spanish CA	0.0108	2.963	26852	26277	516374
Mbuti	Portuguese LNCA	:	Italian CA	Portuguese MN	0.0092	3.074	41512	40758	825705
Mbuti	Portuguese LNCA	:	Hungarian LN	Spanish CA	0.0132	3.417	28233	27498	543141
Mbuti	Portuguese LNCA	:	Greek LN	Spanish CA	0.0118	4.112	44543	43505	854247
Mbuti	Portuguese LNCA	:	Hungarian CA	Portuguese MN	0.0154	4.127	26989	26173	515466
Mbuti	Portuguese LNCA	:	Hungarian LN	Portuguese MN	0.0162	4.179	28375	27472	541898
Mbuti	Portuguese LNCA	:	Nordic MN	Portuguese MN	0.0145	4.372	27647	26856	546686
Mbuti	Portuguese LNCA	:	Greek LN	Portuguese MN	0.017	5.915	44491	43004	851406
Mbuti	Portuguese MN	:	Irish MN	Spanish CA	0.0003	0.079	44986	44960	881570
Mbuti	Portuguese MN	:	Hungarian LN	Hungarian CA	0.001	0.179	16263	16231	321969
Mbuti	Portuguese MN	:	Greek LN	Hungarian CA	0.0009	0.216	25358	25310	495420
Mbuti	Portuguese MN	:	Hungarian LN	Greek LN	0.0012	0.267	26384	26322	520028
Mbuti	Portuguese MN	:	Irish MN	Italian CA	0.0011	0.268	40643	40552	816791
Mbuti	Portuguese MN	:	Spanish CA	Italian CA	0.0023	0.692	41152	40963	823998
Mbuti	Portuguese MN	:	Greek LN	Nordic MN	0.0039	0.981	26164	25961	521883
Mbuti	Portuguese MN	:	Hungarian LN	Nordic MN	0.0052	1.05	16196	16029	326574
Mbuti	Portuguese MN	:	Hungarian CA	Nordic MN	0.0052	1.054	15319	15160	308040
Mbuti	Portuguese MN	:	Nordic MN	Irish MN	0.006	1.331	26875	26557	540760
Mbuti	Portuguese MN	:	Italian CA	Portuguese LNCA	0.0041	1.359	41512	41171	825705
Mbuti	Portuguese MN	:	Irish MN	Portuguese LNCA	0.0054	1.521	45452	44967	883905
Mbuti	Portuguese MN	:	Hungarian CA	Spanish CA	0.0072	1.799	26575	26193	514414
Mbuti	Portuguese MN	:	Nordic MN	Spanish CA	0.0067	1.817	27378	27014	545115
Mbuti	Portuguese MN	:	Hungarian CA	Irish MN	0.0096	1.958	26300	25801	509880
Mbuti	Portuguese MN	:	Hungarian CA	Italian CA	0.009	2.057	24368	23933	485515
Mbuti	Portuguese MN	:	Hungarian LN	Irish MN	0.0108	2.13	27545	26955	536182
Mbuti	Portuguese MN	:	Spanish CA	Portuguese LNCA	0.0054	2.174	45848	45352	890699
Mbuti	Portuguese MN	:	Hungarian LN	Italian CA	0.0105	2.279	25443	24916	508325
Mbuti	Portuguese MN	:	Greek LN	Irish MN	0.0095	2.403	43542	42724	842424
Mbuti	Portuguese MN	:	Nordic MN	Italian CA	0.0096	2.468	25014	24538	514031
Mbuti	Portuguese MN	:	Hungarian LN	Spanish CA	0.0108	2.648	27942	27342	540807
Mbuti	Portuguese MN	:	Greek LN	Spanish CA	0.0093	2.971	44096	43285	849376
Mbuti	Portuguese MN	:	Greek LN	Italian CA	0.0111	3.019	39711	38843	791957
Mbuti	Portuguese MN	:	Nordic MN	Portuguese LNCA	0.0113	3.42	27647	27027	546686
Mbuti	Portuguese MN	:	Hungarian CA	Portuguese LNCA	0.015	4.04	26989	26190	515466
Mbuti	Portuguese MN	:	Hungarian LN	Portuguese LNCA	0.0169	4.214	28375	27434	541898
Mbuti	Portuguese MN	:	Greek LN	Portuguese LNCA	0.015	5.328	44491	43173	851406
Mbuti	Spanish CA	:	Portuguese MN	Portuguese LNCA	0.0002	0.074	45369	45352	890699
Mbuti	Spanish CA	:	Hungarian LN	Hungarian CA	0.0007	0.129	16288	16267	322346
Mbuti	Spanish CA	:	Hungarian LN	Nordic MN	0.0012	0.243	16221	16181	327446
Mbuti	Spanish CA	:	Nordic MN	Hungarian CA	0.0026	0.537	15278	15198	308667
Mbuti	Spanish CA	:	Italian CA	Portuguese MN	0.0019	0.632	40963	40805	823998
Mbuti	Spanish CA	:	Nordic MN	Irish MN	0.0031	0.717	26926	26758	542918
Mbuti	Spanish CA	:	Irish MN	Italian CA	0.0032	0.77	40785	40525	818613
Mbuti	Spanish CA	:	Italian CA	Portuguese LNCA	0.0027	0.945	41421	41202	827506
Mbuti	Spanish CA	:	Hungarian LN	Irish MN	0.0043	0.948	27491	27256	537424
Mbuti	Spanish CA	:	Greek LN	Hungarian CA	0.0043	1.033	25430	25210	496233
Mbuti	Spanish CA	:	Hungarian CA	Irish MN	0.0054	1.099	26209	25930	510805
Mbuti	Spanish CA	:	Hungarian LN	Italian CA	0.0049	1.151	25358	25109	509113
Mbuti	Spanish CA	:	Irish MN	Portuguese LNCA	0.0049	1.392	45540	45095	887239
Mbuti	Spanish CA	:	Irish MN	Portuguese MN	0.0052	1.459	44986	44519	881570
Mbuti	Spanish CA	:	Hungarian LN	Portuguese MN	0.0062	1.608	27942	27599	540807
Mbuti	Spanish CA	:	Greek LN	Nordic MN	0.0067	1.684	26318	25966	523777
Mbuti	Spanish CA	:	Greek LN	Hungarian LN	0.0074	1.823	26601	26209	521120
Mbuti	Spanish CA	:	Hungarian CA	Italian CA	0.0082	1.845	24299	23904	486069
Mbuti	Spanish CA	:	Hungarian CA	Portuguese MN	0.0078	1.893	26575	26163	514414
Mbuti	Spanish CA	:	Hungarian LN	Portuguese LNCA	0.0087	2.309	28233	27749	543141
Mbuti	Spanish CA	:	Greek LN	Irish MN	0.0096	2.51	43651	42824	845246
Mbuti	Spanish CA	:	Nordic MN	Italian CA	0.0107	2.728	25083	24550	515288
Mbuti	Spanish CA	:	Hungarian CA	Portuguese LNCA	0.0107	2.858	26852	26285	516374
Mbuti	Spanish CA	:	Nordic MN	Portuguese MN	0.0109	3.02	27378	26788	545115
Mbuti	Spanish CA	:	Nordic MN	Portuguese LNCA	0.0112	3.284	27684	27068	548829
Mbuti	Spanish CA	:	Greek LN	Italian CA	0.0123	3.605	39797	38832	793556
Mbuti	Spanish CA	:	Greek LN	Portuguese MN	0.0139	4.469	44096	42887	849376
Mbuti	Spanish CA	:	Greek LN	Portuguese LNCA	0.0143	5.198	44543	43285	854247
Do WHG individuals form clades to the exclusion of Neolithic and Chalcolithic groups?
Mbuti	Anatolian EN	:	LaBrana	Bichon	0.0046	0.904	33898	33585	764766
Mbuti	Anatolian EN	:	Bichon	Loschbour	0.0089	1.703	37114	36460	878331
Mbuti	Anatolian EN	:	Loschbour	KO1	0.0121	2.204	25872	25254	580480
Mbuti	Anatolian EN	:	LaBrana	Loschbour	0.0126	2.31	34138	33286	768281
Mbuti	Anatolian EN	:	Bichon	KO1	0.0176	3.251	26077	25176	576625
Mbuti	Anatolian EN	:	LaBrana	KO1	0.0256	4.402	23924	22728	508853
Mbuti	Irish MN	:	KO1	Loschbour	0.0031	0.484	25858	25699	579535
Mbuti	Irish MN	:	LaBrana	Bichon	0.0061	0.964	34401	33986	765614
Mbuti	Irish MN	:	Bichon	KO1	0.0127	1.895	26144	25490	575657
Mbuti	Irish MN	:	Bichon	Loschbour	0.0121	1.978	37648	36748	878927
Mbuti	Irish MN	:	LaBrana	KO1	0.0166	2.507	23968	23185	508190
Mbuti	Irish MN	:	LaBrana	Loschbour	0.0179	2.949	34724	33501	769184
Mbuti	Hungarian CA	:	Loschbour	KO1	0.0021	0.275	15340	15275	342812
Mbuti	Hungarian CA	:	LaBrana	Bichon	0.0029	0.418	19833	19718	442196
Mbuti	Hungarian CA	:	LaBrana	KO1	0.0151	2.084	14182	13760	299086
Mbuti	Hungarian CA	:	Bichon	KO1	0.0167	2.194	15597	15085	340804
Mbuti	Hungarian CA	:	Bichon	Loschbour	0.0151	2.23	21958	21304	510489
Mbuti	Hungarian CA	:	LaBrana	Loschbour	0.0178	2.554	20117	19412	443923
Mbuti	Greek EN	:	LaBrana	Bichon	0.0039	0.588	20060	19905	456711
Mbuti	Greek EN	:	Bichon	Loschbour	0.0069	0.991	22238	21932	531955
Mbuti	Greek EN	:	Loschbour	KO1	0.0107	1.413	15921	15584	359131
Mbuti	Greek EN	:	LaBrana	Loschbour	0.0111	1.68	20188	19746	458630
Mbuti	Greek EN	:	Bichon	KO1	0.0148	1.959	15956	15489	356915
Mbuti	Greek EN	:	LaBrana	KO1	0.0197	2.688	14457	13899	310592
Mbuti	Greek LN	:	LaBrana	Bichon	0.002	0.409	32597	32464	738733
Mbuti	Greek LN	:	Bichon	Loschbour	0.01	1.918	35737	35029	845875
Mbuti	Greek LN	:	LaBrana	Loschbour	0.012	2.23	32990	32210	741978
Mbuti	Greek LN	:	Loschbour	KO1	0.0128	2.409	24941	24309	560739
Mbuti	Greek LN	:	Bichon	KO1	0.0206	3.81	25247	24230	557287
Mbuti	Greek LN	:	LaBrana	KO1	0.0258	4.702	23128	21966	492891
Mbuti	Hungarian LN	:	LaBrana	Bichon	0.0001	0.012	20658	20655	466356
Mbuti	Hungarian LN	:	Bichon	Loschbour	0.0048	0.672	22747	22529	537017
Mbuti	Hungarian LN	:	LaBrana	Loschbour	0.0071	1.062	20844	20551	468390
Mbuti	Hungarian LN	:	Loschbour	KO1	0.0126	1.733	16087	15687	359928
Mbuti	Hungarian LN	:	Bichon	KO1	0.0143	1.832	16166	15712	357618
Mbuti	Hungarian LN	:	LaBrana	KO1	0.0153	2.016	14796	14349	314767
Mbuti	Hungarian MN	:	Bichon	LaBrana	0.0048	0.903	33986	33660	768469
Mbuti	Hungarian MN	:	Loschbour	KO1	0.0116	1.999	25909	25314	581480
Mbuti	Hungarian MN	:	LaBrana	Loschbour	0.0124	2.176	34384	33542	772050
Mbuti	Hungarian MN	:	Bichon	Loschbour	0.0165	2.919	37645	36425	882053
Mbuti	Hungarian MN	:	LaBrana	KO1	0.0251	4.076	23916	22745	510031
Mbuti	Hungarian MN	:	Bichon	KO1	0.0265	4.44	26277	24920	577589
Mbuti	LBK EN	:	KO1	Loschbour	0.0021	0.376	25925	25816	585252
Mbuti	LBK EN	:	LaBrana	Bichon	0.0065	1.25	34446	34003	773400
Mbuti	LBK EN	:	Bichon	KO1	0.0133	2.259	26218	25529	581341
Mbuti	LBK EN	:	Bichon	Loschbour	0.0175	3.143	38047	36741	887792
Mbuti	LBK EN	:	LaBrana	KO1	0.0222	3.978	24074	23027	513294
Mbuti	LBK EN	:	LaBrana	Loschbour	0.0235	4.46	35056	33446	777018
Mbuti	Nordic MN	:	KO1	Loschbour	0.0023	0.354	15993	15921	365203
Mbuti	Nordic MN	:	LaBrana	Bichon	0.0063	1.077	22686	22404	511669
Mbuti	Nordic MN	:	Bichon	KO1	0.0123	1.837	16197	15803	363813
Mbuti	Nordic MN	:	Bichon	Loschbour	0.0146	2.49	23026	22364	545440
Mbuti	Nordic MN	:	LaBrana	KO1	0.0222	3.34	16061	15364	343721
Mbuti	Nordic MN	:	LaBrana	Loschbour	0.0203	3.412	22953	22042	513420
Mbuti	Italian CA	:	LaBrana	Bichon	0.0026	0.509	31607	31444	721744
Mbuti	Italian CA	:	Loschbour	KO1	0.008	1.385	24069	23687	547472
Mbuti	Italian CA	:	Bichon	Loschbour	0.0097	1.72	34149	33495	819049
Mbuti	Italian CA	:	LaBrana	Loschbour	0.0114	2.061	31805	31091	724709
Mbuti	Italian CA	:	Bichon	KO1	0.0149	2.471	24308	23593	544566
Mbuti	Italian CA	:	LaBrana	KO1	0.0195	3.308	22481	21622	485323
Mbuti	Portuguese LNCA	:	KO1	Loschbour	0.0004	0.082	26283	26263	585767
Mbuti	Portuguese LNCA	:	LaBrana	Bichon	0.0031	0.702	34971	34754	773732
Mbuti	Portuguese LNCA	:	Bichon	KO1	0.0081	1.701	26555	26127	581902
Mbuti	Portuguese LNCA	:	Bichon	Loschbour	0.0122	2.659	38454	37524	887857
Mbuti	Portuguese LNCA	:	LaBrana	KO1	0.0141	2.968	24365	23688	513870
Mbuti	Portuguese LNCA	:	LaBrana	Loschbour	0.0153	3.318	35420	34353	777280
Mbuti	Portuguese MN	:	KO1	Loschbour	0.0018	0.361	26136	26041	582801
Mbuti	Portuguese MN	:	Bichon	KO1	0.0044	0.827	26283	26056	578947
Mbuti	Portuguese MN	:	LaBrana	Bichon	0.0049	1.032	34810	34473	768440
Mbuti	Portuguese MN	:	Bichon	Loschbour	0.0073	1.473	38008	37461	881894
Mbuti	Portuguese MN	:	LaBrana	Loschbour	0.012	2.451	35036	34208	771945
Mbuti	Portuguese MN	:	LaBrana	KO1	0.0145	2.694	24118	23429	511191
Mbuti	Spanish CA	:	Bichon	KO1	0.0015	0.294	26286	26206	580539
Mbuti	Spanish CA	:	KO1	Loschbour	0.0038	0.758	26237	26038	584391
Mbuti	Spanish CA	:	Bichon	Loschbour	0.009	1.769	38148	37467	885458
Mbuti	Spanish CA	:	LaBrana	Bichon	0.011	2.327	35122	34356	771556
Mbuti	Spanish CA	:	LaBrana	KO1	0.0141	2.748	24282	23607	512659
Mbuti	Spanish CA	:	LaBrana	Loschbour	0.0194	4.114	35367	34018	775099
Mbuti	Cardial EN	:	Loschbour	Bichon	0.0001	0.021	21924	21918	523691
Mbuti	Cardial EN	:	LaBrana	Bichon	0.0089	1.361	20893	20525	466036
Mbuti	Cardial EN	:	LaBrana	Loschbour	0.0093	1.37	20718	20338	467845
Mbuti	Cardial EN	:	Loschbour	KO1	0.0193	2.663	15595	15006	348914
Mbuti	Cardial EN	:	Bichon	KO1	0.0206	3.084	15740	15103	347132
Mbuti	Cardial EN	:	LaBrana	KO1	0.028	4.012	14731	13930	312389
Do Iberian Neolithics and Chalcolithic form clades to the exclusion of Western Hunter Gatherers?
Mbuti	KO1	:	Cardial EN	Portuguese MN	0.0171	2.787	29431	28439	676533
Mbuti	Loschbour	:	Cardial EN	Portuguese MN	0.0301	4.507	45319	42674	1026374
Mbuti	Bichon	:	Cardial EN	Portuguese MN	0.0294	4.52	44931	42364	1019161
Mbuti	LaBrana	:	Cardial EN	Portuguese MN	0.0305	5.056	39692	37345	904937
Mbuti	KO1	:	Cardial EN	Portuguese LNCA	0.0176	2.994	29742	28713	679898
Mbuti	Bichon	:	Cardial EN	Portuguese LNCA	0.027	4.589	45265	42887	1025894
Mbuti	LaBrana	:	Cardial EN	Portuguese LNCA	0.0267	4.868	39955	37874	911072
Mbuti	Loschbour	:	Cardial EN	Portuguese LNCA	0.0325	5.391	45836	42946	1033189
Mbuti	KO1	:	Cardial EN	Spanish CA	0.0169	2.667	29643	28657	678142
Mbuti	LaBrana	:	Cardial EN	Spanish CA	0.0273	4.569	39915	37791	908163
Mbuti	Loschbour	:	Cardial EN	Spanish CA	0.0324	4.99	45733	42863	1030053
Mbuti	Bichon	:	Cardial EN	Spanish CA	0.0324	5.043	45376	42531	1022789
Mbuti	WHG	:	Cardial EN	Portuguese LNCA	0.0268	5.932	27496	26059	530903
Mbuti	WHG	:	Cardial EN	Portuguese MN	0.0292	6	27308	25758	527794
Mbuti	WHG	:	Cardial EN	Spanish CA	0.0309	6.351	27532	25881	529369
Mbuti	Bichon	:	Portuguese MN	Portuguese LNCA	-0.0071	-1.984	44365	45000	883855
Mbuti	LaBrana	:	Portuguese MN	Portuguese LNCA	-0.0043	-1.192	38618	38953	773834
Mbuti	Loschbour	:	Portuguese MN	Portuguese LNCA	-0.0021	-0.598	44921	45112	890969
Mbuti	KO1	:	Portuguese MN	Portuguese LNCA	-0.002	-0.574	29429	29545	584561
Mbuti	LaBrana	:	Portuguese MN	Spanish CA	-0.0033	-0.834	38643	38896	771726
Mbuti	KO1	:	Portuguese MN	Spanish CA	-0.0006	-0.149	29515	29548	583227
Mbuti	Bichon	:	Portuguese MN	Spanish CA	0.0005	0.127	44722	44678	881526
Mbuti	Loschbour	:	Portuguese MN	Spanish CA	0.002	0.512	45023	44841	888607
Mbuti	Bichon	:	Spanish CA	Portuguese LNCA	-0.0078	-2.107	44687	45394	887256
Mbuti	Loschbour	:	Spanish CA	Portuguese LNCA	-0.0048	-1.285	45109	45544	894445
Mbuti	LaBrana	:	Spanish CA	Portuguese LNCA	-0.0013	-0.355	39042	39147	776879
Mbuti	KO1	:	Spanish CA	Portuguese LNCA	-0.001	-0.266	29669	29729	586117
Do Iberian Neolithics and Chalcolithics form clades to the exclusion of other groups?
Mbuti	Italian CA	:	Portuguese MN	Portuguese LNCA	-0.005	-1.776	40758	41171	825705
Mbuti	Portuguese BA	:	Portuguese MN	Portuguese LNCA	-0.0049	-1.921	40953	41356	815984
Mbuti	Steppe Sintashta	:	Portuguese MN	Portuguese LNCA	-0.0048	-1.92	34910	35245	726673
Mbuti	Steppe Karasuk	:	Portuguese MN	Portuguese LNCA	-0.0039	-1.879	43244	43585	885043
Mbuti	LBK EN	:	Portuguese MN	Portuguese LNCA	-0.0047	-1.709	45031	45461	892603
Mbuti	WHG	:	Portuguese MN	Portuguese LNCA	-0.0044	-1.564	45245	45643	895464
Mbuti	Steppe Afanasievo	:	Portuguese MN	Portuguese LNCA	-0.004	-1.554	37637	37939	771825
Mbuti	Estonian CW	:	Portuguese MN	Portuguese LNCA	-0.0052	-1.38	20760	20977	424887
Mbuti	Mezhovskaya	:	Portuguese MN	Portuguese LNCA	-0.0044	-1.309	32461	32745	667136
Mbuti	Unetice	:	Portuguese MN	Portuguese LNCA	-0.0033	-1.218	30393	30595	624088
Mbuti	Irish MN	:	Portuguese MN	Portuguese LNCA	-0.0036	-1.107	44643	44967	883905
Mbuti	Armenian BA	:	Portuguese MN	Portuguese LNCA	-0.0043	-1.059	13427	13542	314190
Mbuti	Irish BA	:	Portuguese MN	Portuguese LNCA	-0.0024	-1.009	44931	45152	894513
Mbuti	Nordic MN	:	Portuguese MN	Portuguese LNCA	-0.0032	-0.967	26856	27027	546686
Mbuti	German BB	:	Portuguese MN	Portuguese LNCA	-0.0041	-0.928	9833	9915	209245
Mbuti	Hungarian IA	:	Portuguese MN	Portuguese LNCA	-0.003	-0.911	29121	29297	584973
Mbuti	Spanish BA	:	Portuguese MN	Portuguese LNCA	-0.0038	-0.904	16011	16132	318292
Mbuti	Czech BB	:	Portuguese MN	Portuguese LNCA	-0.003	-0.836	21861	21991	447109
Mbuti	Hungarian Vatya	:	Portuguese MN	Portuguese LNCA	-0.0023	-0.747	31936	32086	639821
Mbuti	Hungarian LBA	:	Portuguese MN	Portuguese LNCA	-0.0022	-0.723	43519	43713	877453
Mbuti	Greek LN	:	Portuguese MN	Portuguese LNCA	-0.002	-0.71	43004	43173	851406
Mbuti	Anatolian EN	:	Portuguese MN	Portuguese LNCA	-0.0018	-0.665	44674	44833	884227
Mbuti	Motala HG	:	Portuguese MN	Portuguese LNCA	-0.0022	-0.614	40474	40650	808006
Mbuti	Steppe Andronovo	:	Portuguese MN	Portuguese LNCA	-0.0015	-0.6	42432	42562	853456
Mbuti	Hungarian MN	:	Portuguese MN	Portuguese LNCA	-0.0014	-0.497	44568	44692	886850
Mbuti	Nordic PWC	:	Portuguese MN	Portuguese LNCA	-0.0012	-0.373	38592	38686	766748
Mbuti	Greek EN	:	Portuguese MN	Portuguese LNCA	-0.0012	-0.32	27193	27258	538143
Mbuti	Steppe Yamnaya	:	Portuguese MN	Portuguese LNCA	-0.0007	-0.311	39671	39730	804364
Mbuti	Hungarian EBA	:	Portuguese MN	Portuguese LNCA	-0.0011	-0.305	21372	21420	424653
Mbuti	Nordic Battle-Axe	:	Portuguese MN	Portuguese LNCA	-0.0008	-0.207	18024	18053	377678
Mbuti	Hungarian CA	:	Portuguese MN	Portuguese LNCA	-0.0003	-0.097	26173	26190	515466
Mbuti	Nordic LN	:	Portuguese MN	Portuguese LNCA	-0.0003	-0.096	38409	38429	775226
Mbuti	Cardial EN	:	Portuguese MN	Portuguese LNCA	-0.0002	-0.057	26679	26690	526648
Mbuti	CHG	:	Portuguese MN	Portuguese LNCA	-0.0001	-0.032	43628	43636	889153
Mbuti	Spanish CA	:	Portuguese MN	Portuguese LNCA	0.0002	0.074	45369	45352	890699
Mbuti	Hungarian LN	:	Portuguese MN	Portuguese LNCA	0.0007	0.194	27472	27434	541898
Mbuti	Hungarian Maros	:	Portuguese MN	Portuguese LNCA	0.0012	0.255	8800	8780	181041
Mbuti	Steppe Yamnaya	:	Portuguese MN	Spanish CA	-0.0081	-3.045	39286	39924	802198
Mbuti	Steppe Karasuk	:	Portuguese MN	Spanish CA	-0.0064	-2.792	43054	43610	882743
Mbuti	Portuguese BA	:	Portuguese MN	Spanish CA	-0.0073	-2.745	40814	41417	814071
Mbuti	Unetice	:	Portuguese MN	Spanish CA	-0.0078	-2.487	30240	30717	622182
Mbuti	Portuguese LNCA	:	Portuguese MN	Spanish CA	-0.0053	-2.282	45369	45848	890699
Mbuti	Steppe Sintashta	:	Portuguese MN	Spanish CA	-0.0055	-2.051	34848	35236	724668
Mbuti	Steppe Afanasievo	:	Portuguese MN	Spanish CA	-0.006	-1.993	37553	38007	769958
Mbuti	CHG	:	Portuguese MN	Spanish CA	-0.0057	-1.941	43276	43768	886837
Mbuti	Mezhovskaya	:	Portuguese MN	Spanish CA	-0.0066	-1.859	32330	32757	665676
Mbuti	Steppe Andronovo	:	Portuguese MN	Spanish CA	-0.0047	-1.78	42267	42670	851408
Mbuti	Anatolian EN	:	Portuguese MN	Spanish CA	-0.0052	-1.732	44414	44874	881940
Mbuti	Greek LN	:	Portuguese MN	Spanish CA	-0.0046	-1.53	42887	43285	849376
Mbuti	German BB	:	Portuguese MN	Spanish CA	-0.0074	-1.525	9810	9956	208744
Mbuti	Spanish BA	:	Portuguese MN	Spanish CA	-0.0056	-1.337	15985	16167	317614
Mbuti	Irish MN	:	Portuguese MN	Spanish CA	-0.0049	-1.335	44519	44960	881570
Mbuti	Cardial EN	:	Portuguese MN	Spanish CA	-0.0052	-1.263	26420	26697	525180
Mbuti	Italian CA	:	Portuguese MN	Spanish CA	-0.0042	-1.377	40805	41152	823998
Mbuti	Hungarian EBA	:	Portuguese MN	Spanish CA	-0.0047	-1.213	21231	21429	423755
Mbuti	Greek EN	:	Portuguese MN	Spanish CA	-0.0047	-1.207	27019	27273	537131
Mbuti	Hungarian MN	:	Portuguese MN	Spanish CA	-0.0036	-1.207	44372	44693	884488
Mbuti	Nordic MN	:	Portuguese MN	Spanish CA	-0.0042	-1.189	26788	27014	545115
Mbuti	Hungarian Maros	:	Portuguese MN	Spanish CA	-0.0057	-1.077	8753	8853	180433
Mbuti	Czech BB	:	Portuguese MN	Spanish CA	-0.0041	-1.055	21819	21998	446144
Mbuti	Estonian CW	:	Portuguese MN	Spanish CA	-0.0044	-1.049	20754	20937	423902
Mbuti	Nordic Battle-Axe	:	Portuguese MN	Spanish CA	-0.0044	-1.027	17949	18109	376534
Mbuti	Hungarian IA	:	Portuguese MN	Spanish CA	-0.0034	-1.004	29031	29231	583696
Mbuti	Nordic LN	:	Portuguese MN	Spanish CA	-0.0031	-1.002	38300	38535	773077
Mbuti	Armenian BA	:	Portuguese MN	Spanish CA	-0.0039	-0.946	13485	13592	313302
Mbuti	Hungarian Vatya	:	Portuguese MN	Spanish CA	-0.0026	-0.792	31836	31999	638039
Mbuti	Irish BA	:	Portuguese MN	Spanish CA	-0.0019	-0.673	44888	45056	892102
Mbuti	LBK EN	:	Portuguese MN	Spanish CA	-0.0018	-0.612	45133	45299	890234
Mbuti	Hungarian LBA	:	Portuguese MN	Spanish CA	-0.0019	-0.527	43487	43649	875112
Mbuti	Hungarian CA	:	Portuguese MN	Spanish CA	-0.0006	-0.148	26163	26193	514414
Mbuti	WHG	:	Portuguese MN	Spanish CA	-0.0004	-0.142	45394	45433	893049
Mbuti	Nordic PWC	:	Portuguese MN	Spanish CA	-0.0001	-0.036	38580	38591	764973
Mbuti	Motala HG	:	Portuguese MN	Spanish CA	0.0002	0.044	40574	40561	806066
Mbuti	Hungarian LN	:	Portuguese MN	Spanish CA	0.0047	1.218	27599	27342	540807
Mbuti	WHG	:	Spanish CA	Portuguese LNCA	-0.0043	-1.44	45595	45987	898957
Mbuti	Hungarian LN	:	Spanish CA	Portuguese LNCA	-0.0045	-1.287	27498	27749	543141
Mbuti	LBK EN	:	Spanish CA	Portuguese LNCA	-0.0029	-1.075	45457	45717	896073
Mbuti	Italian CA	:	Spanish CA	Portuguese LNCA	-0.0012	-0.434	41106	41202	827506
Mbuti	Motala HG	:	Spanish CA	Portuguese LNCA	-0.0018	-0.54	40768	40917	810725
Mbuti	Nordic PWC	:	Spanish CA	Portuguese LNCA	-0.0013	-0.38	38797	38900	769007
Mbuti	Irish BA	:	Spanish CA	Portuguese LNCA	-0.0005	-0.196	45314	45360	897963
Mbuti	Hungarian LBA	:	Spanish CA	Portuguese LNCA	-0.0005	-0.17	43879	43925	880902
Mbuti	Estonian CW	:	Spanish CA	Portuguese LNCA	-0.0005	-0.138	20982	21004	425918
Mbuti	Hungarian Vatya	:	Spanish CA	Portuguese LNCA	-0.0003	-0.084	32206	32223	642184
Mbuti	Hungarian CA	:	Spanish CA	Portuguese LNCA	-0.0001	-0.039	26277	26285	516374
Mbuti	Hungarian IA	:	Spanish CA	Portuguese LNCA	0.0002	0.05	29319	29309	586422
Mbuti	Armenian BA	:	Spanish CA	Portuguese LNCA	0.0003	0.09	13596	13587	315221
Mbuti	Czech BB	:	Spanish CA	Portuguese LNCA	0.0008	0.218	21990	21956	448082
Mbuti	Irish MN	:	Spanish CA	Portuguese LNCA	0.0012	0.375	45206	45095	887239
Mbuti	Steppe Sintashta	:	Spanish CA	Portuguese LNCA	0.001	0.398	35424	35352	729357
Mbuti	Nordic MN	:	Spanish CA	Portuguese LNCA	0.0014	0.412	27142	27068	548829
Mbuti	Spanish BA	:	Spanish CA	Portuguese LNCA	0.0018	0.461	16174	16115	319191
Mbuti	German BB	:	Spanish CA	Portuguese LNCA	0.0023	0.518	9938	9893	209549
Mbuti	Hungarian MN	:	Spanish CA	Portuguese LNCA	0.002	0.672	45066	44890	890291
Mbuti	Mezhovskaya	:	Spanish CA	Portuguese LNCA	0.0022	0.71	32842	32696	668553
Mbuti	Steppe Afanasievo	:	Spanish CA	Portuguese LNCA	0.0022	0.779	38084	37918	774173
Mbuti	Nordic Battle-Axe	:	Spanish CA	Portuguese LNCA	0.0031	0.837	18213	18099	378899
Mbuti	Portuguese BA	:	Spanish CA	Portuguese LNCA	0.0021	0.857	41467	41296	817891
Mbuti	Hungarian EBA	:	Spanish CA	Portuguese LNCA	0.0031	0.888	21526	21392	425358
Mbuti	Greek LN	:	Spanish CA	Portuguese LNCA	0.0025	0.934	43505	43285	854247
Mbuti	Greek EN	:	Spanish CA	Portuguese LNCA	0.0035	0.966	27348	27160	538656
Mbuti	Nordic LN	:	Spanish CA	Portuguese LNCA	0.0027	0.984	38833	38625	778488
Mbuti	Anatolian EN	:	Spanish CA	Portuguese LNCA	0.0031	1.159	45187	44908	887170
Mbuti	Steppe Karasuk	:	Spanish CA	Portuguese LNCA	0.0025	1.229	43822	43601	888382
Mbuti	Steppe Andronovo	:	Spanish CA	Portuguese LNCA	0.0034	1.345	42892	42602	855804
Mbuti	Cardial EN	:	Spanish CA	Portuguese LNCA	0.0051	1.378	26942	26670	528153
Mbuti	Unetice	:	Spanish CA	Portuguese LNCA	0.0039	1.386	30816	30575	626765
Mbuti	Hungarian Maros	:	Spanish CA	Portuguese LNCA	0.0069	1.438	8930	8807	181802
Mbuti	CHG	:	Spanish CA	Portuguese LNCA	0.0053	1.919	44144	43679	892378
Mbuti	Portuguese MN	:	Spanish CA	Portuguese LNCA	0.0054	2.175	45848	45352	890699
Mbuti	Steppe Yamnaya	:	Spanish CA	Portuguese LNCA	0.0077	3.173	40274	39658	807385
Do Iberian Neolithics/Chalcolithics and Bronze Age groups form clades to the exclusion of other groups?
Mbuti	Spanish CA	:	Portuguese LNCA	Portuguese BA	-0.0125	-5.192	41296	42342	817891
Mbuti	Cardial EN	:	Portuguese LNCA	Portuguese BA	-0.0168	-4.251	24104	24927	483105
Mbuti	Portuguese MN	:	Portuguese LNCA	Portuguese BA	-0.0111	-4.212	41356	42284	815984
Mbuti	LBK EN	:	Portuguese LNCA	Portuguese BA	-0.0115	-3.971	41222	42184	819019
Mbuti	Greek LN	:	Portuguese LNCA	Portuguese BA	-0.0111	-3.956	39379	40266	784325
Mbuti	Anatolian EN	:	Portuguese LNCA	Portuguese BA	-0.0106	-3.935	40913	41791	813348
Mbuti	Irish MN	:	Portuguese LNCA	Portuguese BA	-0.0115	-3.592	40785	41732	811157
Mbuti	WHG	:	Portuguese LNCA	Portuguese BA	-0.0086	-3.018	41542	42259	821539
Mbuti	Hungarian LN	:	Portuguese LNCA	Portuguese BA	-0.0093	-2.629	25391	25871	503489
Mbuti	Greek EN	:	Portuguese LNCA	Portuguese BA	-0.0091	-2.561	25617	26088	507218
Mbuti	Nordic MN	:	Portuguese LNCA	Portuguese BA	-0.0076	-2.218	24375	24747	497166
Mbuti	Spanish BA	:	Portuguese LNCA	Portuguese BA	-0.0086	-2.086	14814	15071	293755
Mbuti	Hungarian MN	:	Portuguese LNCA	Portuguese BA	-0.0057	-1.986	40961	41433	813783
Mbuti	Hungarian CA	:	Portuguese LNCA	Portuguese BA	-0.0063	-1.754	24390	24698	481187
Mbuti	Hungarian LBA	:	Portuguese LNCA	Portuguese BA	-0.0054	-1.667	39993	40431	805038
Mbuti	Hungarian Vatya	:	Portuguese LNCA	Portuguese BA	-0.0047	-1.368	29157	29430	584261
Mbuti	Italian CA	:	Portuguese LNCA	Portuguese BA	-0.0049	-1.694	37897	38271	764124
Mbuti	Irish BA	:	Portuguese LNCA	Portuguese BA	-0.0033	-1.284	41398	41669	820724
Mbuti	Hungarian EBA	:	Portuguese LNCA	Portuguese BA	-0.003	-0.793	20114	20237	396344
Mbuti	Nordic PWC	:	Portuguese LNCA	Portuguese BA	-0.0022	-0.647	35717	35873	707133
Mbuti	Hungarian IA	:	Portuguese LNCA	Portuguese BA	-0.0008	-0.233	27222	27264	542785
Mbuti	Nordic LN	:	Portuguese LNCA	Portuguese BA	-0.0005	-0.163	35233	35266	707721
Mbuti	Motala HG	:	Portuguese LNCA	Portuguese BA	0.0003	0.082	37620	37598	743854
Mbuti	Nordic Battle-Axe	:	Portuguese LNCA	Portuguese BA	0.0027	0.666	16393	16304	341710
Mbuti	German BB	:	Portuguese LNCA	Portuguese BA	0.0036	0.726	9234	9169	194032
Mbuti	CHG	:	Portuguese LNCA	Portuguese BA	0.0021	0.729	40400	40229	816485
Mbuti	Hungarian Maros	:	Portuguese LNCA	Portuguese BA	0.0044	0.826	8002	7932	163236
Mbuti	Czech BB	:	Portuguese LNCA	Portuguese BA	0.0046	1.226	20471	20283	413018
Mbuti	Unetice	:	Portuguese LNCA	Portuguese BA	0.0047	1.587	27924	27663	566648
Mbuti	Estonian CW	:	Portuguese LNCA	Portuguese BA	0.0062	1.623	19461	19222	391103
Mbuti	Mezhovskaya	:	Portuguese LNCA	Portuguese BA	0.0073	2.203	30431	29989	614721
Mbuti	Armenian BA	:	Portuguese LNCA	Portuguese BA	0.0111	2.665	12540	12266	287175
Mbuti	Steppe Andronovo	:	Portuguese LNCA	Portuguese BA	0.0081	3.079	39739	39104	786651
Mbuti	Steppe Yamnaya	:	Portuguese LNCA	Portuguese BA	0.0083	3.233	36931	36326	736709
Mbuti	Steppe Karasuk	:	Portuguese LNCA	Portuguese BA	0.0069	3.279	40355	39803	812317
Mbuti	Steppe Afanasievo	:	Portuguese LNCA	Portuguese BA	0.0099	3.384	35313	34619	708623
Mbuti	Steppe Sintashta	:	Portuguese LNCA	Portuguese BA	0.0094	3.549	32585	31977	664703
Mbuti	Spanish CA	:	Portuguese LNCA	Spanish BA	-0.0153	-3.65	16115	16616	319191
Mbuti	Greek LN	:	Portuguese LNCA	Spanish BA	-0.0158	-3.398	15398	15892	306677
Mbuti	Portuguese MN	:	Portuguese LNCA	Spanish BA	-0.0147	-3.396	16132	16613	318292
Mbuti	Cardial EN	:	Portuguese LNCA	Spanish BA	-0.0179	-2.851	9583	9933	191305
Mbuti	Anatolian EN	:	Portuguese LNCA	Spanish BA	-0.0122	-2.651	15994	16388	317061
Mbuti	Portuguese BA	:	Portuguese LNCA	Spanish BA	-0.0105	-2.416	14814	15129	293755
Mbuti	Italian CA	:	Portuguese LNCA	Spanish BA	-0.0151	-3.082	14732	15184	299568
Mbuti	Irish MN	:	Portuguese LNCA	Spanish BA	-0.0123	-2.152	15947	16343	316553
Mbuti	WHG	:	Portuguese LNCA	Spanish BA	-0.0093	-2.028	16258	16562	320625
Mbuti	Hungarian MN	:	Portuguese LNCA	Spanish BA	-0.0097	-2.002	15945	16257	317557
Mbuti	LBK EN	:	Portuguese LNCA	Spanish BA	-0.0095	-1.972	16149	16459	319654
Mbuti	Greek EN	:	Portuguese LNCA	Spanish BA	-0.0124	-1.899	9811	10057	194885
Mbuti	Nordic PWC	:	Portuguese LNCA	Spanish BA	-0.0061	-1.09	14000	14171	277048
Mbuti	Hungarian CA	:	Portuguese LNCA	Spanish BA	-0.0068	-1.006	9437	9567	186938
Mbuti	German BB	:	Portuguese LNCA	Spanish BA	-0.0084	-0.967	3665	3728	77599
Mbuti	Hungarian LBA	:	Portuguese LNCA	Spanish BA	-0.0045	-0.828	15701	15844	314242
Mbuti	Hungarian EBA	:	Portuguese LNCA	Spanish BA	-0.0052	-0.743	7835	7917	154026
Mbuti	Hungarian LN	:	Portuguese LNCA	Spanish BA	-0.0032	-0.501	10014	10079	196720
Mbuti	Mezhovskaya	:	Portuguese LNCA	Spanish BA	-0.0023	-0.415	12057	12113	245138
Mbuti	Nordic MN	:	Portuguese LNCA	Spanish BA	-0.0019	-0.328	10009	10048	201063
Mbuti	Hungarian Vatya	:	Portuguese LNCA	Spanish BA	-0.0001	-0.015	11710	11712	233308
Mbuti	Steppe Sintashta	:	Portuguese LNCA	Spanish BA	0.0004	0.085	13000	12990	264755
Mbuti	Nordic LN	:	Portuguese LNCA	Spanish BA	0.0013	0.253	14212	14175	282427
Mbuti	Motala HG	:	Portuguese LNCA	Spanish BA	0.0017	0.278	14772	14723	291153
Mbuti	Steppe Andronovo	:	Portuguese LNCA	Spanish BA	0.0013	0.286	15553	15514	308087
Mbuti	Czech BB	:	Portuguese LNCA	Spanish BA	0.0027	0.399	8164	8120	165322
Mbuti	Hungarian Maros	:	Portuguese LNCA	Spanish BA	0.0038	0.404	3258	3234	66003
Mbuti	Unetice	:	Portuguese LNCA	Spanish BA	0.003	0.566	11340	11272	228869
Mbuti	Hungarian IA	:	Portuguese LNCA	Spanish BA	0.0037	0.611	10722	10644	211618
Mbuti	Irish BA	:	Portuguese LNCA	Spanish BA	0.0034	0.815	16340	16228	320337
Mbuti	Estonian CW	:	Portuguese LNCA	Spanish BA	0.0079	1.108	7764	7642	155866
Mbuti	Armenian BA	:	Portuguese LNCA	Spanish BA	0.009	1.176	5104	5012	115752
Mbuti	Steppe Yamnaya	:	Portuguese LNCA	Spanish BA	0.0055	1.249	14636	14477	291501
Mbuti	Nordic Battle-Axe	:	Portuguese LNCA	Spanish BA	0.0091	1.263	6855	6732	141065
Mbuti	CHG	:	Portuguese LNCA	Spanish BA	0.0066	1.393	15926	15718	318619
Mbuti	Steppe Karasuk	:	Portuguese LNCA	Spanish BA	0.0068	1.835	15873	15659	317767
Mbuti	Steppe Afanasievo	:	Portuguese LNCA	Spanish BA	0.0152	3.122	14200	13775	281593
Mbuti	Portuguese LNCA	:	Portuguese MN	Portuguese BA	-0.016	-6.212	40953	42284	815984
Mbuti	LBK EN	:	Portuguese MN	Portuguese BA	-0.0168	-5.3	40536	41919	815100
Mbuti	Spanish CA	:	Portuguese MN	Portuguese BA	-0.0134	-4.829	40814	41920	814071
Mbuti	WHG	:	Portuguese MN	Portuguese BA	-0.0138	-4.602	40834	41978	817577
Mbuti	Anatolian EN	:	Portuguese MN	Portuguese BA	-0.0128	-4.36	40359	41408	809722
Mbuti	Greek LN	:	Portuguese MN	Portuguese BA	-0.0131	-4.062	38927	39960	780974
Mbuti	Cardial EN	:	Portuguese MN	Portuguese BA	-0.0166	-3.99	23881	24688	480994
Mbuti	Irish MN	:	Portuguese MN	Portuguese BA	-0.0144	-3.975	40242	41418	807333
Mbuti	Italian CA	:	Portuguese MN	Portuguese BA	-0.0105	-3.229	37373	38164	761465
Mbuti	Nordic MN	:	Portuguese MN	Portuguese BA	-0.0111	-2.928	24046	24584	494637
Mbuti	Greek EN	:	Portuguese MN	Portuguese BA	-0.0103	-2.662	25331	25859	506018
Mbuti	Hungarian MN	:	Portuguese MN	Portuguese BA	-0.0082	-2.567	40382	41051	809878
Mbuti	Spanish BA	:	Portuguese MN	Portuguese BA	-0.0115	-2.504	14649	14990	292600
Mbuti	Irish BA	:	Portuguese MN	Portuguese BA	-0.006	-2.225	40874	41368	816796
Mbuti	Hungarian LN	:	Portuguese MN	Portuguese BA	-0.0088	-2.19	25183	25632	501746
Mbuti	Hungarian Vatya	:	Portuguese MN	Portuguese BA	-0.0077	-2.101	28702	29145	581388
Mbuti	Hungarian LBA	:	Portuguese MN	Portuguese BA	-0.0074	-2.068	39506	40098	801165
Mbuti	Hungarian CA	:	Portuguese MN	Portuguese BA	-0.0075	-1.824	24149	24516	479731
Mbuti	Hungarian IA	:	Portuguese MN	Portuguese BA	-0.0051	-1.379	26896	27173	540843
Mbuti	Nordic PWC	:	Portuguese MN	Portuguese BA	-0.0043	-1.142	35316	35617	704285
Mbuti	Hungarian EBA	:	Portuguese MN	Portuguese BA	-0.0041	-1	19866	20030	395139
Mbuti	Nordic LN	:	Portuguese MN	Portuguese BA	-0.0023	-0.718	34786	34949	704112
Mbuti	Motala HG	:	Portuguese MN	Portuguese BA	-0.0024	-0.615	37148	37326	740647
Mbuti	German BB	:	Portuguese MN	Portuguese BA	-0.0019	-0.366	9110	9144	193418
Mbuti	Estonian CW	:	Portuguese MN	Portuguese BA	0.0005	0.118	19203	19184	389637
Mbuti	Unetice	:	Portuguese MN	Portuguese BA	0.0005	0.161	27502	27474	563617
Mbuti	Czech BB	:	Portuguese MN	Portuguese BA	0.001	0.239	20253	20214	411573
Mbuti	CHG	:	Portuguese MN	Portuguese BA	0.0013	0.43	39881	39774	812649
Mbuti	Nordic Battle-Axe	:	Portuguese MN	Portuguese BA	0.002	0.465	16205	16139	340009
Mbuti	Mezhovskaya	:	Portuguese MN	Portuguese BA	0.0022	0.597	30064	29930	612565
Mbuti	Hungarian Maros	:	Portuguese MN	Portuguese BA	0.0041	0.739	7917	7852	162320
Mbuti	Steppe Karasuk	:	Portuguese MN	Portuguese BA	0.002	0.852	39736	39576	808499
Mbuti	Armenian BA	:	Portuguese MN	Portuguese BA	0.006	1.305	12371	12223	285819
Mbuti	Steppe Sintashta	:	Portuguese MN	Portuguese BA	0.0043	1.431	32049	31777	661513
Mbuti	Steppe Afanasievo	:	Portuguese MN	Portuguese BA	0.0057	1.884	34911	34517	705646
Mbuti	Steppe Andronovo	:	Portuguese MN	Portuguese BA	0.0063	2.253	39302	38813	783456
Mbuti	Steppe Yamnaya	:	Portuguese MN	Portuguese BA	0.0072	2.661	36520	35996	733188
Mbuti	Portuguese LNCA	:	Portuguese MN	Spanish BA	-0.0184	-4.496	16011	16613	318292
Mbuti	Italian CA	:	Portuguese MN	Spanish BA	-0.0185	-3.661	14532	15078	298473
Mbuti	Greek LN	:	Portuguese MN	Spanish BA	-0.0151	-3.091	15254	15723	305285
Mbuti	Spanish CA	:	Portuguese MN	Spanish BA	-0.0113	-2.63	15985	16352	317614
Mbuti	Anatolian EN	:	Portuguese MN	Spanish BA	-0.0117	-2.496	15795	16167	315579
Mbuti	Cardial EN	:	Portuguese MN	Spanish BA	-0.0157	-2.481	9488	9792	190431
Mbuti	Irish MN	:	Portuguese MN	Spanish BA	-0.0128	-2.267	15779	16188	314956
Mbuti	Portuguese BA	:	Portuguese MN	Spanish BA	-0.0101	-2.232	14649	14948	292600
Mbuti	WHG	:	Portuguese MN	Spanish BA	-0.0104	-2.228	16037	16376	318992
Mbuti	LBK EN	:	Portuguese MN	Spanish BA	-0.0098	-2.079	15942	16259	318027
Mbuti	Greek EN	:	Portuguese MN	Spanish BA	-0.0128	-1.871	9677	9929	194407
Mbuti	German BB	:	Portuguese MN	Spanish BA	-0.0135	-1.432	3628	3727	77339
Mbuti	Mezhovskaya	:	Portuguese MN	Spanish BA	-0.0076	-1.294	11918	12100	244243
Mbuti	Nordic MN	:	Portuguese MN	Spanish BA	-0.0068	-1.118	9843	9978	200003
Mbuti	Nordic PWC	:	Portuguese MN	Spanish BA	-0.0059	-1.005	13860	14025	275842
Mbuti	Hungarian MN	:	Portuguese MN	Spanish BA	-0.0045	-0.861	15837	15979	315931
Mbuti	Hungarian LBA	:	Portuguese MN	Spanish BA	-0.0045	-0.841	15485	15625	312624
Mbuti	Hungarian EBA	:	Portuguese MN	Spanish BA	-0.005	-0.706	7759	7837	153566
Mbuti	Hungarian LN	:	Portuguese MN	Spanish BA	-0.0021	-0.305	9954	9995	196022
Mbuti	Hungarian CA	:	Portuguese MN	Spanish BA	-0.0015	-0.22	9420	9449	186333
Mbuti	Steppe Sintashta	:	Portuguese MN	Spanish BA	0.0004	0.08	12824	12814	263428
Mbuti	Unetice	:	Portuguese MN	Spanish BA	0.0011	0.205	11174	11149	227615
Mbuti	Hungarian IA	:	Portuguese MN	Spanish BA	0.0019	0.301	10580	10541	210798
Mbuti	Czech BB	:	Portuguese MN	Spanish BA	0.0024	0.362	8116	8077	164723
Mbuti	Armenian BA	:	Portuguese MN	Spanish BA	0.0036	0.442	5019	4983	115182
Mbuti	Hungarian Vatya	:	Portuguese MN	Spanish BA	0.0026	0.457	11603	11543	232104
Mbuti	Motala HG	:	Portuguese MN	Spanish BA	0.0031	0.504	14663	14572	289827
Mbuti	Steppe Andronovo	:	Portuguese MN	Spanish BA	0.0027	0.589	15402	15320	306781
Mbuti	CHG	:	Portuguese MN	Spanish BA	0.0032	0.653	15665	15563	317057
Mbuti	Estonian CW	:	Portuguese MN	Spanish BA	0.005	0.683	7669	7592	155231
Mbuti	Irish BA	:	Portuguese MN	Spanish BA	0.0033	0.744	16161	16055	318706
Mbuti	Nordic LN	:	Portuguese MN	Spanish BA	0.0042	0.8	14083	13966	280918
Mbuti	Hungarian Maros	:	Portuguese MN	Spanish BA	0.009	0.922	3247	3189	65570
Mbuti	Steppe Karasuk	:	Portuguese MN	Spanish BA	0.0058	1.568	15657	15476	316171
Mbuti	Steppe Yamnaya	:	Portuguese MN	Spanish BA	0.0071	1.57	14464	14260	290026
Mbuti	Nordic Battle-Axe	:	Portuguese MN	Spanish BA	0.0132	1.79	6819	6641	140294
Mbuti	Steppe Afanasievo	:	Portuguese MN	Spanish BA	0.0142	2.873	14044	13649	280329
Mbuti	Portuguese LNCA	:	Spanish CA	Spanish BA	-0.0135	-3.289	16174	16616	319191
Mbuti	Italian CA	:	Spanish CA	Spanish BA	-0.0154	-3.067	14664	15122	299013
Mbuti	Greek LN	:	Spanish CA	Spanish BA	-0.0131	-2.696	15335	15742	306059
Mbuti	WHG	:	Spanish CA	Spanish BA	-0.0117	-2.398	16130	16514	319924
Mbuti	Portuguese BA	:	Spanish CA	Spanish BA	-0.0099	-2.173	14718	15012	293155
Mbuti	Cardial EN	:	Spanish CA	Spanish BA	-0.0134	-2.115	9543	9802	190888
Mbuti	Irish MN	:	Spanish CA	Spanish BA	-0.0117	-2.011	15904	16282	315873
Mbuti	Greek EN	:	Spanish CA	Spanish BA	-0.012	-1.7	9768	10005	194539
Mbuti	LBK EN	:	Spanish CA	Spanish BA	-0.0073	-1.454	16122	16360	318963
Mbuti	Portuguese MN	:	Spanish CA	Spanish BA	-0.0057	-1.277	16167	16352	317614
Mbuti	Anatolian EN	:	Spanish CA	Spanish BA	-0.0051	-1.042	16021	16184	316391
Mbuti	Hungarian LN	:	Spanish CA	Spanish BA	-0.0064	-0.946	9972	10100	196372
Mbuti	German BB	:	Spanish CA	Spanish BA	-0.0084	-0.885	3663	3725	77435
Mbuti	Hungarian MN	:	Spanish CA	Spanish BA	-0.0046	-0.881	15947	16093	316860
Mbuti	Nordic PWC	:	Spanish CA	Spanish BA	-0.0043	-0.684	13962	14083	276500
Mbuti	Hungarian CA	:	Spanish CA	Spanish BA	-0.0032	-0.468	9410	9471	186611
Mbuti	Hungarian LBA	:	Spanish CA	Spanish BA	-0.0023	-0.395	15621	15692	313566
Mbuti	Hungarian EBA	:	Spanish CA	Spanish BA	-0.002	-0.27	7846	7877	153748
Mbuti	Nordic MN	:	Spanish CA	Spanish BA	-0.0012	-0.194	9927	9952	200597
Mbuti	Motala HG	:	Spanish CA	Spanish BA	0.0011	0.167	14740	14709	290573
Mbuti	Hungarian Vatya	:	Spanish CA	Spanish BA	0.0011	0.191	11675	11648	232751
Mbuti	Hungarian IA	:	Spanish CA	Spanish BA	0.0014	0.223	10675	10645	211220
Mbuti	Czech BB	:	Spanish CA	Spanish BA	0.0037	0.517	8183	8123	165039
Mbuti	Mezhovskaya	:	Spanish CA	Spanish BA	0.0038	0.626	12120	12028	244703
Mbuti	Steppe Sintashta	:	Spanish CA	Spanish BA	0.0052	1.042	12966	12830	264153
Mbuti	Irish BA	:	Spanish CA	Spanish BA	0.005	1.117	16274	16111	319626
Mbuti	Estonian CW	:	Spanish CA	Spanish BA	0.0089	1.174	7736	7599	155553
Mbuti	Nordic LN	:	Spanish CA	Spanish BA	0.0069	1.273	14184	13990	281807
Mbuti	Armenian BA	:	Spanish CA	Spanish BA	0.01	1.274	5033	4933	115486
Mbuti	Steppe Andronovo	:	Spanish CA	Spanish BA	0.0064	1.385	15539	15342	307491
Mbuti	CHG	:	Spanish CA	Spanish BA	0.0094	1.914	15859	15563	317952
Mbuti	Nordic Battle-Axe	:	Spanish CA	Spanish BA	0.0148	1.982	6853	6653	140726
Mbuti	Hungarian Maros	:	Spanish CA	Spanish BA	0.0201	2.022	3327	3195	65816
Mbuti	Unetice	:	Spanish CA	Spanish BA	0.0111	2.023	11374	11125	228321
Mbuti	Steppe Karasuk	:	Spanish CA	Spanish BA	0.011	2.797	15843	15498	317082
Mbuti	Steppe Yamnaya	:	Spanish CA	Spanish BA	0.0165	3.53	14650	14175	290861
Mbuti	Steppe Afanasievo	:	Spanish CA	Spanish BA	0.0224	4.242	14227	13603	281030
Mbuti	LBK EN	:	Spanish CA	Portuguese BA	-0.0155	-4.957	40963	42251	817068
Mbuti	WHG	:	Spanish CA	Portuguese BA	-0.0124	-4.138	41219	42256	819550
Mbuti	Portuguese LNCA	:	Spanish CA	Portuguese BA	-0.0104	-4.103	41467	42342	817891
Mbuti	Hungarian LN	:	Spanish CA	Portuguese BA	-0.0129	-3.411	25228	25890	502492
Mbuti	Irish MN	:	Spanish CA	Portuguese BA	-0.0106	-2.859	40715	41589	809238
Mbuti	Greek LN	:	Spanish CA	Portuguese BA	-0.0087	-2.85	39338	40025	782629
Mbuti	Anatolian EN	:	Spanish CA	Portuguese BA	-0.008	-2.599	40832	41489	811444
Mbuti	Cardial EN	:	Spanish CA	Portuguese BA	-0.0107	-2.462	24158	24681	481876
Mbuti	Italian CA	:	Spanish CA	Portuguese BA	-0.0068	-2.192	37734	38252	762646
Mbuti	Portuguese MN	:	Spanish CA	Portuguese BA	-0.006	-2.041	41417	41920	814071
Mbuti	Nordic MN	:	Spanish CA	Portuguese BA	-0.007	-1.917	24302	24643	495879
Mbuti	Hungarian LBA	:	Spanish CA	Portuguese BA	-0.006	-1.699	39835	40318	803114
Mbuti	Greek EN	:	Spanish CA	Portuguese BA	-0.0063	-1.679	25471	25795	506302
Mbuti	Spanish BA	:	Spanish CA	Portuguese BA	-0.0073	-1.668	14718	14935	293155
Mbuti	Irish BA	:	Spanish CA	Portuguese BA	-0.0044	-1.562	41229	41594	818740
Mbuti	Hungarian CA	:	Spanish CA	Portuguese BA	-0.006	-1.503	24313	24605	480278
Mbuti	Hungarian MN	:	Spanish CA	Portuguese BA	-0.0043	-1.283	40891	41245	811820
Mbuti	Hungarian Vatya	:	Spanish CA	Portuguese BA	-0.0043	-1.188	29066	29315	582799
Mbuti	Nordic PWC	:	Spanish CA	Portuguese BA	-0.0032	-0.835	35614	35843	705641
Mbuti	Hungarian IA	:	Spanish CA	Portuguese BA	-0.0016	-0.435	27089	27176	541696
Mbuti	Motala HG	:	Spanish CA	Portuguese BA	-0.0013	-0.37	37459	37560	742229
Mbuti	Hungarian EBA	:	Spanish CA	Portuguese BA	0.0017	0.395	20051	19985	395559
Mbuti	Nordic LN	:	Spanish CA	Portuguese BA	0.0025	0.744	35244	35071	705976
Mbuti	German BB	:	Spanish CA	Portuguese BA	0.0054	1.026	9236	9136	193613
Mbuti	Estonian CW	:	Spanish CA	Portuguese BA	0.005	1.188	19368	19176	390250
Mbuti	Czech BB	:	Spanish CA	Portuguese BA	0.0051	1.266	20438	20230	412187
Mbuti	Nordic Battle-Axe	:	Spanish CA	Portuguese BA	0.0066	1.475	16370	16154	340777
Mbuti	Hungarian Maros	:	Spanish CA	Portuguese BA	0.0101	1.798	8019	7858	162759
Mbuti	Armenian BA	:	Spanish CA	Portuguese BA	0.0089	1.937	12454	12235	286436
Mbuti	CHG	:	Spanish CA	Portuguese BA	0.0069	2.152	40403	39847	814548
Mbuti	Mezhovskaya	:	Spanish CA	Portuguese BA	0.0098	2.611	30362	29770	613459
Mbuti	Unetice	:	Spanish CA	Portuguese BA	0.0091	2.769	28040	27536	565120
Mbuti	Steppe Sintashta	:	Spanish CA	Portuguese BA	0.0097	3.349	32475	31849	663046
Mbuti	Steppe Afanasievo	:	Spanish CA	Portuguese BA	0.0122	3.868	35315	34464	707051
Mbuti	Steppe Andronovo	:	Spanish CA	Portuguese BA	0.011	3.896	39765	38900	784887
Mbuti	Steppe Karasuk	:	Spanish CA	Portuguese BA	0.0093	3.932	40333	39592	810405
Mbuti	Steppe Yamnaya	:	Spanish CA	Portuguese BA	0.0155	5.497	37073	35938	734923
Do the Spanish and Portuguese Bronze Age form clades to the exclusion of other groups?
Mbuti	Hungarian Vatya	:	Spanish BA	Portuguese BA	-0.0098	-1.537	10552	10761	213126
Mbuti	Nordic MN	:	Spanish BA	Portuguese BA	-0.009	-1.386	8956	9118	182924
Mbuti	Steppe Afanasievo	:	Spanish BA	Portuguese BA	-0.0074	-1.343	12721	12910	258675
Mbuti	Hungarian LN	:	Spanish BA	Portuguese BA	-0.008	-1.185	9279	9429	182764
Mbuti	Irish BA	:	Spanish BA	Portuguese BA	-0.0051	-1.135	14868	15020	294028
Mbuti	CHG	:	Spanish BA	Portuguese BA	-0.0056	-1.075	14390	14552	292679
Mbuti	Nordic LN	:	Spanish BA	Portuguese BA	-0.0056	-1.033	12841	12985	258035
Mbuti	Steppe Karasuk	:	Spanish BA	Portuguese BA	-0.0037	-0.945	14382	14488	291767
Mbuti	LBK EN	:	Spanish BA	Portuguese BA	-0.0046	-0.886	14844	14982	293415
Mbuti	Hungarian IA	:	Spanish BA	Portuguese BA	-0.0056	-0.869	9823	9934	196291
Mbuti	Nordic Battle-Axe	:	Spanish BA	Portuguese BA	-0.006	-0.772	6093	6167	127721
Mbuti	Hungarian Maros	:	Spanish BA	Portuguese BA	-0.0065	-0.611	2885	2922	59609
Mbuti	Irish MN	:	Spanish BA	Portuguese BA	-0.003	-0.473	14727	14815	290622
Mbuti	WHG	:	Spanish BA	Portuguese BA	-0.0023	-0.471	14967	15035	294278
Mbuti	Hungarian LBA	:	Spanish BA	Portuguese BA	-0.0024	-0.412	14383	14452	288403
Mbuti	Motala HG	:	Spanish BA	Portuguese BA	-0.0022	-0.358	13544	13604	268082
Mbuti	Anatolian EN	:	Spanish BA	Portuguese BA	-0.0017	-0.352	14798	14849	291670
Mbuti	Hungarian CA	:	Spanish BA	Portuguese BA	-0.0022	-0.316	8887	8927	174448
Mbuti	Portuguese MN	:	Spanish BA	Portuguese BA	-0.0014	-0.308	14948	14990	292600
Mbuti	Czech BB	:	Spanish BA	Portuguese BA	-0.0008	-0.104	7558	7570	152752
Mbuti	Hungarian MN	:	Spanish BA	Portuguese BA	0	-0.007	14740	14741	291523
Mbuti	Armenian BA	:	Spanish BA	Portuguese BA	0.0004	0.053	4612	4608	105959
Mbuti	Estonian CW	:	Spanish BA	Portuguese BA	0.001	0.13	7125	7110	143536
Mbuti	Unetice	:	Spanish BA	Portuguese BA	0.0007	0.13	10261	10245	208015
Mbuti	Nordic PWC	:	Spanish BA	Portuguese BA	0.0017	0.291	12975	12930	255517
Mbuti	Greek EN	:	Spanish BA	Portuguese BA	0.0028	0.391	9376	9324	183669
Mbuti	Greek LN	:	Spanish BA	Portuguese BA	0.002	0.42	14357	14299	282450
Mbuti	Portuguese LNCA	:	Spanish BA	Portuguese BA	0.0019	0.452	15129	15071	293755
Mbuti	Hungarian EBA	:	Spanish BA	Portuguese BA	0.0039	0.502	7338	7281	143667
Mbuti	Steppe Yamnaya	:	Spanish BA	Portuguese BA	0.0024	0.504	13342	13278	267058
Mbuti	Steppe Sintashta	:	Spanish BA	Portuguese BA	0.0027	0.532	11836	11772	242307
Mbuti	Spanish CA	:	Spanish BA	Portuguese BA	0.0026	0.573	15012	14935	293155
Mbuti	Mezhovskaya	:	Spanish BA	Portuguese BA	0.0052	0.845	11219	11103	225919
Mbuti	German BB	:	Spanish BA	Portuguese BA	0.0099	1.004	3459	3391	72008
Mbuti	Cardial EN	:	Spanish BA	Portuguese BA	0.0067	1.016	8933	8814	175499
Mbuti	Steppe Andronovo	:	Spanish BA	Portuguese BA	0.0056	1.208	14386	14227	283982
Mbuti	Italian CA	:	Spanish BA	Portuguese BA	0.0087	1.637	13946	13704	277145
Do Neolithic and Chalcolithic groups form clades to the exclusion of Iberian Bronze Age groups?
Mbuti	Portuguese BA	:	Hungarian LN	Nordic MN	0.0004	0.087	14682	14669	300768
Mbuti	Portuguese BA	:	Irish MN	Spanish CA	0.0016	0.437	40843	40715	809238
Mbuti	Portuguese BA	:	Italian CA	Portuguese MN	0.0019	0.582	37514	37373	761465
Mbuti	Portuguese BA	:	Nordic MN	Hungarian CA	0.003	0.591	13967	13882	285102
Mbuti	Portuguese BA	:	Nordic MN	Irish MN	0.0028	0.633	24095	23960	491652
Mbuti	Portuguese BA	:	Greek LN	Hungarian LN	0.0031	0.71	24370	24220	484294
Mbuti	Portuguese BA	:	Portuguese LNCA	Italian CA	0.0025	0.849	37897	37704	764124
Mbuti	Portuguese BA	:	Spanish CA	Portuguese LNCA	0.0021	0.857	41467	41296	817891
Mbuti	Portuguese BA	:	Hungarian LN	Hungarian CA	0.0049	0.899	15235	15087	302872
Mbuti	Portuguese BA	:	Irish MN	Portuguese LNCA	0.0036	1.027	41083	40785	811157
Mbuti	Portuguese BA	:	Hungarian CA	Spanish CA	0.004	1.029	24508	24313	480278
Mbuti	Portuguese BA	:	Hungarian CA	Irish MN	0.0053	1.082	24146	23891	475919
Mbuti	Portuguese BA	:	Spanish CA	Italian CA	0.0042	1.33	37734	37421	762646
Mbuti	Portuguese BA	:	Hungarian CA	Italian CA	0.0065	1.435	22597	22307	454958
Mbuti	Portuguese BA	:	Greek LN	Nordic MN	0.006	1.455	23656	23374	476472
Mbuti	Portuguese BA	:	Irish MN	Italian CA	0.0061	1.46	37342	36892	755740
Mbuti	Portuguese BA	:	Greek LN	Hungarian CA	0.0066	1.508	23638	23326	463436
Mbuti	Portuguese BA	:	Hungarian LN	Irish MN	0.0079	1.627	25243	24845	498060
Mbuti	Portuguese BA	:	Nordic MN	Spanish CA	0.0063	1.704	24608	24302	495879
Mbuti	Portuguese BA	:	Hungarian LN	Italian CA	0.0078	1.786	23525	23162	474492
Mbuti	Portuguese BA	:	Portuguese LNCA	Portuguese MN	0.0049	1.921	41356	40953	815984
Mbuti	Portuguese BA	:	Hungarian CA	Portuguese LNCA	0.0078	2.058	24771	24390	481187
Mbuti	Portuguese BA	:	Hungarian LN	Spanish CA	0.0087	2.135	25672	25228	502492
Mbuti	Portuguese BA	:	Greek LN	Irish MN	0.0093	2.307	39616	38887	775832
Mbuti	Portuguese BA	:	Nordic MN	Portuguese LNCA	0.008	2.318	24769	24375	497166
Mbuti	Portuguese BA	:	Irish MN	Portuguese MN	0.0088	2.356	40955	40242	807333
Mbuti	Portuguese BA	:	Spanish CA	Portuguese MN	0.0073	2.742	41417	40814	814071
Mbuti	Portuguese BA	:	Hungarian CA	Portuguese MN	0.0111	2.761	24688	24149	479731
Mbuti	Portuguese BA	:	Hungarian LN	Portuguese LNCA	0.0109	2.881	25953	25391	503489
Mbuti	Portuguese BA	:	Hungarian LN	Portuguese MN	0.0127	3.187	25829	25183	501746
Mbuti	Portuguese BA	:	Nordic MN	Portuguese MN	0.0121	3.228	24634	24046	494637
Mbuti	Portuguese BA	:	Greek LN	Spanish CA	0.0102	3.366	40149	39338	782629
Mbuti	Portuguese BA	:	Nordic MN	Italian CA	0.0141	3.464	22810	22174	471469
Mbuti	Portuguese BA	:	Greek LN	Italian CA	0.0153	3.975	36733	35629	734596
Mbuti	Portuguese BA	:	Greek LN	Portuguese LNCA	0.0125	4.371	40374	39379	784325
Mbuti	Portuguese BA	:	Greek LN	Portuguese MN	0.017	5.317	40274	38927	780974
Mbuti	Spanish BA	:	Spanish CA	Hungarian CA	0	-0.007	9410	9411	186611
Mbuti	Spanish BA	:	Hungarian LN	Spanish CA	0.0005	0.08	9983	9972	196372
Mbuti	Spanish BA	:	Irish MN	Spanish CA	0.0008	0.15	15931	15904	315873
Mbuti	Spanish BA	:	Nordic MN	Irish MN	0.0012	0.162	9783	9760	198829
Mbuti	Spanish BA	:	Hungarian CA	Irish MN	0.0014	0.175	9309	9283	184917
Mbuti	Spanish BA	:	Nordic MN	Portuguese MN	0.0022	0.374	9887	9843	200003
Mbuti	Spanish BA	:	Portuguese LNCA	Nordic MN	0.0022	0.386	10009	9965	201063
Mbuti	Spanish BA	:	Irish MN	Portuguese LNCA	0.0025	0.436	16026	15947	316553
Mbuti	Spanish BA	:	Spanish CA	Portuguese LNCA	0.0018	0.461	16174	16115	319191
Mbuti	Spanish BA	:	Hungarian CA	Nordic MN	0.0043	0.481	5644	5595	114985
Mbuti	Spanish BA	:	Italian CA	Irish MN	0.0033	0.514	14656	14561	296319
Mbuti	Spanish BA	:	Italian CA	Hungarian LN	0.0042	0.586	9297	9220	186287
Mbuti	Spanish BA	:	Hungarian LN	Nordic MN	0.0054	0.618	6042	5977	121818
Mbuti	Spanish BA	:	Italian CA	Hungarian CA	0.0051	0.658	8785	8697	177624
Mbuti	Spanish BA	:	Hungarian CA	Portuguese LNCA	0.0043	0.661	9519	9437	186938
Mbuti	Spanish BA	:	Hungarian LN	Irish MN	0.0052	0.669	9868	9765	194606
Mbuti	Spanish BA	:	Spanish CA	Nordic MN	0.0042	0.721	9927	9844	200597
Mbuti	Spanish BA	:	Hungarian LN	Hungarian CA	0.0069	0.755	5932	5851	117865
Mbuti	Spanish BA	:	Portuguese LNCA	Portuguese MN	0.0038	0.904	16132	16011	318292
Mbuti	Spanish BA	:	Hungarian CA	Portuguese MN	0.0064	0.918	9542	9420	186333
Mbuti	Spanish BA	:	Hungarian LN	Portuguese LNCA	0.0061	0.971	10137	10014	196720
Mbuti	Spanish BA	:	Italian CA	Spanish CA	0.0049	0.982	14808	14664	299013
Mbuti	Spanish BA	:	Italian CA	Nordic MN	0.0066	1.043	9181	9061	191039
Mbuti	Spanish BA	:	Hungarian LN	Portuguese MN	0.0072	1.071	10098	9954	196022
Mbuti	Spanish BA	:	Irish MN	Portuguese MN	0.0063	1.108	15981	15779	314956
Mbuti	Spanish BA	:	Italian CA	Portuguese LNCA	0.0063	1.293	14917	14732	299568
Mbuti	Spanish BA	:	Spanish CA	Portuguese MN	0.0056	1.337	16167	15985	317614
Mbuti	Spanish BA	:	Greek LN	Hungarian LN	0.0111	1.564	9665	9453	189549
Mbuti	Spanish BA	:	Greek LN	Hungarian CA	0.0119	1.591	9218	9002	180439
Mbuti	Spanish BA	:	Greek LN	Italian CA	0.0107	1.874	14325	14022	288466
Mbuti	Spanish BA	:	Greek LN	Irish MN	0.0118	1.945	15599	15235	303423
Mbuti	Spanish BA	:	Italian CA	Portuguese MN	0.0102	2.007	14831	14532	298473
Mbuti	Spanish BA	:	Greek LN	Spanish CA	0.0132	2.659	15746	15335	306059
Mbuti	Spanish BA	:	Greek LN	Nordic MN	0.0188	2.829	9745	9386	192990
Mbuti	Spanish BA	:	Greek LN	Portuguese LNCA	0.0141	2.906	15837	15398	306677
Mbuti	Spanish BA	:	Greek LN	Portuguese MN	0.0177	3.459	15802	15254	305285
