# Supplementary material for: The population genomics of archaeological transition in west Iberia: Investigation of ancient substructure using imputation and haplotype-based methods
Source: PLoS Genet. 2017 Jul 27;13(7):e1006852. doi: 10.1371/journal.pgen.1006852 (PMC5531429; doi:10.1371/journal.pgen.1006852)
Supplement: S6 Table — (XLSX) [file pgen.1006852.s014.xlsx]

## Sheet: S6 Table - Selected D-statistic
S6 Table - Selected D-statistics associated with Portuguese Neolithic and Bronze samples.
TEST				D Statistic	Z Score
Portuguese Neolithics share highest affinities with Greek and Spanish Early Neolithic groups
Mbuti	Portuguese MN	Cardial EN	Greek EN	0.0031	0.546
Mbuti	Portuguese MN	Anatolian EN	Cardial EN	0.011	2.533
Mbuti	Portuguese MN	LBK EN	Greek EN	0.0124	2.723
Mbuti	Portuguese MN	LBK EN	Cardial EN	0.013	2.941
Mbuti	Portuguese MN	Hungarian MN	Cardial EN	0.0147	3.207
Mbuti	Portuguese MN	Hungarian MN	Greek EN	0.0147	3.222
Mbuti	Portuguese MN	Anatolian EN	Greek EN	0.0151	3.393
Mbuti	Portuguese LNCA	Anatolian EN	Cardial EN	0.0115	2.657
Mbuti	Portuguese LNCA	Hungarian MN	Greek EN	0.0135	3.194
Mbuti	Portuguese LNCA	LBK EN	Cardial EN	0.0142	3.395
Mbuti	Portuguese LNCA	Hungarian MN	Cardial EN	0.0151	3.454
Mbuti	Portuguese LNCA	Anatolian EN	Greek EN	0.0139	3.506
Mbuti	Portuguese LNCA	LBK EN	Greek EN	0.0165	3.991
Portuguese Neolithics show significant hunter-gatherer admixture relative to Spanish Cardial EN, with the exception of KO1, who shows reduced introgression relative to other WHGs
Mbuti	KO1	Cardial_EN	Portuguese MN	0.0171	2.787
Mbuti	Loschbour	Cardial_EN	Portuguese MN	0.0301	4.507
Mbuti	Bichon	Cardial_EN	Portuguese MN	0.0294	4.52
Mbuti	LaBrana	Cardial_EN	Portuguese MN	0.0305	5.056
Mbuti	KO1	Cardial_EN	Portuguese LNCA	0.0176	2.994
Mbuti	Bichon	Cardial_EN	Portuguese LNCA	0.027	4.589
Mbuti	LaBrana	Cardial_EN	Portuguese LNCA	0.0267	4.868
Mbuti	Loschbour	Cardial_EN	Portuguese LNCA	0.0325	5.391
Evidence of significant steppe introgression in the Portuguese BA, relative to the preceeding LNCA
Mbuti	Spanish CA	Portuguese LNCA	Portuguese BA	-0.0125	-5.192
Mbuti	Cardial EN	Portuguese LNCA	Portuguese BA	-0.0168	-4.251
Mbuti	Portuguese MN	Portuguese LNCA	Portuguese BA	-0.0111	-4.212
Mbuti	LBK EN	Portuguese LNCA	Portuguese BA	-0.0115	-3.971
Mbuti	Greek LN	Portuguese LNCA	Portuguese BA	-0.0111	-3.956
Mbuti	Anatolian EN	Portuguese LNCA	Portuguese BA	-0.0106	-3.935
Mbuti	Irish MN	Portuguese LNCA	Portuguese BA	-0.0115	-3.592
Mbuti	WHG	Portuguese LNCA	Portuguese BA	-0.0086	-3.018
Mbuti	Steppe Andronovo	Portuguese LNCA	Portuguese BA	0.0081	3.079
Mbuti	Steppe Yamnaya	Portuguese LNCA	Portuguese BA	0.0083	3.233
Mbuti	Steppe Karasuk	Portuguese LNCA	Portuguese BA	0.0069	3.279
Mbuti	Steppe Afanasievo	Portuguese LNCA	Portuguese BA	0.0099	3.384
Mbuti	Steppe Sintashta	Portuguese LNCA	Portuguese BA	0.0094	3.549
Evidence of some continuity between Portuguese Bronze Age and Neolithic populations relative to other groups.
Mbuti	Portuguese BA	Italian CA	Portuguese LNCA	0.0008	0.219
Mbuti	Portuguese BA	Spanish CA	Portuguese LNCA	0.0021	0.857
Mbuti	Portuguese BA	Irish MN	Portuguese LNCA	0.0036	1.027
Mbuti	Portuguese BA	Hungarian CA	Portuguese LNCA	0.0078	2.058
Mbuti	Portuguese BA	Nordic MN	Portuguese LNCA	0.008	2.318
Mbuti	Portuguese BA	Hungarian LN	Portuguese LNCA	0.0109	2.881
Mbuti	Portuguese BA	Greek LN	Portuguese LNCA	0.0125	4.371
Mbuti	Portuguese BA	Italian CA	Portuguese MN	0.0049	1.301
Mbuti	Portuguese BA	Portuguese LNCA	Portuguese MN	0.0049	1.921
Mbuti	Portuguese BA	Irish MN	Portuguese MN	0.0088	2.356
Mbuti	Portuguese BA	Spanish CA	Portuguese MN	0.0073	2.742
Mbuti	Portuguese BA	Hungarian CA	Portuguese MN	0.0111	2.761
Mbuti	Portuguese BA	Hungarian LN	Portuguese MN	0.0127	3.187
Mbuti	Portuguese BA	Nordic MN	Portuguese MN	0.0121	3.228
Mbuti	Portuguese BA	Greek LN	Portuguese MN	0.017	5.317
