# Supplementary material for: The population genomics of archaeological transition in west Iberia: Investigation of ancient substructure using imputation and haplotype-based methods
Source: PLoS Genet. 2017 Jul 27;13(7):e1006852. doi: 10.1371/journal.pgen.1006852 (PMC5531429; doi:10.1371/journal.pgen.1006852)
Supplement: S9 Table — (XLSX) [file pgen.1006852.s017.xlsx]

## Sheet: Sheet1
Recipient	3DT26	6DT3	6DT18	6DT21	6DT22	8.4_BGI_WG	2017-03-10	10.1_BGI_WG	14.2_BGI_WG	16.1_BGI_WG	16.2_BGI_WG	18.1_BGI_WG	Ajv58	ATP2	ATP12-1420	ATP16	BA64	Bar8	Bar31	Bichon	CabecoArruda122A.readsadded.indel.softclip.bam.ready.bam	CB13	CovaMoura9B.readsadded.indel.softclip.bam.ready.bam	CovaMoura364.readsadded.indel.softclip.bam.ready.bam	DolmenAnsiao96B.readsadded.indel.softclip.bam.ready.bam	Gok2	KK1	Klei10	LaBrana1	LBK	Loschbour	LugarCanto41.readsadded.indel.softclip.bam.ready.bam	LugarCanto42.readsadded.indel.softclip.bam.ready.bam	LugarCanto44.readsadded.indel.softclip.bam.ready.bam	MonteGato104.readsadded.indel.softclip.bam.ready.bam	Motala12	NO3423	Otzi	Pal7	Rev5	RISE98	RISE150	RISE174	RISE395	RISE479	RISE493	RISE495	RISE496	RISE497
3DT26	0	18.5632	16.0127	16.6495	17.4095	14.5725	21.2256	16.6805	21.034	19.0229	20.2008	13.1433	14.323	16.475	18.8456	17.8739	19.8946	20.5434	23.1773	13.0914	17.4705	20.3379	15.5918	17.1256	15.5323	14.8315	17.8356	19.1502	12.0907	18.979	13.9289	15.3554	18.9301	18.1465	14.6395	12.6555	14.6627	15.2996	21.6953	18.9736	17.0611	13.2583	14.2029	15.1437	18.2478	11.9881	12.9646	14.663	14.3163
6DT3	11.4795	0	18.4466	22.9584	22.2679	16.7521	14.5463	12.4642	16.2476	17.6388	11.3299	14.9512	15.9588	14.0432	16.9052	14.5629	15.8701	15.4776	13.4718	23.2855	18.6622	15.8929	16.2455	16.3154	13.2847	15.9597	14.3711	13.2758	22.7062	14.241	21.4507	15.1575	16.1048	18.1172	19.095	20.8888	17.7381	14.645	11.4105	18.116	32.4279	20.2203	22.2617	19.2408	20.9754	13.2063	17.8228	16.4593	8.10712
6DT18	10.7312	18.2409	0	22.9021	25.2386	17.7448	13.4766	15.8342	15.2962	17.172	14.553	20.0158	19.1192	22.0491	16.3829	19.1731	22.9943	16.7668	17.0043	19.4118	18.4209	19.8998	20.6752	22.2844	20.0067	19.0756	14.886	16.6175	18.8614	19.6192	21.2282	21.4842	17.3092	18.2719	14.9419	19.8436	17.7157	16.4035	18.3601	13.6721	24.0573	21.3431	19.5485	20.9473	17.4498	12.4617	12.0432	21.1055	11.0971
6DT21	11.1433	22.5875	18.9414	0	15.3033	18.301	17.9682	18.8424	15.3295	15.571	17.4146	19.5619	18.7751	15.4551	19.7229	17.8492	15.7015	18.0412	13.2595	20.7255	18.0661	18.6317	21.1598	17.2777	17.318	16.8346	12.1442	15.371	20.3217	18.1556	22.9886	21.5659	18.9614	18.7619	16.0189	20.9686	16.6177	12.7708	19.1174	14.268	24.8878	30.8894	20.2449	23.1124	15.2229	13.8117	19.1521	17.4052	8.82749
6DT22	13.8731	21.6705	22.1073	18.5414	0	17.1783	18.2287	17.2769	18.5633	14.8132	15.3036	17.9908	18.3318	17.8413	18.604	13.7712	16.3833	14.5536	20.5338	21.1211	18.9092	16.7642	15.941	20.4944	21.2528	14.5104	14.9038	16.6788	17.9274	17.503	24.1586	17.7825	16.581	19.6458	20.9328	20.0101	23.5268	11.9286	15.6298	14.9655	26.2796	23.035	19.2766	19.3284	20.3677	14.3269	14.2562	16.9848	7.70289
8.4_BGI_WG	9.38334	15.6153	15.9689	16.9889	18.0393	0	22.9421	18.7755	21.4393	24.5354	22.3487	20.953	17.448	15.6198	15.9056	16.3699	22.4247	17.2974	20.8096	25.4751	17.2589	20.1054	17.6265	17.8373	15.6033	19.229	12.7962	21.5574	23.3538	20.1844	27.735	16.3229	17.5041	17.9744	16.6339	21.8503	17.2633	15.7266	18.2636	18.5975	17.2328	20.7887	18.4587	21.7255	43.5013	16.2077	14.6613	17.7835	7.86755
2017-03-10	13.9204	14.0238	10.1234	14.0071	15.1931	19.8363	0	10.615	38.005	30.5426	28.6324	21.6728	17.531	22.4636	18.7321	20.2217	23.9576	30.44	32.4198	25.4723	20.3845	34.4241	20.802	19.7757	22.2924	20.8271	13.1322	29.471	20.2987	34.5061	18.857	21.2227	23.7125	26.0926	18.2726	14.4973	14.2367	18.0376	34.0265	33.9481	15.6899	13.0135	12.2568	14.3632	15.7343	8.86146	10.2617	12.7602	7.74155
10.1_BGI_WG	13.6251	17.734	16.0659	19.5697	17.0077	16.7432	14.5661	0	21.1478	19.5571	17.3589	15.2608	21.6335	14.8419	16.641	18.2124	14.0751	16.6104	17.9014	19.8015	15.3612	20.9025	14.0378	17.0754	20.5513	13.4012	16.1573	15.8631	17.0793	19.0325	19.2928	15.7505	18.2843	15.562	16.7682	20.3265	17.9706	15.7207	18.2542	14.7785	22.8803	20.4462	19.1991	20.9744	17.0581	23.8631	22.0108	20.1446	20.0317
14.2_BGI_WG	12.7189	14.7335	15.1657	13.3477	15.7799	18.1704	37.9371	17.1684	0	31.8634	27.663	16.1097	13.5025	21.924	21.8321	22.4897	18.7447	32.8421	37.4918	14.7914	23.8584	29.8747	23.3878	24.2805	24.9266	24.5175	10.6388	25.4859	12.7014	37.3435	15.8705	26.4984	23.0404	22.1597	22.6441	14.1425	14.2854	17.1848	37.8664	41.8443	17.7693	17.0292	13.9711	14.6845	19.0411	7.8251	8.48855	11.166	6.5478
16.1_BGI_WG	12.2853	16.069	15.285	14.2371	11.164	21.6542	31.1853	17.6973	34.1491	0	26.8852	24.9541	15.4628	29.301	18.2851	22.6561	27.1166	28.5621	32.6742	24.4745	20.99	29.138	26.0569	22.4968	20.056	20.593	12.1783	31.0198	15.6332	38.481	21.7266	24.4112	21.8925	20.295	24.0225	17.6334	13.156	20.8413	34.2109	33.2754	16.7828	16.4229	16.0917	13.4755	19.343	14.6224	7.86622	14.6419	9.01766
16.2_BGI_WG	15.7537	13.9447	14.3912	17.5291	15.0898	21.1018	29.9831	15.2867	34.4648	29.2448	0	26.5254	16.7236	25.7511	25.3144	22.4567	21.8918	27.9258	31.8331	33.6823	23.8223	24.6318	23.8703	19.5828	20.1728	24.4711	12.6968	26.3945	19.7732	24.1709	20.9076	20.2363	23.5328	27.3927	17.4949	16.5745	18.4359	21.0768	30.673	32.0669	15.8054	17.793	15.2934	15.8696	20.3893	13.1021	11.2448	12.6478	7.01637
18.1_BGI_WG	8.48455	15.2394	18.0812	17.4877	16.6392	21.7756	25.1297	14.3849	15.8529	23.7761	22.6137	0	56.1931	21.2316	24.5026	20.4041	19.2213	14.4183	13.0063	131.491	19.7555	17.7462	21.4741	24.2275	24.9675	21.5015	9.16362	9.80179	81.1363	15.2329	100.757	18.5669	23.9829	22.4731	19.8242	65.3866	20.2326	13.616	12.9864	9.89257	23.3911	24.6948	17.4641	20.4535	30.5036	12.9457	14.159	15.041	10.4487
Ajv58	9.89049	18.6036	19.9349	19.7753	17.6422	19.393	19.6295	19.6953	15.7713	18.2513	18.5947	62.3913	0	21.7226	16.1501	15.8198	18.8023	16.8562	16.4038	62.5307	17.8404	21.1875	19.2743	17.0934	17.8664	24.7152	10.7824	12.1803	42.6174	11.0301	66.1975	21.2006	17.1848	21.0114	21.0868	136.048	18.8845	12.4393	13.6497	12.4053	21.2438	23.9203	19.7863	20.7013	26.1285	21.4005	16.948	17.9451	12.4747
ATP2	9.30204	13.0777	22.7252	13.7585	16.3235	13.9426	24.1379	12.2707	24.3172	25.244	20.5988	24.9967	18.7154	0	48.6043	38.9259	31.6527	22.2002	21.7549	38.7606	35.6121	38.9956	40.2493	36.3116	40.7193	23.8984	9.95728	18.8894	29.7346	26.91	34.2301	34.1758	41.9005	32.0706	30.5578	17.9578	13.8989	21.8635	21.9376	24.9587	20.2596	14.0096	14.1653	13.1541	13.2874	7.7208	10.4882	12.39	7.58405
ATP12-1420	11.4989	15.1434	16.8291	15.1597	14.263	17.3683	17.1239	12.9001	23.9139	18.2541	22.045	26.3969	19.1539	51.7015	0	30.8541	34.1132	28.7493	23.2862	36.7043	44.7458	33.4352	41.0991	36.0614	39.1675	24.5067	11.1078	22.5177	27.5808	20.4259	29.6332	44.0732	44.8244	39.0091	33.7466	20.2359	12.3893	23.7961	24.2678	25.4491	15.2065	13.4959	12.8929	18.8129	19.0431	9.30907	10.4294	14.2461	6.99027
ATP16	11.7384	12.1186	16.0755	13.4971	14.4029	13.8683	22.2762	16.6942	23.1237	23.8961	20.9006	20.6481	16.4018	41.8669	27.5393	0	36.7545	21.3744	26.8558	28.8216	46.8969	53.8823	44.3795	41.1552	38.2656	23.6533	10.9592	20.9746	26.6828	22.3196	29.3166	43.8172	42.0162	44.4932	30.6379	16.1419	13.1137	23.1202	23.2004	28.1541	14.1117	14.4552	15.3157	11.886	14.4352	11.6842	9.99947	10.5868	8.10465
BA64	15.0935	15.3203	18.5594	15.7	13.8864	19.9705	24.5108	12.2359	19.3367	27.1879	21.8821	22.9257	17.6076	36.162	32.308	35.8343	0	21.8377	24.5691	39.4616	32.6468	38.8984	32.3709	29.5488	34.6262	29.9942	12.5884	23.0602	22.6066	28.042	35.5075	30.3941	34.0978	32.622	20.079	18.045	17.5593	22.4566	22.1823	28.5498	21.168	13.8116	15.1227	13.6735	16.2453	12.537	9.7479	11.1014	7.0788
Bar8	14.0313	14.8677	14.3611	15.4046	13.4261	15.6291	30.07	12.3995	30.5171	27.4252	22.8421	15.0487	16.847	28.1923	27.5168	22.3394	21.9232	0	51.2022	11.8127	20.2529	29.9658	16.7533	19.0601	21.8789	21.1573	15.0354	34.3695	10.4991	31.1076	13.0677	29.2289	24.6924	25.5302	19.1574	11.3098	13.2033	16.1275	33.0684	32.1256	16.2244	13.2747	13.268	13.0191	15.8135	9.919	10.0927	11.577	9.8101
Bar31	15.7109	12.3967	17.4714	11.9334	16.2362	16.1233	35.7991	14.8689	37.621	28.2812	25.8311	13.349	13.3677	21.929	19.1792	24.8148	24.0669	48.632	0	11.2418	20.3906	30.3833	16.8946	20.3141	26.4885	21.2152	17.6099	40.1985	8.76906	33.0609	10.6919	20.7938	22.2364	24.596	15.706	10.7546	14.0809	20.3631	27.3429	42.3204	12.7497	13.9958	13.2072	17.3447	11.6242	10.7463	9.31491	9.68233	6.32238
Bichon	7.4422	16.3905	14.5458	17.0826	14.4513	16.1618	19.0873	14.6286	14.0141	20.386	24.4549	106.103	40.9243	31.3616	29.6215	20.6082	28.8561	8.89179	10.2897	0	27.3623	24.4523	25.5948	33.8966	25.7238	25.9538	8.02709	9.22601	119.586	13.119	200.608	30.9387	34.9883	31.0246	21.3505	64.2047	14.3674	16.3789	6.76852	8.48054	20.4049	16.9208	16.5044	21.1872	29.5674	8.25698	11.6108	15.5647	7.93408
CabecoArruda122A.readsadded.indel.softclip.bam.ready.bam	13.7358	16.3727	14.8232	14.7833	18.9685	13.3719	19.8576	12.0586	27.2784	19.3484	22.157	21.7707	16.9482	35.4876	41.7511	45.273	32.3618	18.047	21.8133	40.3774	0	42.0389	36.8369	45.7251	36.6532	22.5028	9.77059	23.1607	37.9507	22.5623	42.2781	44.1336	44.5459	45.7334	23.3772	13.9265	13.7859	19.7876	22.792	28.6498	15.5548	16.1148	12.4944	12.8226	16.1377	9.05711	11.0289	12.8787	7.2316
CB13	12.7405	13.4733	15.7109	15.1395	12.1555	14.7619	31.737	13.4785	27.9681	25.7093	20.1992	14.9176	17.0248	35.8603	29.2407	47.7722	39.6413	28.3706	26.0172	24.2484	40.1116	0	41.8645	42.1894	34.0816	23.3497	9.34224	21.789	17.6307	24.6627	21.8002	41.0233	47.1095	37.4905	23.3676	11.8706	9.2897	20.1671	23.4268	28.9458	16.9856	14.4617	10.1245	12.6415	16.1181	7.98005	8.05742	9.75054	5.96217
CovaMoura9B.readsadded.indel.softclip.bam.ready.bam	10.8043	13.8135	20.3662	16.4177	16.769	16.6941	19.812	13.379	22.3422	20.5824	22.406	22.2804	18.692	43.9387	36.5989	39.5121	32.7337	16.7088	17.6752	32.4985	42.8797	42.9178	0	37.8776	50.0944	28.2068	10.7777	18.8694	34.4994	19.7642	31.8961	44.4121	46.8132	50.3659	30.3726	19.5466	15.5701	15.2571	20.9143	23.1963	16.3007	13.5072	18.4729	14.4164	20.885	9.96873	9.64518	11.3596	7.47627
CovaMoura364.readsadded.indel.softclip.bam.ready.bam	11.1221	14.0667	18.9041	14.0977	18.0009	15.8009	20.0446	13.1741	27.6609	21.526	17.7261	25.2829	20.3199	37.9768	32.9553	38.8635	34.271	23.3638	20.4448	43.3751	48.6754	46.0818	38.5803	0	40.8724	26.6928	12.3801	25.2745	28.4559	21.0234	32.7763	44.0292	46.6138	46.142	24.0788	20.0285	12.0157	13.559	23.2774	19.2246	15.5789	15.7694	11.2871	15.393	17.0913	9.81308	9.91873	12.7325	9.11168
DolmenAnsiao96B.readsadded.indel.softclip.bam.ready.bam	10.5869	11.232	17.5659	16.5391	20.1493	16.0983	25.1248	18.2219	24.7022	19.9428	18.5809	24.74	17.5807	39.6794	37.6711	38.073	36.0492	19.292	25.8972	37.1459	35.1781	41.2159	43.2755	42.5221	0	23.3245	9.95844	17.9926	38.119	22.1403	25.2656	42.5772	38.7235	53.1063	29.6575	17.9138	12.5724	18.0092	21.4346	23.6828	16.4345	13.8568	14.279	15.1595	20.0571	10.2127	8.9728	12.5149	7.86706
Gok2	10.3506	16.2586	19.0721	13.8535	14.8296	18.0553	23.247	12.2558	27.9728	24.1343	21.8667	26.3103	21.3797	23.9585	27.7792	28.188	28.9888	25.0732	27.4684	34.1334	25.901	32.4062	27.6233	24.2694	26.0191	0	11.7272	20.9767	23.4208	24.8303	34.1751	31.9546	27.5919	30.1219	19.4439	26.0242	18.708	16.5547	28.5948	27.0648	18.1554	17.873	14.6403	17.2439	19.9923	13.9989	13.3558	13.5558	6.77294
KK1	13.4895	18.2137	15.8435	15.4576	13.1925	14.4683	13.6047	14.6783	11.4809	13.7014	13.5388	12.9937	10.8949	13.4681	11.7318	10.6673	14.9252	17.3753	19.9505	10.1754	10.4027	12.3655	12.3059	15.4574	11.4026	13.0795	0	11.7898	11.4503	17.9652	9.8554	10.8636	12.4518	13.7433	14.2403	11.727	17.0708	9.07093	14.9722	16.7734	14.7234	13.7238	17.0115	16.9252	10.7611	15.0898	14.5723	16.184	12.3669
Klei10	12.9242	14.6593	15.227	14.7662	16.783	21.1914	32.8124	17.2258	28.3375	29.885	26.2892	10.4585	10.523	21.8941	21.104	20.7849	28.5381	33.3921	45.3613	10.5794	23.0552	27.9946	19.7469	28.4359	21.5126	23.8122	11.1901	0	8.66962	32.0924	11.0197	20.5156	18.7445	21.8316	20.8547	10.197	13.7964	20.5712	33.6304	42.2466	16.3349	13.7348	13.4513	13.8128	16.5485	9.46697	9.23203	13.7701	7.19168
LaBrana1	9.97156	19.8381	18.6941	18.753	17.9652	24.9375	22.2992	16.2527	13.2727	16.2775	16.6416	84.8812	42.0728	25.3976	28.3937	26.0671	24.6136	12.3113	11.8742	149.592	34.6978	20.4992	33.0237	29.4248	40.7293	24.4077	12.1786	9.35805	0	13.8877	114.484	33.1724	29.1217	40.9146	25.7316	46.057	18.4351	16.7327	11.3133	13.6001	25.3572	22.0662	15.8003	16.7006	22.7822	14.0223	17.0188	18.6525	14.0867
LBK	14.6134	14.7614	18.2806	17.7894	13.4119	19.354	32.9248	15.7876	38.1582	39.2784	24.2164	16.8207	12.5701	27.616	21.2434	19.8355	30.823	31.4769	33.5233	15.5847	23.5719	32.1339	20.7404	18.8329	24.2164	22.6145	18.6009	29.4912	12.4033	0	15.7307	18.8077	24.1576	25.4902	14.1945	13.3575	14.2288	21.1187	36.2089	43.7866	18.3782	19.9098	15.9547	13.7312	21.7929	9.28824	11.4957	15.2828	6.00545
Loschbour	7.85671	18.7573	16.5267	17.1436	19.061	19.8176	19.7026	14.8686	14.9674	18.7676	16.5193	92.6807	51.4539	29.0056	27.3579	23.9645	30.0527	12.0052	9.57052	221.045	33.8244	21.4211	28.2541	29.8507	20.4187	28.7591	8.872	10.4857	108.224	13.9493	0	25.3519	25.7216	25.4163	19.0177	65.6521	19.8132	14.6305	8.27472	11.4558	26.4613	20.6665	17.4331	17.0269	27.2371	13.4853	17.8939	12.7243	10.1999
LugarCanto41.readsadded.indel.softclip.bam.ready.bam	9.69749	12.5631	17.82	18.7356	16.3689	13.713	22.2289	13.3172	24.6436	21.3069	17.2715	22.463	17.6993	34.9229	47.3158	41.9595	33.5309	23.9135	21.6572	43.9165	41.1398	44.0564	47.1018	40.3265	38.0946	25.2659	9.52674	17.9665	38.4605	18.5002	33.2463	0	36.7873	51.0972	24.9397	19.9644	15.6889	17.3004	21.9235	17.6797	13.8004	13.4453	11.8718	13.1359	17.6659	7.96175	9.18003	10.7047	8.51814
LugarCanto42.readsadded.indel.softclip.bam.ready.bam	12.2785	14.9875	15.3422	13.1013	13.6329	15.9838	22.7042	14.0769	22.3404	22.1051	22.2155	22.6423	17.4968	40.132	42.2867	40.3276	32.2387	18.6362	20.4225	41.1836	44.0046	51.1955	47.6463	45.8964	40.091	26.1203	9.81266	16.0624	24.8411	22.5831	27.0204	33.6279	0	48.6803	28.072	20.0026	16.1039	20.2213	23.0143	25.2733	17.7214	11.8373	16.567	13.762	16.2382	10.9502	10.3424	13.8804	9.3529
LugarCanto44.readsadded.indel.softclip.bam.ready.bam	10.7499	14.6954	19.614	15.5043	16.4773	14.9444	23.1472	13.3654	20.0769	21.0474	20.9304	22.0738	17.2844	31.5039	35.4755	40.6931	34.4689	21.1724	26.939	37.5539	39.3404	43.9272	48.0352	38.7796	43.1735	24.5961	10.653	18.9041	34.4359	24.4208	31.2777	47.9695	48.365	0	27.6989	18.8916	17.7757	23.2333	16.3792	23.6779	14.1003	14.6711	13.302	14.3777	14.7606	12.3288	10.3448	13.9298	6.86257
MonteGato104.readsadded.indel.softclip.bam.ready.bam	11.8514	19.1727	14.5925	16.0585	19.6193	18.7384	19.5151	15.1527	20.7693	24.5223	17.0717	22.1459	18.0173	32.5107	34.6672	27.6304	22.2942	18.6883	18.5642	32.5878	30.2343	27.2497	31.1169	25.9067	29.7263	19.3168	15.5538	19.7935	23.925	15.2663	23.6329	27.2693	28.7442	35.2309	0	16.0481	15.9165	15.9682	19.8359	23.3292	19.1543	18.8622	14.9644	15.8364	17.0374	10.4557	10.8065	14.9294	7.05095
Motala12	9.42666	20.085	18.7971	20.674	21.0167	20.4898	14.5426	18.7296	15.5539	14.8313	16.025	65.5132	129.314	18.4637	19.1532	14.1618	18.7417	10.7186	10.7571	80.301	14.6718	13.4592	17.4191	19.6235	17.3982	26.2464	11.0988	9.45757	46.6292	12.5201	73.6503	15.6763	21.7097	18.641	16.3206	0	23.0756	15.2115	13.3034	11.8157	24.5355	23.8366	20.3013	21.0166	28.8119	23.8762	18.3055	23.2878	11.028
NO3423	11.7373	22.1788	17.3754	16.2237	22.8233	17.6528	13.8674	16.8697	15.558	14.9365	15.6375	20.0243	15.9707	18.977	14.3951	15.0598	19.3632	13.3785	14.8414	22.1318	16.7083	14.2312	16.1529	12.9391	13.1361	18.4836	13.8663	14.6063	17.1564	15.2614	22.2819	14.9589	18.2957	19.3868	18.7442	25.5011	0	11.9659	13.6895	16.1286	30.0307	23.5389	20.5349	16.9606	21.9099	13.5366	15.2845	18.5946	7.52991
Otzi	15.2858	18.6485	19.1316	17.6657	16.6231	18.8308	28.2735	18.7152	25.3506	29.6162	25.7044	21.8003	20.7751	30.4369	30.06	35.1475	36.5222	26.072	26.7737	23.2696	28.8043	33.2063	25.5369	23.5479	25.8742	25.3926	11.739	32.3491	19.8069	28.9934	23.7722	29.1509	25.5584	36.264	26.7657	20.8834	15.024	0	28.3828	30.6706	22.3643	17.9773	20.1093	19.2677	18.948	12.4369	17.0655	15.4014	9.39723
Pal7	13.7195	13.2237	14.9852	17.1804	14.6285	15.3063	33.7276	14.1104	40.4756	36.4874	25.1801	12.0399	10.891	24.8494	21.6179	22.0022	22.2855	34.2146	29.5863	8.7189	23.5464	27.6464	21.7723	24.1779	19.3822	26.7149	14.6024	31.7339	10.6822	32.9082	10.36	24.0803	25.6561	18.3427	17.8734	12.0021	12.3656	17.4873	0	39.803	14.2047	15.5491	13.0919	12.5079	13.9627	9.52725	9.29547	13.3179	7.72945
Rev5	12.6926	18.2011	13.4753	11.3476	14.9231	16.0627	30.0095	13.0778	41.6966	29.9575	27.4002	9.69717	11.2352	23.5226	24.9771	26.3762	25.6136	37.1993	40.2469	10.9924	27.4497	29.3533	22.6099	18.4598	22.5714	22.6784	13.0646	37.7715	10.759	40.8767	11.7892	20.2894	24.1639	23.8386	19.491	11.4057	12.7945	18.4159	36.8714	0	12.8653	11.4309	13.6608	10.9297	18.5398	10.1152	7.65153	10.515	6.14557
RISE98	9.81007	25.2187	16.6186	17.9922	22.7939	15.1975	14.9708	15.0063	18.0457	14.5843	13.6239	22.0063	18.7282	21.0787	15.8109	14.8043	19.5985	14.9522	12.7774	27.0051	16.7673	21.596	15.2401	16.3821	15.5557	13.6297	10.8493	12.029	21.0543	15.0557	28.0277	11.8406	15.6392	11.8427	15.2895	23.6186	20.818	13.9441	12.2253	12.5138	0	27.1917	16.0352	22.24	16.1642	16.696	12.4097	15.8233	8.30078
RISE150	9.04543	18.442	17.707	26.2281	21.3859	16.4802	13.9565	17.978	16.7177	13.2601	14.8081	22.5015	19.7605	12.9717	13.7418	13.0969	15.149	12.4914	13.0158	21.499	16.2251	17.1169	12.361	14.4446	13.5109	15.9658	11.3371	10.9721	18.1149	19.0822	21.6374	14.7038	10.8454	18.1538	17.0697	18.7979	18.2421	11.4627	15.7983	15.4803	31.6117	0	17.8654	21.438	19.0159	12.4736	15.3609	21.0562	8.207
RISE174	11.0383	22.0289	17.4534	20.5522	20.3446	18.6633	15.1159	16.6796	16.2916	15.9102	15.4427	19.324	17.6716	15.0709	13.324	15.4103	19.1713	14.282	15.6662	27.8619	15.8585	14.9371	16.791	12.8565	15.1135	14.6378	14.6777	13.309	15.7719	16.6086	24.7966	14.5168	17.4825	17.2393	17.1668	20.9039	22.139	12.5138	16.5588	14.4003	22.2403	18.9838	0	23.9239	16.3291	14.065	17.4659	16.2592	7.9817
RISE395	9.09158	17.6045	18.1695	20.2125	15.1179	16.6186	12.3556	14.5297	14.3061	14.1723	15.9681	20.3171	15.9826	12.2806	16.2373	11.9426	15.733	10.8575	17.8441	24.4536	11.9663	13.475	14.5258	12.9729	13.0005	16.0245	14.3142	13.0177	14.3427	14.6305	18.5647	14.7859	11.9487	13.331	14.3963	18.3285	14.8519	11.631	10.3228	12.8348	23.1582	23.425	21.5789	0	14.6293	17.1912	23.8139	26.4426	7.34145
RISE479	11.6896	19.3531	18.4772	13.5881	19.4955	39.6197	14.7019	15.5198	16.4081	17.7177	18.3657	29.2236	25.2794	15.2159	19.6058	14.2678	18.0849	18.4447	16.4649	30.4493	16.0549	18.3347	21.8693	16.6083	21.1894	18.2912	9.1489	19.3661	19.7408	25.2423	31.9679	18.4961	17.6976	17.3768	17.5361	26.0193	18.0785	13.6203	14.5921	20.0126	18.9047	19.4964	13.2886	13.8746	0	12.1199	12.3171	14.8659	7.05039
RISE493	10.4174	16.4521	17.0067	17.5874	16.4787	16.0588	10.0413	23.3061	9.68373	14.6002	12.3034	14.5088	24.2183	10.1513	11.4136	14.0916	11.0958	10.3375	9.72057	15.381	11.349	12.048	12.5103	12.2656	11.1016	12.6337	14.2145	10.1608	13.8395	11.5024	15.9825	10.2064	13.1397	14.8442	12.3663	24.4273	13.536	9.09439	11.0153	11.2271	19.3608	15.2049	16.4986	21.8229	14.2559	0	51.5082	38.0594	82.6269
RISE495	11.9708	21.005	15.0978	17.883	15.918	16.2132	12.9581	24.344	10.8838	10.9993	13.8593	16.4261	18.8069	13.1973	11.9162	13.2161	11.5415	12.2352	12.8129	20.0374	13.6488	12.1572	13.7125	11.8296	11.7816	15.2751	15.4062	10.5968	17.699	13.7254	20.2111	11.0762	13.1852	12.5202	13.7508	19.0703	16.8337	13.2468	11.8281	12.9213	17.745	18.4581	17.3892	30.2993	15.6363	51.3705	0	39.4175	117.473
RISE496	9.97546	18.8266	16.4419	14.9377	15.1517	16.5733	12.2232	18.7405	11.6731	15.1162	12.6814	14.6098	16.8699	14.5184	13.3498	13.0829	12.8794	11.9408	10.5683	18.9189	12.6155	13.5965	13.3063	13.9287	11.648	14.0997	12.8712	13.6941	18.8753	16.7759	15.6149	12.6653	13.1295	15.9099	15.6235	22.9553	17.7728	10.0505	14.9478	12.3166	24.0646	20.7157	15.9976	30.6113	15.4167	34.5215	35.3751	0	43.5904
RISE497	13.7469	13.0801	13.5108	12.5129	12.967	13.0946	12.4523	23.8677	10.9322	12.369	10.4176	13.1483	16.2721	10.868	10.8303	11.3512	10.4805	11.7011	9.55057	14.3468	11.6098	11.0512	10.8692	12.9482	9.64894	11.8366	16.396	9.52425	17.7355	10.2622	15.358	12.0189	12.5557	9.864	11.4869	16.8902	14.6402	10.5699	11.6003	10.2558	16.1651	13.2593	13.5837	12.7636	13.4244	98.4809	118.895	50.4796	0
RISE499	11.5303	15.1367	13.1608	20.3133	15.6203	16.8181	14.6291	27.0426	12.105	12.891	11.8161	18.2793	16.2458	14.1561	13.6573	14.1095	10.9999	9.83252	11.0641	18.6974	13.8119	12.966	13.4156	12.4316	10.1745	13.3595	16.2499	9.9122	18.2457	14.21	14.3987	12.2953	11.8516	13.1304	14.5077	20.7375	18.2186	11.6112	13.9073	10.5272	24.9182	21.0558	15.4098	36.5729	20.3284	43.355	37.9249	41.6865	27.2967
RISE500	8.44823	19.0264	22.1693	17.1069	22.5692	21.0491	12.9724	18.2359	13.0024	12.7522	13.3676	20.1216	18.3949	12.5723	14.3199	12.5886	14.5387	13.8729	11.7449	20.5382	13.9051	13.4376	16.6008	13.2527	11.8122	18.3131	13.1747	13.1342	18.4121	13.2606	19.858	13.8817	14.2598	13.2513	16.8724	18.9888	19.4643	10.375	13.2623	13.8183	21.7084	26.0408	19.1127	29.0115	13.0875	22.0626	27.4274	35.3677	14.0897
RISE502	11.5112	16.5257	16.6827	15.6252	15.8871	17.4463	10.0761	21.3603	15.0903	13.6564	9.71534	17.0027	19.7213	15.0463	10.6912	11.2679	13.5832	10.0993	11.727	16.7977	12.3502	11.3427	10.972	11.4571	13.6294	16.1808	14.533	11.8239	13.7797	10.8444	20.8158	14.4839	10.394	12.8828	11.2775	18.3665	17.3404	8.76863	12.4187	12.0853	15.2573	18.1907	17.2461	32.6142	12.6107	52.5798	45.1467	52.1059	48.5584
RISE504	11.1855	13.9049	15.7358	15.9171	14.8169	13.7839	13.2047	24.5619	14.1361	13.5629	11.9441	15.6062	16.4218	13.5791	12.4031	12.4024	13.2545	12.9588	13.1886	16.2866	11.8393	14.7434	14.6991	14.5609	11.899	13.8026	16.1847	9.98558	17.7389	11.7622	14.3406	15.198	12.6214	13.8524	15.0979	17.3722	13.8452	13.506	12.6239	11.8966	16.202	19.1326	15.6044	19.2539	16.1735	50.3294	49.2029	32.8351	89.7068
RISE505	9.7635	18.7476	16.6647	16.3987	15.032	13.2356	12.2535	25.5752	12.5179	11.4219	11.3005	15.7382	18.244	12.5558	16.2838	13.9458	11.761	10.8651	11.6545	19.4291	15.4779	10.3227	13.1577	13.1255	14.367	12.3023	11.1866	13.5636	15.6406	10.9036	19.2615	11.4173	9.99545	10.6093	13.3426	19.2294	24.3992	10.6673	13.0217	14.1538	23.8336	19.1011	14.4992	40.272	14.9633	26.1873	37.9304	36.7196	13.1741
RISE511	6.76717	11.6897	19.8733	17.4644	19.5971	14.3646	9.19748	21.1279	7.96219	8.78156	9.04215	13.7757	13.9038	8.51113	7.29881	8.6663	8.76169	8.69168	10.0997	13.2864	8.71363	8.30084	9.12556	9.39219	7.81955	8.50126	18.0696	10.4415	11.155	9.37786	14.658	8.02882	9.59506	10.7532	14.6334	20.2122	14.2408	7.35417	8.62702	8.12736	23.3772	30.748	17.5856	24.4004	16.2697	20.8389	13.2028	18.8099	13.3824
RISE523	7.6832	18.5958	13.8646	15.9571	16.1083	14.3593	14.3512	16.3628	13.8309	16.0017	11.0354	16.1613	16.8736	13.2508	11.9908	11.9876	13.7025	11.7805	10.2236	18.3209	13.1057	12.6624	9.79787	9.09295	13.2843	13.94	15.3613	15.1104	17.3124	13.0844	18.1887	13.6795	13.0098	15.7309	15.3666	26.5316	18.524	9.41432	13.4598	12.6065	20.3162	26.5238	15.8468	39.0765	16.4397	27.6834	23.0887	29.6221	24.4359
RISE548	9.73164	16.4144	17.3312	14.9193	19.6115	15.8538	11.2532	22.9875	10.5024	11.7672	10.0514	16.7769	17.4316	7.35786	9.97631	8.47367	11.2646	9.22801	8.43824	14.5847	9.56401	11.274	9.14672	9.17902	13.2634	10.2971	16.0637	8.71568	13.3047	9.28104	12.1383	10.0216	9.39872	10.2544	12.4849	20.3449	14.579	8.666	9.17925	7.81412	27.3126	20.2562	16.369	23.3126	17.6875	18.6729	16.8952	26.3324	8.88924
RISE552	12.7406	19.866	18.2528	21.3966	19.228	15.9731	11.4765	17.1532	9.5853	8.8825	8.02956	16.4332	13.9494	7.68885	10.2861	8.29373	8.55421	10.0881	9.84808	14.8	9.80998	9.7906	7.82477	10.5107	8.87699	9.24296	15.1427	9.28793	12.8689	12.1138	13.569	8.44293	9.78241	10.5311	12.3239	25.1758	15.3191	8.84384	11.221	9.66577	28.7201	24.291	14.0406	25.7568	17.7707	17.3484	18.5013	19.9318	10.3148
RISE569	10.9717	15.4101	15.4326	13.9865	18.9962	22.673	17.0227	14.8219	16.5747	17.457	15.021	22.669	19.4728	17.0046	13.5787	13.3624	15.8773	14.4185	16.0342	16.4841	16.2969	14.8893	13.8255	15.5994	14.0984	20.9514	13.8851	13.7461	18.1559	16.9144	16.8845	17.867	15.6639	16.6855	16.4975	17.2573	15.7059	10.6824	14.6512	14.9373	23.3409	18.1225	19.7762	17.2659	22.6477	14.4302	15.0824	16.9192	9.7852
RISE577	11.507	18.4602	15.9958	20.31	18.7536	17.4072	19.1245	19.3554	15.8224	16.3291	17.9664	21.7264	17.7396	16.5042	16.0113	18.6743	14.5507	13.6396	15.8578	17.9349	18.7245	18.483	14.2103	12.8901	15.8916	17.1382	15.3073	14.3533	16.2436	17.3944	18.5502	18.5834	18.555	14.3674	16.2448	22.1109	22.7159	10.8046	17.2906	11.8526	21.9335	24.2597	21.2282	20.1839	16.0369	13.5385	14.326	14.0102	6.76385
RISE601	13.3388	17.502	17.6817	20.7254	19.6632	15.7322	15.1505	20.2854	14.8516	14.7379	13.5328	17.7518	22.9816	13.1569	11.2622	12.7491	13.6346	12.5405	14.1198	16.2218	14.1715	12.0869	14.5938	13.1098	13.4366	14.153	18.8475	13.5616	14.494	13.7315	19.5686	16.705	13.8487	15.7792	14.1578	23.1102	16.574	12.0205	15.1534	12.6396	22.0035	16.9908	17.5424	23.4103	16.7273	47.2125	39.2042	30.2313	81.5086
RISE602	12.3209	16.5945	17.2995	15.0077	15.4364	15.3939	14.1949	20.8862	16.742	11.7838	14.3808	18.0788	18.1873	13.669	12.6572	15.6544	13.4095	13.4614	12.4384	17.2307	14.0869	17.865	12.9192	13.6237	11.6493	14.4071	18.8784	12.4081	17.1811	13.2513	13.3219	12.8782	13.0856	15.1245	13.5201	21.8533	17.701	14.4976	12.3499	13.8426	20.0392	22.7606	14.995	29.7155	15.7402	36.5473	50.3018	26.2053	64.2587
RM127	8.47125	21.314	18.2615	21.5101	14.9593	14.7664	12.2709	10.9081	13.9391	9.2803	12.3305	22.9063	15.6004	14.4615	14.1659	15.5574	18.6117	11.9384	12.8429	21.9365	16.2143	13.9958	17.5617	15.787	11.4095	15.7882	15.8002	11.1984	17.0474	11.7217	16.8539	15.77	17.7957	13.9846	18.9472	21.3027	15.0769	11.1684	13.2417	13.671	19.4814	22.8952	14.7306	22.4975	13.353	15.5732	15.2958	16.1905	10.4066
RSK1	10.8387	16.5899	20.9191	17.9729	22.0415	12.4016	12.7326	11.4051	17.5887	14.3336	14.5074	17.7573	14.1949	20.2922	18.8793	13.9775	24.091	14.5579	14.869	18.452	17.159	21.016	14.8001	16.2105	14.3424	20.22	9.85531	14.0741	14.2578	15.3644	24.6647	16.7122	14.7426	19.0519	18.5216	17.1642	16.6329	13.2108	13.2081	17.6877	23.3472	24.0011	13.1909	22.9394	13.7866	13.7052	15.9731	16.9658	6.08799
SATP	12.8119	15.0735	15.1114	13.3074	13.3616	13.4366	15.47	18.6272	14.8701	11.486	12.4445	11.1041	14.4232	11.6592	11.4615	11.6073	11.7867	20.827	18.0859	9.97679	10.3282	15.6602	9.96019	11.2161	9.40968	12.5002	171.865	14.2614	11.9292	15.7854	10.5833	11.5607	13.0272	12.2993	14.1074	14.7075	12.0658	10.5726	21.5834	14.1606	15.83	15.4974	14.608	14.7966	14.626	13.7358	12.5073	12.9148	10.3099
TV3831.indel.softclip.bam.ready.bam	12.2009	15.2851	19.184	14.4496	16.3444	17.5008	20.9022	13.137	24.2696	17.1711	19.0143	22.1933	17.5221	32.795	26.7399	28.0934	27.712	17.4008	22.8387	27.2944	32.4477	33.9018	33.0023	34.7659	32.5286	21.3852	12.148	15.6419	24.0941	17.9675	25.0753	27.9232	38.2317	36.8699	29.6613	14.3723	15.0961	16.0407	22.6307	23.6085	22.4798	19.0334	16.6371	16.4478	13.5321	10.5554	11.5198	17.554	7.80035
TV32032extra.indel.softclip.bam.ready.bam	10.4593	14.0238	18.9998	15.0106	13.0069	17.1118	21.2709	13.5864	18.75	16.9885	21.3017	20.2937	17.445	33.1584	40.6682	29.076	31.3751	20.0297	15.9793	31.3676	26.8566	29.8189	29.5705	25.9934	34.7644	25.8149	11.3053	17.5264	26.9028	18.1393	28.1977	31.8209	27.9102	30.652	27.5784	17.5603	17.6689	15.8878	16.7697	22.6015	19.3074	16.1542	14.363	16.1155	16.7903	12.4318	11.7573	15.8984	8.16857
Adygei_HGDP01381	13.5748	14.5696	16.5955	14.7412	13.5478	14.5379	16.6537	14.7459	15.2292	18.0866	13.5528	11.6524	14.6508	12.9701	12.3356	13.23	16.8563	18.9128	17.629	13.9971	13.9865	14.6085	14.6018	14.6565	13.4767	14.2928	30.975	13.5411	11.7284	15.7864	12.2921	15.017	11.9459	13.3299	12.1987	13.1245	15.3592	11.8275	16.6661	16.976	17.6039	19.9524	14.4158	15.4491	20.8948	18.5359	17.977	22.2984	26.0516
Adygei_HGDP01382	16.6289	14.8317	14.6902	14.2755	13.0194	17.303	15.587	19.4014	15.9771	13.9462	14.7591	12.0748	13.7841	12.6426	11.9086	11.3076	14.5216	13.5869	18.5273	13.4352	12.6856	17.1466	13.7804	13.1844	13.4015	12.3534	28.0053	18.0492	12.7023	15.9301	12.2444	13.208	12.9977	12.6459	13.0397	11.8505	14.0242	12.6069	13.9946	16.1957	16.1344	17.1509	14.3995	14.1952	13.6005	18.4617	16.692	15.8285	15.0482
Adygei_HGDP01383	16.2592	18.2584	15.9226	18.5645	17.4102	14.871	18.1747	16.5801	16.545	15.8217	11.5321	11.8616	12.5691	13.2946	14.942	13.3058	15.0267	17.9519	15.0973	15.6717	15.1286	13.684	16.2002	15.4514	15.2139	13.4105	29.0703	16.4266	11.1261	16.7804	14.5886	15.966	13.5116	13.7716	16.6743	16.3184	16.6198	9.26169	17.0668	15.1928	15.2474	17.5796	17.3284	14.5891	12.9604	11.4905	18.4689	15.5578	12.2557
Adygei_HGDP01384	14.4851	15.9663	16.2489	14.7924	12.718	14.1305	13.3894	14.2723	15.3172	13.6567	18.3646	14.2858	15.4083	12.2814	14.7987	15.0594	11.9945	19.971	16.2149	17.6426	13.1022	18.2665	14.777	13.0383	14.726	14.9356	24.4915	18.8909	12.8081	16.8223	11.4443	14.1246	15.2683	13.3474	12.5432	16.0815	13.6568	13.2523	16.4415	16.4912	16.0505	18.0184	19.0574	15.0443	14.5186	24.1427	20.4783	17.4981	17.8072
Adygei_HGDP01385	14.5963	15.17	17.2536	18.5737	16.1047	13.8795	19.1305	16.6123	16.1471	16.9047	15.7488	12.7849	15.3724	13.6829	13.5817	13.9211	13.4859	14.3526	16.4427	13.4342	13.4585	14.896	14.0594	13.809	14.4055	14.6285	23.5614	18.7453	13.9939	18.2029	11.4294	13.4856	14.5798	14.059	13.8115	15.93	15.5423	12.1105	14.4866	18.5424	19.0578	17.5964	18.4396	16.192	11.7092	16.1713	14.8656	18.8226	12.7434
Adygei_HGDP01386	13.3161	14.5093	18.6943	14.6459	15.5583	14.055	14.6192	14.9648	14.82	13.0584	14.5782	13.4864	13.1068	12.6067	13.9183	15.0856	13.2531	14.8615	19.1815	13.1592	12.0548	14.1455	11.6104	13.8113	13.7689	15.2748	27.1243	15.5197	12.9341	17.0875	12.1308	14.8632	15.554	15.2695	15.0778	14.2068	12.4827	17.7472	18.4597	15.9929	14.4431	17.623	17.1653	16.4666	12.5501	19.9617	14.2768	17.2192	16.0386
Adygei_HGDP01387	15.2281	14.2278	16.3527	15.3586	15.904	12.553	14.73	20.0205	13.174	15.5995	14.9469	13.5615	13.7824	15.1972	15.269	12.3138	17.6918	14.0384	18.2274	12.0877	13.9089	14.3078	13.3234	15.5356	11.88	14.8722	33.0844	17.076	12.7875	14.0484	13.1272	16.1448	12.8448	15.6859	16.3141	14.0386	14.1555	12.8186	12.6151	15.2899	16.3208	17.2315	17.0307	17.1829	15.117	17.8329	14.7	16.5809	18.9717
Adygei_HGDP01388	15.0285	14.7179	14.8006	17.5157	13.7936	13.2254	13.7004	19.6487	14.388	16.8547	13.5004	19.0971	14.2203	15.9625	13.2078	14.6956	16.1794	13.623	13.0948	14.7584	13.2327	14.3854	13.1831	13.6876	15.1172	15.0246	22.2191	15.4485	15.098	14.9564	14.1045	14.0525	13.9534	16.2334	14.5625	16.8348	15.9322	11.6022	13.6067	14.963	14.2739	15.3896	16.0859	20.9194	16.9734	19.1638	15.8579	18.0721	20.1425
Adygei_HGDP01396	13.1205	15.6925	14.365	14.2969	14.2053	16.1855	14.5132	17.0437	18.0588	16.7675	13.2447	14.8478	16.5108	15.181	14.1553	12.9692	14.1764	15.6906	16.6659	15.6562	12.7629	15.1952	14.6118	15.185	12.1768	11.3284	25.7164	15.4165	14.9397	14.1447	14.4245	14.2085	13.8979	14.5339	12.8107	15.969	14.7047	14.0236	13.6738	13.5063	15.8953	16.5733	15.4757	21.0971	16.1325	15.7843	17.117	18.8369	20.7259
Adygei_HGDP01397	16.3204	17.6136	16.7144	15.7369	15.3309	12.8815	12.9566	18.5253	14.8552	15.2568	12.735	11.6666	16.6794	12.2374	13.5485	14.5479	12.7278	18.5137	15.8279	12.9088	14.3837	15.205	13.406	13.6783	12.4573	15.2394	26.3466	13.4674	11.9307	13.7042	13.5714	12.0935	14.5803	12.0731	13.9826	14.5882	15.2797	10.8292	20.3001	14.9986	15.7738	17.0834	14.0081	17.4539	17.7945	16.946	18.7702	17.8416	27.0128
Adygei_HGDP01398	15.8832	13.1972	16.0061	16.2685	12.5838	18.2732	16.0569	15.4167	14.3677	16.7033	15.234	11.8773	14.8863	13.5233	14.7205	13.2703	14.6199	14.3271	17.5073	11.0284	12.942	14.5893	14.251	15.9689	18.7744	13.4373	23.7663	16.9679	10.5683	17.818	11.6376	16.1399	15.996	16.0051	14.0978	13.4357	15.1113	12.1505	18.0296	15.1394	16.4828	16.5658	12.2778	18.0144	14.7926	13.4721	17.0991	16.9641	16.5294
Adygei_HGDP01399	15.5126	16.168	15.3854	13.8459	13.4623	15.1734	17.6638	15.2322	20.5165	13.8866	16.4301	14.0674	12.0215	13.0897	12.7011	13.3077	13.1049	15.406	13.3073	12.8678	15.711	13.2237	11.8587	12.9303	14.0129	16.5237	31.015	14.2869	10.8266	15.0321	13.0568	14.7226	15.6339	17.5885	13.7792	12.5562	15.664	12.7686	14.2661	15.1235	16.6593	16.1195	12.0362	16.5943	17.1136	15.3522	17.4217	13.8041	18.0113
Adygei_HGDP01400	13.511	17.6864	14.0717	17.7716	15.3758	13.6308	19.4625	13.9951	14.1298	15.6115	14.4787	14.5567	13.1962	14.0865	13.365	14.3876	13.5867	14.0593	15.9038	12.4772	11.8146	14.7289	14.4803	12.8771	12.8751	14.9259	28.762	17.2954	12.495	16.1734	11.1307	13.0103	15.6499	13.1978	13.3507	12.8077	14.8946	11.587	15.7172	14.4385	16.9678	15.7627	14.1291	21.5049	17.4724	15.8117	14.7244	16.0447	17.301
Adygei_HGDP01401	17.8996	20.3545	16.0099	13.9086	14.8643	15.1171	19.3122	17.5828	13.8347	16.0527	16.1987	13.3363	15.374	12.9895	14.629	17.058	13.5902	17.1739	14.8793	12.3628	14.1886	14.2111	14.176	14.7661	12.7298	14.0907	25.0482	16.0553	12.9201	16.5113	12.0263	13.29	14.9301	12.3651	14.6045	15.3738	12.5109	12.1489	15.4685	15.6384	18.2675	16.6934	14.701	16.3979	14.6757	14.8282	15.8623	15.9576	16.6771
Adygei_HGDP01402	15.2769	15.0196	14.9065	14.945	11.8848	16.7953	14.1371	16.6247	13.6573	15.4945	16.1259	13.8188	16.5965	14.755	13.514	12.3358	11.9728	17.3634	16.4814	12.6596	12.8243	14.8851	14.1671	13.9079	17.3504	12.9513	31.281	18.5991	10.347	16.748	12.212	13.0317	14.1356	15.3392	15.459	18.3148	15.8462	13.7309	18.3459	19.1814	18.4101	14.907	16.1028	18.1206	12.9211	15.3004	18.7805	15.9333	14.3316
Adygei_HGDP01403	15.2158	17.039	14.8148	13.8857	15.9723	14.8049	14.95	17.3339	15.9077	15.3796	15.9507	13.5937	15.2585	12.2624	13.85	14.6386	14.6733	16.6351	16.7541	14.8634	15.4847	15.074	13.5933	16.0197	12.1411	13.5036	30.0816	17.6516	14.7971	17.4145	12.2884	11.5435	12.2879	17.0844	12.9449	15.1903	12.7565	12.3359	16.8622	17.6669	19.4624	13.4044	16.2041	19.0963	17.8892	14.2005	14.6167	17.3347	17.9784
Adygei_HGDP01404	14.3641	18.9168	15.7077	16.0728	16.2836	15.6128	14.1661	17.2858	14.4277	12.5493	16.5382	13.2294	15.49	14.761	12.6939	11.6983	13.627	17.6167	19.5013	13.9586	12.7165	16.4086	11.5518	14.0865	16.0216	12.029	29.7025	16.046	11.488	14.2693	12.6013	12.7045	12.3205	13.1628	13.9933	14.9967	14.5076	13.6102	12.8843	17.2998	15.2793	14.6155	15.2486	19.3561	18.0649	15.83	19.6424	18.3105	21.7987
Armenian_arm5	19.3767	17.7412	14.8436	13.7342	14.3625	17.2134	18.0566	17.3007	17.9346	18.7914	14.6768	11.8619	12.4502	16.3937	13.2972	16.4621	17.4126	20.2652	21.3916	13.0125	13.9332	19.2808	15.3195	15.9156	16.2341	16.4016	30.1293	17.2349	12.9782	19.0612	12.4588	17.82	15.7324	16.7349	16.197	14.5959	18.6735	14.9846	19.9607	20.353	17.267	14.9542	13.1471	13.5867	17.0406	16.6714	13.7443	14.1273	15.5233
Armenian_arm6	15.5699	16.9666	14.9843	15.1308	14.6591	15.4647	15.4991	22.1073	18.4401	17.923	14.8528	11.5815	13.5324	15.4459	14.816	16.4095	16.1026	17.8394	18.1861	9.90782	15.7704	13.6998	13.4622	14.3125	15.1926	16.0734	25.6597	18.1774	14.0712	19.203	11.4701	19.1108	12.5598	16.3064	14.457	12.7861	14.3289	16.4913	18.1123	18.4991	15.3815	12.9329	15.0571	18.0171	13.0589	12.5092	14.925	16.927	11.4314
Armenian_arm7	14.2684	15.7159	13.5113	15.4459	15.1907	16.8059	17.582	15.4499	15.0345	14.8272	15.4251	15.059	12.766	17.9952	15.3198	17.4934	13.5079	16.2751	16.7237	14.4307	15.6126	18.9672	15.3162	16.3993	14.9575	16.7679	19.8152	19.9712	15.524	19.2506	14.7225	14.69	14.7758	13.947	15.7096	19.9741	15.0586	13.0468	14.8711	16.5934	17.9391	18.9538	18.0603	15.4405	18.4722	14.8639	20.8034	16.4742	13.6775
Armenian_arm8	16.6464	15.0295	13.7822	15.2779	16.4988	15.2433	20.3832	18.3593	19.4497	18.5436	19.8022	12.2817	13.5066	18.1466	17.3734	18.8769	18.6308	19.9161	20.8081	13.9119	16.295	18.6787	18.7744	15.6519	14.9653	17.7114	28.2513	20.9649	14.9103	20.2232	11.3045	17.8754	18.8279	14.3598	17.4025	15.2083	15.3845	14.1332	18.1095	20.006	15.7507	15.6553	15.7549	16.2088	16.0632	12.5895	15.9124	14.1401	12.9142
Armenian_arm10	15.7793	16.6549	16.3968	16.6797	14.5231	19.297	21.295	16.2746	17.2229	22.1217	18.6721	13.1493	14.2974	15.1933	16.079	15.837	17.0846	21.0481	24.8424	15.1299	15.4318	19.1368	16.408	16.8836	14.9543	15.1223	27.6674	19.8785	13.5473	21.316	11.5537	14.9101	18.1764	16.2828	13.6589	16.4587	14.9478	13.7203	19.9948	19.284	16.5758	15.3511	15.1823	15.9191	14.1142	16.0762	17.0459	15.1214	12.6492
Armenian_arm11	19.6413	13.4799	15.6662	14.6481	17.3947	17.8362	20.632	16.2699	18.731	17.5942	18.8645	11.2213	12.6305	16.0164	13.4324	15.5463	19.3198	19.8978	20.9462	13.314	15.5297	17.311	15.179	18.6539	14.6621	19.5234	25.0467	18.0056	12.1386	19.7021	16.392	15.5414	16.0814	16.8393	18.0812	13.3281	14.7887	15.5875	19.6893	18.0509	13.9501	17.2165	17.0013	14.5408	17.5202	12.12	14.7424	16.8342	11.4027
Armenian_arm12	15.2712	15.05	13.6495	16.5456	14.7956	16.1061	17.7528	17.3826	19.0821	22.1478	19.0186	13.1299	14.2471	16.0144	15.7704	15.7981	14.1783	17.3761	20.324	12.3867	15.1311	19.5498	14.49	14.7366	14.4438	14.757	27.0259	19.5576	12.6559	17.1972	10.5008	14.557	13.2482	13.8655	13.5121	12.7112	16.7277	17.7795	21.7005	20.0633	13.1959	12.823	14.9729	13.4466	14.1518	12.5242	12.0885	13.0774	10.4976
Armenian_arm13	17.8564	16.0938	15.0574	13.8444	18.3296	15.2815	14.0943	16.4717	16.9563	18.6971	13.5547	15.3238	14.3464	16.8055	14.6637	16.4444	17.1643	17.1844	21.5889	14.6819	13.9562	14.1993	17.036	16.8611	12.0912	18.0045	20.9361	16.1009	13.1306	19.6092	12.6104	15.1704	16.5951	14.5936	14.3748	15.7238	14.894	13.4319	14.73	15.9191	16.649	15.9797	15.1249	13.9318	18.6484	16.4357	14.6291	16.5549	12.7294
Armenian_arm14	13.4499	18.007	18.5601	12.3773	18.6209	19.0197	16.6277	17.5357	15.9126	20.5919	16.5284	15.4758	14.5983	18.4252	15.0894	14.8668	14.488	20.7762	16.0114	18.4158	15.9215	19.6059	15.3764	13.5989	16.1007	17.4938	17.711	14.4468	12.5894	17.079	18.0724	17.2536	15.2196	15.6524	15.0902	15.1202	15.4912	12.0159	16.8803	15.0609	16.2074	19.5161	14.7413	15.8633	17.1545	17.2224	14.455	17.3956	11.3254
Armenian_arm17	19.5375	15.1497	16.0521	13.4689	13.0931	16.6204	22.1837	14.5804	23.9522	17.6316	16.514	14.1337	14.5478	15.5253	16.2877	19.0115	19.6686	18.2441	21.7541	13.5697	15.4058	18.6095	17.9747	12.9953	15.6669	16.0244	24.2199	18.3006	13.0745	19.6125	13.4346	14.2489	19.5527	15.4881	16.5165	14.753	14.149	13.5185	19.6199	23.6397	15.3007	13.8338	14.3391	18.0582	13.554	14.2794	12.9371	17.6743	12.4137
Armenian_arm18	17.9494	16.4934	17.2899	15.3755	16.0935	20.262	18.9547	14.8309	22.4433	17.5838	18.1879	13.1497	11.4991	17.7087	15.9387	15.3306	17.425	16.8045	19.0031	12.7327	15.2941	16.8402	16.6624	15.5996	18.7207	14.9612	22.7333	17.3792	12.8764	16.9982	12.0352	16.7461	17.4865	15.517	17.6354	12.5896	15.5081	16.1217	22.5775	15.5104	15.3681	18.9899	13.8432	15.8388	17.1014	15.9104	12.7542	15.1091	9.76602
Armenian_arm19	19.9359	15.8313	13.7755	15.1558	15.8772	18.599	17.6993	13.0263	17.6826	21.743	17.6713	13.1822	12.877	17.8812	15.8683	17.8039	16.8531	18.8508	18.1503	13.2287	17.2422	21.5864	15.4356	18.9525	17.5687	18.0538	25.8932	18.2209	13.0759	20.1757	12.8139	19.962	15.1696	15.6794	17.6256	12.8521	13.3494	14.0557	19.5979	23.9913	16.9504	16.9123	16.612	14.9964	14.1305	15.4278	13.3634	13.4613	11.0092
Armenian_arm20	19.7385	13.5029	17.8688	14.1357	16.7821	13.293	17.6018	15.0166	18.5269	20.2768	14.6579	13.8822	15.1874	16.5819	14.3171	14.8279	16.3598	19.136	19.311	14.692	14.1065	17.6444	14.1409	14.4937	16.4074	15.4217	30.2124	19.5146	12.4875	20.7453	11.1545	16.3072	14.7272	13.8977	14.51	12.6443	18.7306	11.5748	16.1826	19.3569	11.7169	15.998	14.8433	14.7394	11.9928	13.9905	12.2426	13.8262	12.5781
Armenian_arm21	15.5541	19.0463	19.687	14.8255	14.6396	14.5967	17.2779	14.4199	14.0337	15.7681	16.0784	16.5612	17.9226	13.2773	12.5464	15.3249	14.923	12.9187	15.7724	17.6264	17.6651	14.3517	12.8375	12.8398	15.4645	12.7353	17.5343	15.9095	14.4767	14.6462	17.8273	13.4177	14.2441	14.2334	14.377	17.7333	14.1217	12.6214	14.3145	13.0939	17.6009	15.7518	14.8287	21.1569	22.6943	17.1401	15.035	17.2697	13.254
Armenian_arm23	17.4866	14.5073	16.5119	15.5507	17.1224	14.5361	18.104	15.3496	19.756	16.8738	18.4308	13.0533	14.747	17.6496	17.8624	14.4594	19.6397	16.5882	24.3011	11.1502	15.1006	17.7457	17.4912	16.7793	16.0288	15.4681	26.72	19.5241	12.5996	17.3984	11.6492	13.7085	15.9963	16.5672	14.1739	16.7992	13.5444	15.6309	16.2953	22.2551	13.9919	16.0226	15.1113	14.5768	13.3424	13.2483	11.6201	14.951	9.5405
Armenian_arm26	17.2753	16.9904	14.232	15.8501	15.2442	19.3861	21.6874	17.4301	19.5398	17.4706	17.9274	12.9264	15.7566	16.7453	16.7568	15.3299	17.3385	16.8353	21.3951	12.1741	14.6022	16.1793	14.6408	15.3871	15.9682	15.626	23.078	26.527	15.6521	23.2871	12.3443	16.2542	18.5336	16.2989	16.2107	17.419	18.1798	15.4084	19.0089	20.1307	15.8077	18.5498	17.0964	15.6124	15.1864	15.2285	13.8172	16.7102	11.5717
Basque_HGDP01357	11.0693	14.0516	12.6355	15.6959	12.0575	12.3174	13.4422	12.5896	17.1883	16.0853	13.9946	17.0139	13.2886	20.9256	19.6472	17.0639	23.7568	14.6323	15.0381	21.2597	18.2029	21.7552	21.8913	17.7046	18.7661	15.2502	10.4504	12.4802	14.3511	12.9923	18.5966	20.6152	21.7604	23.153	18.2577	14.3281	17.8554	13.8196	14.7712	13.7086	14.9087	20.9358	15.038	15.4628	17.6572	9.94278	10.8073	12.2495	7.1653
Basque_HGDP01358	11.8938	14.3105	13.8666	14.6167	14.3133	15.499	18.5966	12.9702	16.0584	13.2718	12.7372	17.5186	14.7504	19.9207	20.1256	19.4275	19.3984	13.8733	10.6452	14.3992	22.1421	17.0341	17.6102	21.3504	15.6511	13.8992	11.4112	12.7139	19.4429	14.3276	16.2027	23.1722	19.0124	20.1457	17.9664	17.1306	12.8096	11.8626	14.5215	15.6814	16.7777	14.8996	14.0306	18.4146	12.8934	11.578	11.7587	13.2791	7.06372
Basque_HGDP01359	7.52838	17.9702	16.3914	15.862	15.9691	13.2422	16.1949	12.3171	14.4308	14.791	13.8078	17.4463	21.7089	17.615	15.922	18.9555	20.2221	12.4466	13.3998	17.319	21.7264	25.1512	14.4731	18.0109	17.8157	13.2917	7.89673	17.6293	20.4258	18.1748	18.7848	16.7824	16.524	19.3849	14.7728	13.7742	14.0587	11.6277	13.3021	14.1776	16.8276	11.2515	15.2194	15.2629	13.6342	9.52638	12.0009	14.4184	8.05969
Basque_HGDP01360	9.92319	16.7992	16.6822	13.1972	16.1783	18.2482	14.389	14.0231	18.4719	17.5246	14.2689	20.8199	15.7942	22.3363	18.8298	16.7278	20.5109	15.5859	14.4912	25.506	19.1652	17.5837	21.5981	19.2561	19.703	14.2973	10.7883	16.5034	16.9232	12.9162	24.3309	20.6786	22.5817	22.0332	16.9283	15.9042	16.6664	12.0835	12.8143	13.5986	16.9068	14.3574	13.5239	15.0343	15.198	10.7082	14.855	13.7222	8.26535
Basque_HGDP01361	10.7225	13.0008	18.3527	15.7551	15.5505	14.6535	17.5466	13.302	15.3548	17.1825	16.9061	21.7448	15.0977	17.6282	21.1703	15.8143	18.7692	16.9473	16.6609	25.0886	21.6904	21.6631	16.7056	22.5258	16.5149	17.4758	10.7817	13.5827	14.4751	18.3044	21.5229	19.2355	17.0532	23.6052	19.9932	14.3837	13.414	15.3138	14.6557	19.0564	16.5817	19.685	19.5254	16.1269	13.6918	14.5154	13.6055	14.1698	6.95709
Basque_HGDP01362	9.67587	15.3745	13.9862	14.9884	11.7898	11.7805	13.7739	11.0077	16.6524	13.6874	12.068	13.6401	14.8389	20.329	22.3246	16.5756	16.2563	10.9353	15.3165	18.5988	16.3797	19.0949	15.6323	17.4524	17.3631	17.9214	10.5742	14.8399	16.6961	14.4896	15.3268	19.062	19.2595	21.9901	19.082	12.8907	13.7257	11.9267	13.844	15.0585	16.8891	13.2223	10.964	14.6086	14.0495	10.4411	9.93548	13.5406	6.59438
Basque_HGDP01363	9.85788	15.2811	15.224	14.933	15.3402	11.7139	14.2016	10.7384	17.1126	20.5929	13.055	17.8938	13.847	24.7213	18.9446	17.7422	16.7584	14.1637	14.5889	22.6886	18.194	16.1606	16.8599	17.5179	18.7418	16.3453	10.1003	15.3725	14.7476	17.641	18.6599	18.5927	18.9563	19.0743	17.3474	15.0854	13.3995	10.7293	17.0307	13.0764	17.5994	14.718	15.1885	15.4138	14.382	12.5775	11.5322	14.2447	7.90505
Basque_HGDP01364	7.31658	15.9395	19.3729	14.6014	19.6064	15.2234	17.5908	14.03	17.8807	16.2097	17.231	14.5851	10.9995	14.2389	16.3866	17.0758	17.323	15.9701	15.3927	23.4305	19.8589	21.5779	16.6098	18.8473	20.1703	17.4977	9.71271	12.2833	13.9025	14.8367	18.435	20.306	20.9638	22.2458	22.9907	22.1221	13.3558	14.01	13.8128	19.0153	17.1785	14.612	12.4217	14.644	12.8106	10.1436	12.5065	13.8507	6.78894
Basque_HGDP01365	11.0701	16.1632	17.7768	12.9382	14.4324	14.362	16.8331	13.9328	16.6711	14.3489	14.5439	15.1143	16.6048	20.6058	25.1909	14.5801	20.0913	15.9081	18.0559	17.4885	17.8775	20.1449	21.4185	16.3897	17.9445	19.8335	11.2412	16.2582	16.1416	15.384	17.0822	17.8485	25.6001	15.6088	19.42	17.0824	13.1713	13.3409	15.151	17.5893	15.078	13.8856	15.46	16.1345	16.2314	10.7104	10.8566	14.3604	6.92649
Basque_HGDP01366	9.84172	13.7615	15.5163	16.3464	14.2408	15.1935	15.268	11.6268	16.4284	14.4507	13.6353	18.1425	16.3354	24.0879	23.0672	16.0595	15.7621	14.9746	15.3657	21.6595	17.2859	20.408	15.0706	15.2714	15.197	13.0557	11.8295	15.4363	17.2604	15.1869	18.8084	18.1656	16.5801	21.6799	16.5697	13.7466	12.7592	11.8901	14.2066	13.1399	20.3686	18.3014	13.7904	14.7137	15.2066	11.76	9.61304	13.0597	7.70707
Basque_HGDP01367	8.86302	18.4928	17.888	17.9749	15.0462	13.0492	17.9584	10.4714	18.5153	17.1927	18.6365	15.5182	16.4921	20.3034	21.2962	19.2044	18.2726	16.7499	14.2534	20.0557	20.6412	20.1779	18.177	23.4046	20.4578	17.4515	10.7312	15.6732	20.6661	12.6437	20.0434	18.1893	16.7133	18.9383	22.5982	16.5116	13.1685	14.2009	13.7979	14.0482	15.4287	12.3637	14.2131	11.4267	15.0154	9.3837	12.5142	14.3688	7.93075
Basque_HGDP01368	9.43283	14.9614	14.974	15.5691	13.8148	12.8539	17.6474	13.5985	14.655	19.6539	12.649	17.0148	13.8635	18.4631	18.6444	15.7246	18.9457	14.4555	13.8357	20.6248	18.2583	20.4406	15.2546	15.8685	18.7051	15.8282	10.5788	15.0619	16.4468	14.1953	17.765	18.6664	14.733	15.6816	20.4011	15.2732	15.0021	10.2836	14.3124	16.7828	14.8297	17.4997	13.4422	16.3545	16.0356	12.158	10.5537	12.3201	8.38064
Basque_HGDP01369	10.6881	13.5512	18.6702	12.042	12.4246	14.2	14.6889	13.3989	17.3578	16.3982	14.905	17.4029	13.4074	19.8835	17.4349	16.6152	15.962	16.3795	13.853	16.1746	14.9224	18.055	18.0813	16.1893	16.5726	15.2732	12.3913	13.5088	14.5743	13.5544	14.6573	20.3861	15.9133	17.5453	18.4282	19.0932	15.3254	10.7222	14.719	18.3634	16.353	19.1125	12.8176	13.5901	15.7987	14.7992	11.0051	14.375	9.38042
Basque_HGDP01370	10.0729	16.7625	13.8252	13.7632	15.3312	14.9235	13.4111	11.7122	14.2276	14.4981	14.309	14.2451	13.3563	17.5038	15.9921	18.5095	18.1931	15.8628	13.4153	22.168	19.6193	18.8287	19.9828	14.7976	21.2092	17.1968	11.833	12.1048	18.795	15.0515	14.7607	26.8108	22.4658	15.9321	20.5165	16.6197	15.2215	13.3114	15.1812	13.3906	16.4953	15.0722	16.5952	14.8469	15.5476	11.0924	13.7632	12.8761	7.14327
Basque_HGDP01371	8.27531	14.8154	14.839	15.2439	15.8394	14.4544	12.2137	11.4159	12.4807	14.211	14.9199	12.5037	15.9287	19.4792	22.0008	16.3781	20.5897	14.3155	15.9091	17.58	15.7139	21.2991	15.436	17.8261	17.5469	13.3765	10.5184	16.7637	14.6885	15.9943	18.0478	19.569	18.8874	19.4771	16.3601	14.3988	12.9513	11.2933	14.0386	18.6395	15.85	16.1129	14.179	16.5969	11.858	10.1687	11.1724	12.6066	6.98882
Basque_HGDP01372	11.7728	17.5093	14.4632	16.6358	15.7552	11.8765	17.8388	12.5879	17.4348	16.1498	14.7387	13.6973	13.2345	19.7595	21.9942	17.0385	18.2669	13.7703	14.1855	15.4599	20.4544	21.7262	20.9939	18.4184	22.3579	14.4627	9.58701	15.3879	19.3211	17.0149	18.9806	18.8782	18.865	21.2085	15.7147	12.4763	12.4087	12.0022	12.6357	13.8802	14.667	16.4885	16.3194	13.592	12.2544	10.0384	12.1281	14.4918	8.9241
Basque_HGDP01373	10.0002	13.6045	11.836	11.9027	15.2944	16.4635	15.6811	11.2129	18.7112	15.841	12.8573	16.5794	13.8443	20.7269	21.8887	19.4575	16.8428	14.7567	11.6349	22.7096	16.3188	17.6316	19.8144	21.3909	14.9457	15.5598	10.2258	11.0986	17.388	12.1995	18.1984	16.5833	21.6468	18.2142	18.6171	16.7308	15.8877	12.4229	13.5403	14.5474	17.7805	17.6197	15.6108	12.6539	13.8756	10.6972	12.3278	16.283	7.99497
Basque_HGDP01374	9.40537	14.4807	15.0236	13.6469	16.5126	14.5094	15.9006	11.539	12.3928	14.3752	16.5147	16.9816	15.0079	18.5685	23.334	18.5786	18.441	15.4172	14.9804	19.6384	23.9662	17.4547	16.9525	17.6686	15.8682	17.6604	8.47286	11.2048	14.3685	11.2007	17.6763	16.8033	19.2868	18.9583	14.2489	15.2356	15.8691	12.4962	13.1966	13.9503	16.3614	11.8924	14.1201	14.0922	14.6045	13.2279	12.7484	12.3332	6.86784
Basque_HGDP01375	11.895	11.538	14.2535	17.1622	20.1028	11.8021	12.768	15.1558	14.1031	16.5396	15.9324	16.4041	13.0099	16.2773	21.29	17.2703	17.2841	14.7184	15.9456	18.7448	15.319	18.719	21.6509	18.6391	18.6964	15.4105	14.7037	13.1676	16.6724	11.8997	19.2596	18.427	18.3287	22.2124	15.7673	13.7102	12.0575	12.0063	13.7918	16.9106	18.3872	18.2132	14.4585	17.3502	15.5592	11.3606	11.7029	13.9069	6.77815
Basque_HGDP01376	10.4477	17.0396	15.8759	18.2625	16.1041	13.6969	18.6748	10.8411	14.8409	17.9228	15.935	16.9092	15.6777	25.0547	19.2656	19.0061	20.4161	12.8359	15.4619	20.2862	17.687	19.367	19.227	17.0626	21.46	19.1278	10.3665	12.7063	18.2651	17.0275	20.2128	16.3442	21.435	21.4219	18.7825	14.5028	18.6876	14.9489	15.6293	16.665	18.2776	18.6163	15.2959	19.2055	14.8885	11.6095	13.7003	15.3591	7.81753
Basque_HGDP01377	11.141	16.5878	15.155	11.2832	14.7951	17.1165	17.6577	10.9093	13.8298	12.0288	16.5983	16.8577	13.2587	17.8982	17.7592	16.7177	14.703	15.095	10.9523	24.7554	18.8082	19.6647	19.2915	18.2436	18.0011	19.3137	12.2466	14.0862	17.3511	18.6277	15.0772	17.0504	20.2563	21.3923	18.0831	12.9006	14.1199	12.8966	16.1246	14.4086	13.9051	12.7039	13.2027	15.1825	12.963	10.6322	8.6707	16.5136	7.62513
Basque_HGDP01378	11.9654	14.425	13.6601	20.6856	13.6463	13.3904	13.9557	11.9976	16.8694	14.5656	17.1154	14.8225	12.4452	23.5776	20.6407	18.1985	14.7032	14.9267	15.4389	17.3453	19.1693	19.5965	17.9761	21.2911	19.623	16.248	12.5012	15.6246	19.5356	12.8898	19.3985	17.7827	15.7989	18.3864	17.4177	14.2393	14.7233	12.3189	15.4332	19.8755	19.8417	16.1279	15.6227	12.2118	14.1966	8.69515	12.2512	13.7581	7.26155
Basque_HGDP01379	7.97749	14.4448	13.6789	14.9498	11.858	14.2743	14.1809	15.1162	14.6995	19.4979	12.1881	15.3365	13.8142	18.0108	17.1767	20.4852	19.3174	16.0804	14.6418	27.2972	19.5706	17.8881	19.783	18.6552	15.5897	14.2361	11.7062	14.2808	18.822	13.8561	18.335	19.5828	15.8961	19.7414	13.7389	12.8031	12.6663	11.1284	19.4426	14.4946	18.4609	13.6105	15.3467	11.5692	14.0591	10.7742	11.1505	11.0309	7.61327
Basque_HGDP01380	9.05802	15.3464	14.5172	13.2617	14.1313	16.6994	13.5858	13.1028	15.9338	15.1146	14.9853	15.5156	14.7164	18.8326	20.1802	22.0019	19.4768	13.5221	13.5459	18.5485	17.0942	20.5027	19.6513	19.931	20.9617	16.5831	11.2107	15.2179	19.4964	14.681	18.4914	18.9771	21.2333	17.3716	19.0304	11.1256	15.2017	17.6068	14.8524	16.1697	18.9281	14.1823	12.0452	13.3125	12.588	10.9226	10.9022	11.5056	7.6628
Bedouin_HGDP00607	17.2756	11.4011	8.12276	9.12765	8.28477	9.22663	11.2582	9.09394	11.2042	9.01881	11.243	7.38052	8.95935	11.3386	9.24634	9.40721	11.589	12.0695	10.2729	7.8728	9.67267	10.2819	8.42171	8.36235	11.0096	11.2655	11.8905	11.6217	9.55944	10.7856	7.58709	10.7813	9.40671	9.37544	9.43226	9.30369	10.4263	9.38651	11.2272	12.6197	8.99094	7.76105	8.89451	9.09122	9.84541	7.42727	7.54458	8.69967	8.58262
Bedouin_HGDP00608	20.5521	11.3384	11.5566	12.3653	12.2464	12.0542	15.0872	10.0574	14.5265	15.5125	13.8986	11.2095	13.4235	13.5396	12.2685	14.4648	12.5039	13.0953	17.8125	9.07379	12.7477	13.8288	17.0072	11.6342	11.9323	11.66	12.5606	15.4194	9.46837	17.1006	11.2934	12.8403	12.1145	12.6963	13.9093	9.11308	11.3859	12.9039	16.1235	14.4317	10.6296	14.0897	11.4586	12.4718	11.5125	12.2908	14.1013	11.3307	9.14924
Bedouin_HGDP00609	23.4937	14.1236	12.6299	14.211	14.1097	14.3196	16.7157	16.1334	18.6007	18.5526	14.0197	11.7917	12.074	15.7543	15.5479	17.908	13.8675	20.6686	15.8883	13.6531	14.9182	18.0666	14.0358	15.9302	13.8652	16.4003	15.5758	18.6817	11.9041	21.2308	14.0864	18.6229	13.7665	14.5182	15.034	13.3925	15.5569	14.5036	17.7521	19.7365	14.5507	14.6497	15.627	14.6788	15.774	13.1248	14.3269	13.8127	12.79
Bedouin_HGDP00610	10.2488	6.59912	8.7407	6.00963	7.80487	6.76208	8.36869	8.078	8.72515	7.61997	10.9048	7.1936	9.15231	7.03419	9.69684	10.1571	7.70448	10.6357	9.1677	5.38707	10.3462	9.10187	7.47642	8.49109	7.36643	8.77059	8.96738	10.9084	6.73132	8.83777	6.43086	7.15591	8.64103	7.7507	7.33451	6.98749	7.37538	7.36218	8.58108	8.69875	6.11658	7.4111	6.86787	6.92417	7.98869	7.75636	6.53698	7.20061	9.04387
Bedouin_HGDP00611	23.529	15.8786	14.0106	14.3234	15.6539	17.6724	21.3804	14.329	18.9912	17.1265	17.7644	15.4774	15.0468	16.887	18.6594	17.4273	17.3601	20.6474	19.0859	13.1059	19.2485	18.5659	17.9456	15.9826	17.1019	16.7146	20.9366	21.218	14.6744	18.218	13.0057	17.3954	14.5374	17.9341	14.5576	14.1182	15.1109	16.3107	18.9573	19.6206	13.6881	15.1915	14.1455	17.618	13.7138	16.2064	15.0093	16.0309	11.2882
Bedouin_HGDP00612	10.5992	6.13314	6.81118	6.21594	6.94074	7.33858	7.44671	6.57853	8.75875	7.39394	8.32062	6.58756	6.1039	7.96059	8.96743	6.27853	8.05981	9.08653	9.69298	6.04933	6.87107	7.77104	6.64069	6.79319	9.3679	6.79755	9.05546	6.33877	5.33209	8.1477	6.22199	7.20686	7.61458	7.59866	7.54963	5.36173	6.40345	5.57064	7.43171	8.22161	6.33116	9.05551	7.47261	6.00862	6.26415	7.45535	5.76222	4.98607	6.62361
Bedouin_HGDP00613	18.5639	15.9849	15.9314	14.3996	16.0749	15.3626	16.1899	15.9832	16.9315	18.8796	20.799	14.676	13.6789	17.0316	13.623	15.1346	17.8858	22.9983	20.1794	13.3997	16.5974	18.0091	15.3876	16.2618	15.3843	16.0907	19.4914	19.735	13.3183	17.5045	14.477	16.5621	17.36	15.7266	14.5595	15.1262	14.6711	16.2968	19.7158	18.8041	14.3342	18.8631	13.5196	16.4023	18.0021	13.2281	16.7907	15.2362	13.7725
Bedouin_HGDP00614	15.0213	10.4683	9.64085	7.99381	12.0305	9.97813	12.7888	8.96214	12.721	13.4219	12.5629	9.5072	8.90975	10.6727	9.62359	9.01504	10.7336	11.9008	14.0618	11.9503	11.1689	14.6069	10.8985	11.2592	12.4041	11.3812	16.2788	9.90407	9.50251	10.9792	10.4383	10.2713	11.2925	11.4717	10.0995	9.09187	10.237	9.12014	11.0663	17.7717	10.4043	11.0573	10.2617	10.3257	12.1027	9.94021	8.89339	8.35496	8.7608
Bedouin_HGDP00615	15.5514	9.32762	10.7595	8.09053	10.1895	9.34068	9.87454	9.03595	13.894	10.4489	11.0425	7.3607	8.12625	10.0478	9.96085	9.15679	9.79773	10.6717	9.21584	9.02543	9.95817	13.9584	10.6159	9.49191	9.85184	10.7755	12.8002	11.5892	7.24892	10.296	7.65392	11.967	9.62745	8.52465	12.4072	11.4317	8.82009	10.4423	11.7218	13.0876	10.4431	10.138	8.99742	9.61774	7.94184	11.3086	10.986	10.8666	7.70063
Bedouin_HGDP00616	10.5903	6.38466	6.51043	6.11683	8.20421	8.48349	10.4944	7.76306	7.10154	10.3563	8.37522	5.93074	6.26633	7.41231	7.44504	8.59277	6.60217	9.02265	9.94691	6.5721	10.2852	6.87824	7.65364	7.758	6.68985	8.18479	7.46023	8.15201	6.06619	9.74478	6.92713	9.44015	7.26224	7.58662	7.75882	5.95364	7.79564	7.60802	8.55888	9.82487	5.90211	6.11705	7.38898	7.65231	7.26164	5.62523	6.4814	6.68042	4.99207
Bedouin_HGDP00618	9.73713	6.98353	7.84812	9.73481	6.78216	7.78343	8.79368	6.58714	9.4532	8.23331	8.9338	6.22162	7.54328	7.88796	6.7199	8.84848	7.59591	9.4598	8.11263	6.3171	7.28419	8.62483	7.83741	8.99736	7.73548	7.85464	8.41902	9.48015	8.49101	8.68329	5.67606	6.95918	7.50322	9.75449	8.62947	6.43709	6.50394	8.68364	10.1985	9.54333	6.76923	7.61412	6.63815	9.07293	9.43707	5.88432	7.65834	5.97049	5.50692
Bedouin_HGDP00619	20.3499	14.8695	12.6901	13.1555	13.013	12.7784	18.155	13.5854	16.9394	18.373	16.372	11.3222	13.0312	15.1963	15.202	14.7232	16.038	16.6182	20.5535	11.0102	13.7728	18.6746	14.9384	16.3347	15.5762	15.3109	17.484	19.0554	13.1651	15.6052	10.1034	15.4491	13.7199	16.4535	13.4991	13.2709	13.281	15.1442	22.6876	17.7514	12.5605	12.0571	11.5613	11.4326	12.8806	15.4269	13.9135	12.9054	10.9909
Bedouin_HGDP00620	24.7181	13.0008	17.1158	14.227	14.094	15.4618	19.2512	15.6047	16.3302	18.7667	16.299	14.6607	13.6974	19.5094	14.3537	15.6532	15.2358	20.0018	20.3977	13.9213	15.0603	20.2763	16.1421	15.7914	17.8591	14.3664	16.6195	17.6772	13.0704	18.3039	10.839	16.6583	17.647	16.6721	15.8183	13.7991	13.7969	12.1995	16.2989	18.7166	14.1488	14.592	13.6172	13.9059	15.6046	12.423	13.4037	16.3549	11.2838
Bedouin_HGDP00622	15.6317	11.3845	9.50867	10.3804	12.2084	11.3332	13.2802	11.9018	15.9334	15.6246	12.2005	9.62303	10.9969	14.4205	11.5513	11.648	11.6887	17.2794	12.6861	10.3716	12.4888	12.0534	12.7731	11.2862	11.8838	11.901	13.8831	12.9509	10.5236	12.8126	11.2168	11.7087	10.6783	11.5345	12.3358	9.24403	11.8379	12.4908	12.8831	13.6629	13.5891	10.5347	10.3546	11.4653	10.0036	10.2291	11.3988	14.1234	10.6823
Bedouin_HGDP00623	15.2409	12.5474	8.84887	9.62102	9.48246	11.0031	13.444	8.66653	9.82496	12.3693	10.4617	8.55962	7.98878	9.68707	9.31211	10.4483	9.70507	10.3026	11.4893	7.33392	10.6643	11.0075	8.47422	9.65687	10.5749	10.7199	9.13972	10.8408	8.24328	10.6507	7.61868	11.4333	11.0604	10.8952	8.14063	7.51178	7.85453	9.14181	10.2153	11.0015	9.47682	10.3459	10.8298	9.38561	8.71212	7.60978	9.58754	8.0912	6.69313
Bedouin_HGDP00624	18.9652	10.3546	10.6433	11.8979	10.5302	10.1412	10.5495	9.90639	11.7668	10.6489	10.4471	8.68859	7.38544	14.0214	10.9771	10.2943	11.0747	15.448	14.0552	7.38916	9.8546	12.8372	9.85743	12.4964	11.3673	10.2565	12.4496	11.5814	9.87892	12.3228	8.46365	10.3469	10.8595	13.3856	12.1106	7.25465	9.70344	10.1093	11.2415	15.2502	10.7474	8.9454	8.56337	8.90078	12.657	7.5497	8.79834	8.67384	8.0411
Bedouin_HGDP00625	14.4715	10.1342	12.2478	12.7381	11.2303	11.5466	14.7759	13.3204	13.5352	14.3423	13.4747	12.8992	11.0131	11.2483	12.8617	14.2454	14.7324	15.5273	16.6255	9.9689	13.3201	16.0636	11.1044	14.4021	12.2214	11.806	14.6875	16.4556	12.0489	17.2255	10.3765	15.7923	13.051	16.8205	13.1858	11.044	10.7549	13.9064	16.2918	18.0038	12.5537	11.6775	10.2525	12.8947	15.1861	11.3139	14.2026	11.1834	11.4271
Bedouin_HGDP00626	12.96	10.5182	9.94464	9.52312	8.57569	10.6289	15.103	11.8499	15.2909	13.003	12.2662	9.63693	8.06569	11.962	10.1112	14.5055	10.113	15.395	12.4577	9.02234	12.9447	11.1916	11.141	11.1953	11.4337	12.7219	16.5188	11.6702	8.55186	11.3174	8.83195	11.6048	12.6504	11.3571	11.1117	9.48198	10.085	10.251	10.0609	11.7858	11.0633	10.0812	11.2154	10.204	12.7276	9.55798	8.17893	11.8238	10.3237
Bedouin_HGDP00627	10.6365	9.23041	8.29662	8.28678	10.2838	10.4634	9.33663	8.77903	11.2386	9.40133	9.81794	8.62877	7.73159	9.31103	9.39433	10.7225	10.3088	10.2572	10.1324	9.41468	11.2127	11.0894	7.7859	10.4124	9.4506	9.37456	11.3016	13.8494	10.6617	12.5777	7.09378	10.4097	10.2847	8.18951	10.1448	8.02135	8.41364	10.5194	11.2671	10.2556	9.55199	8.11382	8.22817	8.52054	10.1747	8.42074	9.4713	9.51084	9.84892
Bedouin_HGDP00628	13.0866	9.11482	9.7209	10.6341	10.7345	9.55644	11.504	11.1308	12.9545	10.8561	11.9964	9.28698	8.59852	10.4811	10.5896	10.5981	11.6747	14.8118	12.6063	8.57873	10.3737	11.7843	16.0713	11.8502	10.0977	11.6439	12.9488	15.1289	10.6005	12.7277	8.27288	10.0396	11.8886	10.8102	10.6477	10.0832	12.291	11.6138	14.1203	14.617	12.8245	10.6116	9.64945	12.0385	9.77233	11.2684	9.39025	12.2795	9.71015
Bedouin_HGDP00629	16.8837	13.0022	12.8679	11.2801	14.2198	15.8701	16.9699	12.9404	19.7084	15.8897	14.0426	11.186	11.7777	14.0848	16.5281	16.6514	15.2979	16.007	19.5749	11.4969	13.9116	14.8061	18.47	14.188	13.7583	13.3206	16.2404	14.9767	11.6264	16.3928	10.1991	15.6434	15.2777	13.7992	16.2165	11.7206	14.9273	13.6532	19.6604	16.9581	13.0228	13.8454	12.8357	15.6368	15.6555	14.0186	12.7894	13.5611	10.7981
Bedouin_HGDP00630	9.33604	7.58262	5.50765	5.31614	6.08914	7.3645	8.51858	6.19284	7.89079	8.51528	6.0697	5.11253	4.92056	6.20898	6.24973	7.35253	6.60996	8.9907	8.1123	5.6988	7.92935	6.44126	8.34912	6.00828	7.68018	7.17957	5.72497	8.15764	4.62386	6.96599	5.13811	6.36632	5.75333	6.55139	6.2179	5.03159	6.40303	5.46442	7.31458	7.16698	7.18793	5.00177	7.99903	7.2035	6.79392	5.94453	5.14701	4.84945	4.84706
Bedouin_HGDP00631	10.8125	7.34677	6.08766	7.03782	6.86766	8.36813	9.28562	6.20537	8.45172	9.31785	9.38625	6.00266	6.06916	8.63203	6.57627	8.71307	6.34697	10.1307	9.77928	5.64786	7.36166	7.72987	7.65302	7.35363	7.1136	7.88243	7.39796	7.88881	6.42608	8.94512	5.99839	7.78695	5.77837	7.57387	8.31255	6.36539	8.32155	9.44287	10.6654	7.24294	6.21903	5.91917	5.62645	8.16605	6.60144	4.90339	5.96474	6.8756	4.74788
Bedouin_HGDP00632	23.4577	15.9619	15.3191	14.3969	15.4305	17.0938	15.9635	16.2635	20.9473	19.0068	18.5891	14.0889	13.4229	14.4445	14.3692	17.2958	17.1971	16.6838	18.5083	15.992	14.7518	17.3091	16.8612	20.0847	16.5532	15.9896	16.5511	18.7687	13.6013	19.3655	16.7032	16.7775	15.1487	16.9948	16.523	13.5489	14.7491	15.8071	18.1726	18.3721	16.8703	16.0114	16.3198	13.4214	15.192	14.639	15.1735	15.837	13.0607
Bedouin_HGDP00634	20.4982	14.821	15.3257	13.0663	15.3212	17.6895	16.0148	17.6593	16.6791	15.8503	17.2901	12.9958	13.1	13.5141	16.9343	15.0084	16.9384	19.408	19.0235	14.9684	15.6344	17.123	14.5813	17.2033	17.15	13.5232	14.8712	15.8769	13.8655	19.356	13.7464	14.7609	14.432	16.2021	17.542	10.8017	14.3232	14.3042	20.6494	18.3323	14.403	14.9645	12.7437	13.9389	14.4543	16.4639	12.7705	13.1189	11.6514
Bedouin_HGDP00635	18.5449	16.242	15.54	14.8526	14.7446	13.1972	17.8923	15.7408	18.0762	16.4268	13.6507	14.1216	14.0008	13.3819	16.9097	14.6443	17.296	21.8421	21.9607	12.8134	13.2174	18.1231	13.7876	16.7493	13.1801	16.5916	19.7702	17.6978	12.4682	19.0638	12.1974	16.8402	14.8774	15.0979	14.152	12.9278	12.6159	16.5836	16.2373	19.3245	13.274	14.6393	13.0144	13.04	14.5152	12.7667	15.4117	13.1343	12.252
Bedouin_HGDP00636	15.4258	8.07242	7.92071	9.27527	10.0432	10.0152	12.4946	8.58067	11.2592	10.7049	10.9764	8.33845	7.75537	12.0576	11.9756	10.5033	9.53792	10.0375	10.221	7.48695	9.52746	9.7286	11.5258	11.4558	11.0251	9.65862	13.392	12.6188	8.70355	13.8416	7.94563	9.79156	11.2614	10.9445	9.89121	7.63228	9.62753	7.884	16.4381	15.7186	9.3128	11.1662	7.58628	9.81561	9.61982	8.433	7.14647	9.80319	7.37234
Bedouin_HGDP00637	19.4831	13.5809	12.5035	15.7542	13.6017	13.1602	18.6045	13.4292	15.7859	16.2446	18.1285	13.122	11.5933	16.8054	14.6261	12.3283	17.682	18.8804	20.606	10.565	16.8682	15.5297	15.5865	16.743	16.6953	14.8155	16.0671	18.0566	11.5966	15.2875	10.6133	15.9607	14.7743	14.8697	15.0031	11.3584	15.3673	13.0488	18.6091	19.2145	12.2112	13.0718	12.2732	12.537	13.8026	11.4401	13.6763	14.3758	13.1783
Bedouin_HGDP00638	21.2715	13.2299	13.8464	15.4767	15.1965	15.9143	17.1784	15.6359	16.1177	16.8598	15.314	13.0811	13.9977	17.8085	18.5676	14.5445	18.8671	15.2674	21.5375	13.2696	17.7847	15.6737	18.4035	19.8151	16.6422	15.8985	16.9488	25.4141	12.1352	19.0671	13.704	15.8612	17.8559	15.6846	12.2851	13.1947	13.9829	14.4136	18.7788	18.293	17.5944	13.1405	14.6282	15.7718	13.0721	15.026	14.9565	16.5495	14.6761
Bedouin_HGDP00639	17.6506	13.951	12.934	12.4398	12.95	12.3115	15.8983	14.1911	15.1814	14.4524	15.8409	9.49855	10.8025	12.825	14.6636	12.8635	12.4425	14.2655	15.4943	9.17842	13.9456	14.8769	13.2467	14.1653	12.935	13.5439	17.7331	16.0635	12.5181	13.5011	9.80477	14.5576	15.7255	12.4204	12.879	10.748	13.1935	12.6459	16.8417	14.7318	10.839	14.3018	13.0244	11.734	12.003	11.9281	10.9506	13.8445	10.5086
Bedouin_HGDP00640	23.0273	16.6459	15.9208	15.4899	14.4688	18.4649	18.9926	14.5138	18.3825	16.5057	18.7093	17.1788	16.1557	16.3686	18.1859	19.5247	15.484	17.93	20.7358	12.6199	17.0518	21.6336	19.1497	15.74	16.1259	14.4701	19.0556	19.6856	15.279	18.8971	14.4455	17.3048	15.9111	15.0132	15.918	14.0101	13.9239	13.6462	15.6705	19.1471	15.8837	17.3742	15.5351	14.5032	15.342	15.4871	13.8504	13.7215	15.1964
Bedouin_HGDP00641	12.8941	7.40023	8.73439	8.7305	8.07758	10.3184	12.129	8.65037	13.6581	10.7963	12.3526	7.64958	8.49517	10.966	10.0769	9.55981	10.7694	11.5757	11.2802	7.73468	8.62576	11.42	9.68252	9.67473	9.60451	10.6291	12.2858	10.1505	8.46521	12.8446	7.40445	7.44659	9.67261	9.91101	9.24871	6.66468	8.91519	8.98092	8.285	10.8979	8.55134	9.00379	7.78499	8.55936	7.41587	9.57817	7.98988	8.38856	8.8978
Bedouin_HGDP00642	16.3581	8.44405	9.13202	11.5707	9.97439	13.0141	10.3927	11.0606	12.1795	10.6021	10.9957	8.39335	9.21825	12.4579	9.7862	13.3199	11.3573	10.741	13.1435	8.13136	11.1642	12.6413	11.5325	10.1878	10.9618	13.5337	12.4269	11.7244	8.10553	12.117	8.8645	10.8291	12.4506	14.6078	10.7771	11.9182	8.97064	9.78263	13.8829	14.0845	9.98419	10.6066	9.1053	11.1706	11.1344	14.2363	10.1226	9.42024	10.9256
Bedouin_HGDP00643	13.5318	8.06152	9.16993	9.10304	7.8289	9.43495	9.49194	9.86723	8.86417	9.02683	11.0153	9.75192	8.36465	7.42481	7.79704	7.89061	10.5369	10.1522	9.80173	6.99913	7.99848	9.17377	8.55985	8.00215	9.59947	7.34291	8.89431	8.77676	6.8319	11.9173	6.17131	8.88523	9.52107	8.6359	8.32388	7.99273	9.11407	9.21292	11.0553	9.13212	7.15885	8.22622	8.53614	7.57915	8.48587	7.68993	6.32276	7.98843	6.31736
Bedouin_HGDP00644	17.8525	14.2737	12.8918	13.7289	15.2862	15.648	16.1993	15.7091	15.1335	16.856	21.6996	15.4108	13.378	14.6848	14.1068	14.8638	16.4089	16.122	16.7847	12.6899	14.6416	16.6888	15.8973	14.3205	15.0998	13.7968	18.0385	17.8937	12.9224	15.5692	11.6105	13.513	19.9907	16.2986	18.0075	12.8461	15.1557	13.9299	17.3821	19.6078	13.6348	13.2819	12.0944	12.5103	12.8881	12.9558	12.6877	13.1681	12.4724
Bedouin_HGDP00645	24.8392	12.6105	15.8689	16.0307	12.7049	14.3577	17.2422	20.508	16.7509	17.5746	19.7784	12.8689	13.6446	17.1951	15.4616	18.1009	17.3584	20.6475	18.9686	12.5669	15.6969	16.5697	15.9647	16.4238	15.704	16.7313	19.1189	17.7536	16.5564	21.7781	11.7591	19.0534	18.3647	15.3067	17.4894	13.24	14.2036	13.5067	17.9386	21.161	15.6596	13.5179	15.5671	13.4268	15.1985	16.3153	14.2408	15.2234	12.9277
Bedouin_HGDP00646	22.832	16.7578	14.7496	12.6689	15.6882	17.2553	16.8366	15.1813	22.4551	16.2001	15.5363	14.8346	13.8052	16.5321	16.1206	22.1544	20.2782	21.1127	22.3271	14.7107	16.486	17.8817	18.505	14.2429	15.8898	16.6388	18.7842	19.8839	12.3724	20.1895	12.2163	16.1069	19.8264	17.9383	16.3491	14.7197	16.057	15.7833	18.0214	20.3649	19.131	15.8625	17.9051	14.539	17.8663	14.1886	15.7083	14.0937	14.665
Bedouin_HGDP00647	18.5669	13.8064	15.0832	12.596	14.9751	15.4162	16.3323	12.6582	16.123	16.5697	16.3688	13.0295	12.9272	16.5129	15.5327	15.5453	15.2798	18.7568	16.6911	11.3057	14.5815	15.5415	14.7716	14.5137	18.4033	14.1725	16.9867	16.567	14.1194	16.7998	11.3434	15.2295	16.9921	16.1919	15.7749	12.5251	14.5718	15.9425	19.4711	18.0029	12.1096	13.7112	12.4575	12.6756	14.692	11.476	11.2992	12.975	15.5942
Bedouin_HGDP00648	10.0131	7.63536	7.60182	9.40801	8.36371	10.1494	10.5462	9.06985	11.3499	10.6513	9.51794	7.83868	7.70614	11.2165	9.55894	10.5504	9.556	12.5251	12.2348	7.65628	10.9128	10.4918	10.0907	7.84438	9.43942	9.71865	9.62191	12.5474	7.9824	8.80156	7.88802	8.93023	10.0186	10.0527	10.0137	7.51116	7.97345	8.00816	9.03552	10.3538	7.72944	8.57032	8.16642	6.91017	9.45261	7.22825	7.70051	7.50802	6.26138
Bedouin_HGDP00649	10.653	8.46162	5.98354	6.97915	6.07853	6.25927	7.1869	8.12683	8.92302	6.32874	7.34635	6.35227	5.36018	6.59705	8.62931	6.19969	9.10461	8.56644	10.0551	6.31397	6.59601	6.61087	8.52955	7.2634	6.96318	8.54021	8.08666	8.05437	7.40912	8.51632	6.62682	6.13938	7.77016	8.77334	7.07761	7.30926	6.12055	6.57896	8.51014	9.42713	6.21592	7.00624	6.07544	7.47471	6.32836	5.6084	6.06536	6.71674	5.86217
Bedouin_HGDP00650	12.9249	9.73551	7.61391	9.28156	8.39555	7.53502	10.6312	8.45379	9.86785	9.87833	10.6479	7.2761	8.21776	8.34194	10.1371	10.1399	10.135	10.6888	10.3596	7.94951	8.10219	9.5763	8.56482	10.3313	10.4346	8.64825	10.537	9.37559	6.66314	9.61641	6.56749	9.3913	9.1897	8.11968	8.02194	6.7789	8.77659	8.71237	9.25691	11.2392	9.53406	7.12112	8.12413	7.26572	8.16011	7.14437	7.37502	8.92545	8.09128
Bedouin_HGDP00651	18.6592	11.1889	11.637	9.95191	10.5796	10.016	12.1691	10.8998	13.86	12.2202	10.8016	8.32394	9.40138	13.0218	10.5975	11.5046	11.2099	11.8739	11.0659	8.67525	11.9589	11.6289	9.99522	12.1479	10.5133	12.3795	10.7767	10.6822	9.84174	11.917	7.50436	9.59098	11.6676	11.0696	9.91504	9.74894	11.6532	9.86364	13.4705	15.041	11.1077	9.89103	9.47593	8.56369	9.7986	9.48546	10.0155	9.54512	8.43568
Bedouin_HGDP00653	13.4114	7.49814	7.82534	9.34083	9.00344	7.87115	11.8336	9.0451	8.10884	8.84203	10.1205	8.73014	7.1791	7.58316	7.34303	7.55465	7.91839	11.5518	10.2866	6.35517	8.65347	9.53152	8.45345	8.20092	9.35268	8.12452	8.77805	8.96227	8.09815	11.1395	6.85165	8.55645	8.28488	9.94846	10.5175	7.40297	7.80216	7.31876	10.5317	9.93129	7.35792	8.26803	9.7233	6.74093	7.37922	8.83959	8.7075	8.96229	7.05199
Bedouin_HGDP00654	17.9778	16.051	14.2471	15.5758	14.8947	14.7754	19.9501	14.9481	17.329	20.0217	16.5923	12.1606	15.696	16.2446	16.6866	17.0042	15.2667	17.1769	21.9036	12.0279	15.7081	16.3512	14.8116	15.6656	15.2313	14.3199	18.2386	15.7101	11.7142	18.9587	11.5169	14.8065	14.6141	12.6926	16.3724	13.3781	14.6814	14.3498	18.3082	19.2465	13.7486	17.6302	14.5593	13.8594	13.471	16.8456	15.883	16.8064	12.7118
Bedouin_HGDP00701	12.6854	8.31626	6.95701	8.41278	7.83571	9.62095	9.18758	7.1886	8.70379	8.99133	7.60238	6.49078	7.34105	7.65356	7.90798	8.80448	8.73102	8.70348	9.02332	6.70028	7.98922	8.89265	7.91126	8.35952	6.72901	8.92514	9.3109	7.77308	7.00311	9.8404	6.38083	7.8076	8.67156	8.85287	9.19282	7.40601	8.56588	9.69994	8.0983	8.63712	8.50863	8.80088	6.31542	7.16591	8.62839	6.9277	7.33873	6.30632	6.99261
Belorussian_belorus1	13.7438	21.6419	16.6541	15.704	15.7967	19.6035	15.3765	13.1864	14.658	13.7674	15.9308	18.2844	16.3365	15.2568	15.6962	14.2341	13.7869	13.7316	13.899	20.8391	16.2019	12.6586	12.3939	13.9834	11.1271	14.5557	13.2419	13.9812	14.4746	15.9113	18.7896	15.0229	14.5828	14.9975	16.4853	20.1687	17.7344	12.5751	14.4054	13.8073	19.8477	18.6248	20.8398	19.9944	25.0356	12.5836	15.7651	18.7404	12.026
Belorussian_belorus3	11.5564	17.5222	14.9474	17.696	15.7136	19.9059	14.8081	14.549	16.0051	16.8286	14.7843	17.0033	19.7686	15.0308	13.018	13.4664	12.766	13.5038	14.0669	24.312	15.862	15.5828	13.0274	13.7658	13.1247	15.2247	12.3154	12.6419	17.3547	15.014	18.3226	12.6789	14.3375	16.6493	12.8556	21.5626	17.984	9.67307	14.8283	17.8171	19.0022	15.9525	15.1972	20.3036	23.4891	19.7587	13.8383	15.9163	9.83641
Belorussian_belorus4	10.9406	18.3844	16.6242	14.9277	13.1662	16.9802	15.5412	15.9826	16.962	14.4454	15.2329	19.6841	18.2742	13.6777	12.1861	12.416	12.6793	15.8866	14.3295	20.0762	15.8281	16.178	17.1655	13.5203	14.736	15.3144	12.4583	13.7569	18.3235	13.2911	22.5859	14.3675	15.7095	16.3266	13.1105	23.7785	15.4825	9.3225	11.4459	12.8316	22.5528	22.3296	18.3676	16.1065	17.4525	16.2451	14.5307	17.2577	14.0657
Belorussian_belorus5	10.9652	16.3797	12.8616	18.5143	15.5435	16.9151	18.3499	13.8454	13.1333	13.3795	14.9008	20.324	16.1242	16.7155	13.9442	13.9176	13.8765	17.1871	15.0659	22.2412	12.3889	13.1877	14.0631	16.6444	16.7858	16.6407	14.1394	14.7265	16.3804	10.3356	21.4919	15.2242	13.0945	16.3607	16.3717	20.015	18.9128	11.4401	14.002	13.4681	20.9609	15.8997	17.1299	16.6185	26.5693	15.4681	13.1115	14.4721	10.6469
Belorussian_belorus6	10.7172	16.4789	18.0156	14.2042	15.2831	20.3403	14.8873	14.5912	15.0148	16.6597	14.1224	21.4239	14.9614	16.0703	15.7424	15.1446	14.6593	12.4662	14.2016	22.9498	13.6513	16.1081	18.444	13.5646	14.9973	13.9839	11.9496	15.9151	13.2675	14.8171	19.6958	14.7505	12.7763	14.883	14.9243	18.5265	17.8024	14.0429	12.2417	13.7038	17.7225	16.0968	17.7943	16.446	19.1753	13.957	13.661	18.6284	13.8058
Belorussian_belorus7	9.93096	19.3734	16.024	14.6586	16.3199	17.1217	14.8651	12.3909	14.2692	19.1159	16.3689	17.8361	17.4452	13.1079	13.4704	14.7045	17.3117	11.6457	13.5249	23.4067	14.901	16.3165	17.6784	13.9665	17.442	12.7671	14.342	13.9391	20.3955	16.7265	18.3799	13.1457	11.601	12.0603	14.0117	19.0609	12.1424	14.1528	10.8987	14.4223	14.6085	16.0398	18.5187	17.2889	24.4668	15.5297	11.1565	15.8698	13.5286
Belorussian_belorus8	9.45331	17.0049	16.1207	14.9681	19.5179	16.7749	13.0241	17.8232	14.2425	16.2615	14.3725	19.1045	22.7662	13.4016	13.7412	15.7249	16.1395	13.4249	15.7653	21.111	12.7718	15.7645	13.9988	11.4249	13.5698	16.1769	13.0587	12.5761	16.6347	13.3314	21.4397	17.0531	13.0056	12.8387	13.2397	20.6264	20.9414	13.7967	13.1517	14.7845	19.1343	16.353	16.445	17.4529	21.4315	13.2924	17.1184	17.2831	13.7019
Belorussian_belorus10	9.39435	14.8367	13.9283	18.1197	15.261	16.807	14.9272	14.8879	15.0233	14.3218	15.1165	19.984	17.8177	14.039	14.6947	15.3124	12.1876	12.5359	16.6291	24.7565	12.2995	16.2154	15.4215	14.1157	15.7028	14.1653	11.8829	16.1566	18.7528	15.0485	23.2016	14.3876	14.3781	16.4317	14.45	20.5316	16.7511	11.1407	17.2253	12.2612	15.6515	15.9394	21.9438	15.0635	23.5711	15.5619	13.5715	16.9731	11.8812
Bulgarian_Bulgarian1	12.0059	15.0241	16.5411	15.5619	16.4696	15.8455	18.9761	14.4232	19.4696	18.579	17.1596	17.4179	15.4187	17.5841	15.498	15.9839	17.7577	20.8585	18.2888	20.2462	17.1082	20.5128	17.9115	15.0031	17.0049	15.4711	17.9402	15.3935	13.8375	19.618	17.173	16.8567	16.6961	13.9274	15.2245	15.7568	14.7022	15.9399	18.1997	16.1338	18.4651	18.6205	17.0911	16.3042	18.7017	17.1988	17.3665	14.7017	13.1675
Bulgarian_Bulgarian2	13.805	16.8667	13.0174	16.0029	17.001	19.9053	15.4691	14.449	24.1227	16.0519	17.5779	18.4733	16.2796	14.1143	15.8814	17.0174	17.6514	20.521	19.4759	19.5058	15.3313	17.8787	16.7552	17.4798	16.6855	13.9368	16.5543	16.308	14.2995	19.1148	16.4291	16.0014	16.5513	16.1632	16.2959	20.5122	16.3861	14.4329	19.1888	17.4405	17.8334	19.0384	18.9658	21.6864	22.1697	13.7569	16.5685	16.2252	11.086
Bulgarian_Bulgarian3	13.0141	18.7612	16.5743	19.3379	16.4239	22.1651	18.7052	20.1933	17.0471	16.8842	16.6767	20.2183	15.9717	16.9518	18.1212	17.2387	19.0365	19.3782	20.3116	16.9376	12.6868	15.3852	14.7908	19.5156	13.9419	13.1845	15.676	16.2676	18.8819	18.8359	16.7435	15.5219	19.0843	17.7775	17.9631	16.238	14.5419	12.8667	14.9261	20.2519	17.3797	21.5008	15.3542	16.6526	22.9346	12.8854	11.7678	15.0631	12.5102
Bulgarian_Bulgarian4	13.5652	18.3273	13.0761	16.7895	16.8628	14.923	17.3693	15.5017	21.2306	14.6444	18.5267	16.5427	14.1227	16.1683	15.6809	15.3818	16.0494	15.2559	19.823	13.9714	16.5919	15.1449	18.3698	15.0643	16.5556	15.8771	15.2719	16.4189	15.0265	20.4622	13.8216	17.0328	16.2156	18.1309	16.5665	16.1256	19.0084	11.6822	18.0359	19.7878	23.6256	19.4252	16.0475	16.8091	22.7995	15.9376	14.4513	17.7407	10.0075
Bulgarian_Bulgarian5	13.0635	16.4592	16.7244	16.808	18.7773	16.2436	18.0123	14.5674	21.9826	15.6047	17.4763	20.0499	16.4141	16.321	14.597	17.3636	17.4028	18.5469	17.3063	16.7825	19.4364	20.9426	14.8759	17.1251	12.8238	17.8771	14.3729	20.4285	18.4334	21.1919	15.2741	14.3818	18.3271	14.4631	16.8024	15.5016	17.5827	17.0753	19.2431	16.812	19.5235	15.5849	16.4005	13.655	16.9958	18.9264	13.7583	15.8924	11.519
Bulgarian_Bulgarian6	16.543	13.997	12.1804	13.3129	16.7434	16.2455	18.581	14.8874	19.8083	15.6359	16.6928	15.1271	19.3488	16.6373	14.1244	15.6852	16.4871	18.6603	18.2509	19.5801	17.9876	19.2265	17.4004	16.5887	19.4013	15.1692	17.3292	16.15	16.0014	20.002	15.9682	15.2825	17.7383	16.483	17.0443	17.2073	20.1067	15.118	18.1631	18.1795	19.4195	17.8283	16.7341	20.9374	14.8098	15.8949	13.301	18.6881	11.2182
Bulgarian_Bulgarian7	15.0843	14.4428	18.3431	14.6215	18.7096	16.9906	19.48	14.4161	17.2579	17.5602	15.1721	19.574	17.778	19.1421	12.2904	14.4566	18.9391	17.5992	21.0782	19.5193	16.5848	17.317	15.5763	15.4109	17.4078	15.3451	15.0922	15.0317	13.6358	18.0776	18.1532	17.193	16.4717	14.0244	14.3474	23.5146	18.9241	15.8374	18.3312	16.6302	16.4189	19.7597	16.3356	17.5517	19.1028	19.0617	16.9453	16.5304	10.8519
Bulgarian_Bulgarian8	13.6027	14.8966	16.3221	17.1977	19.1375	14.5341	17.2313	18.6826	17.6117	19.0461	19.2332	18.82	17.8365	15.9789	16.2854	16.9141	15.7822	17.3489	21.792	18.1796	14.9906	18.1741	18.4548	16.6584	15.1406	12.5964	15.0204	19.7029	15.3137	18.3295	15.2922	16.9935	14.7571	18.0969	16.2756	17.4785	15.2974	15.3882	17.3964	17.2286	18.071	15.194	18.1184	17.3017	17.1728	16.51	14.6035	13.7607	13.0461
Bulgarian_Bulgarian9	14.3629	15.6998	14.9875	18.5421	16.4366	16.5148	16.3291	15.879	21.7244	16.7575	20.3892	16.6629	16.5459	16.1189	13.6103	17.1721	15.414	14.0787	18.8342	21.4152	16.8036	16.9766	15.942	20.7365	18.8528	16	15.4206	22.0455	18.9524	19.9154	17.5525	19.3558	15.2038	14.6256	15.086	16.4402	17.7619	12.1749	18.3624	15.1601	16.7522	18.7169	18.5495	17.7074	17.723	16.0613	11.5768	15.2217	10.5963
Bulgarian_Bulgarian10	11.8066	21.6242	16.6822	18.043	15.2935	17.8065	19.2217	12.6315	19.4556	15.3789	16.9815	15.3096	20.5138	15.6357	17.5249	16.6058	20.49	18.9216	15.6867	16.1875	19.1502	14.7001	15.1291	15.6587	14.6289	15.0828	15.5323	16.4134	17.6292	16.5085	19.2131	15.842	16.0414	14.3599	14.7146	18.0955	16.7603	17.3613	15.3585	20.5176	15.5026	22.6194	19.1848	18.7386	21.7743	18.0619	14.2478	15.3054	11.7486
Bulgarian_Bulgarian11	14.0048	18.4654	19.1722	17.3086	18.2897	16.8013	17.3676	16.3162	17.7713	18.9882	16.8039	14.9867	13.3603	15.8995	16.5015	17.9709	14.7741	18.1059	16.2548	17.7324	14.3528	17.6376	17.6638	13.1223	14.5092	18.0961	14.3092	18.109	18.3011	18.3229	22.5406	14.1507	16.5235	14.5875	16.6469	17.7171	16.7555	12.5831	20.1211	19.4671	16.8614	17.0323	14.5616	17.561	20.0109	15.6157	14.0813	17.0433	13.465
Bulgarian_Bulgarian12	15.3251	19.3774	15.2945	15.6423	17.3539	20.2646	19.5824	14.7826	18.8384	18.9099	19.2202	17.3038	13.8781	14.1705	17.7142	16.5158	22.5571	18.4047	20.9228	14.4353	18.5896	15.6548	15.6374	17.6966	14.3043	17.6051	19.1721	18.1662	15.4847	21.5232	19.6178	15.569	17.8295	17.5005	15.0227	17.3941	15.3778	13.702	18.2499	17.9939	18.3135	17.6152	15.7821	18.6151	17.8449	15.0866	14.1688	15.2113	13.8769
Bulgarian_Bulgarian13	13.2831	15.8209	16.981	19.488	15.2515	16.9176	19.8579	16.5685	17.8371	17.9659	17.2705	15.0712	15.3822	19.4289	14.0605	15.2065	17.204	20.3431	16.0057	17.5999	15.8502	16.1929	14.8404	18.202	14.0755	17.0303	17.3238	18.1964	15.5014	16.8395	15.2023	15.4146	15.215	16.1402	13.739	17.4829	15.1814	16.9127	15.8356	17.4164	18.4683	21.1053	16.2697	17.5762	16.4967	22.5788	18.409	18.4634	20.8124
Bulgarian_Bulgarian14	17.2856	18.3324	18.5404	16.8054	14.024	15.1944	16.6856	17.4718	13.9077	14.9769	18.4003	14.8883	17.3671	15.8539	16.2541	16.6593	20.417	17.9311	20.4293	18.7193	17.0391	18.6302	14.7101	19.0079	17.4369	19.6145	17.9765	19.0075	18.7292	18.7747	19.5557	13.2284	17.0876	15.3325	18.5232	15.6724	14.5315	12.8402	18.1282	17.7997	25.305	17.5723	16.2604	18.8929	15.0032	17.9654	14.3235	15.7267	13.5501
Bulgarian_Bulgarian15	13.7122	16.4968	12.8671	16.6954	19.7335	18.3806	16.2336	16.8854	21.9948	20.9641	21.5865	16.3595	19.8135	15.1028	16.4264	14.4537	19.5123	17.6211	18.1143	23.685	15.577	17.0144	14.6008	14.5415	17.769	18.124	14.1683	18.3164	15.4821	18.8996	18.2287	20.5981	16.2339	17.9292	18.6457	15.6673	15.0274	15.0706	18.4804	19.2911	16.7229	21.0668	16.8164	17.4541	20.1056	15.8947	13.3065	16.9004	9.4944
Bulgarian_Bulgarian16	14.3858	15.4436	13.8282	15.0363	19.8284	16.0251	16.7844	15.9792	20.1187	20.0631	17.243	19.4888	15.2788	17.7723	14.485	15.3322	19.3371	17.2549	21.2608	17.9585	17.8144	17.5596	16.652	17.7591	16.5586	16.7981	18.4972	19.7386	15.0071	23.1614	16.6653	20.8734	17.7584	17.1539	16.0243	16.3865	21.6198	12.3786	15.7375	20.7073	17.0387	18.5224	16.9322	18.8472	18.4444	17.437	15.5608	14.3908	12.2282
Bulgarian_Bulgarian17	17.7054	17.3216	17.412	16.3405	13.3766	16.3534	21.7263	16.309	22.32	17.9145	17.7383	18.1033	13.8548	17.2435	16.2249	17.5658	16.7934	16.7016	20.4747	16.8885	14.6979	18.391	16.4715	15.7624	16.0652	19.841	15.3954	18.3912	18.9738	16.1164	18.3612	18.7118	18.1671	16.1874	17.0382	16.4032	16.6647	13.3486	18.2404	18.7478	16.7828	22.8955	18.6209	15.6936	21.538	15.8801	12.8346	16.0354	10.4192
Bulgarian_Bulgarian18	12.6379	14.4149	17.5524	20.0343	14.3342	24.2873	18.1174	14.9996	18.6445	18.5518	14.2809	14.6719	15.0512	19.7647	16.0111	15.1617	19.8859	18.3306	16.3401	18.3996	17.5801	18.423	14.4228	17.55	16.02	17.3699	20.497	13.5079	16.828	17.6145	16.2252	13.5966	15.8526	15.1528	17.8209	15.4785	17.7558	15.7231	19.6505	19.7742	18.9531	14.1815	14.6243	15.6365	22.9931	11.4238	12.6352	14.5901	9.58083
Chuvash_chuvash1	11.6464	15.0938	14.0368	17.2747	12.3702	13.8003	10.3374	15.9752	13.5309	12.1523	10.2261	13.837	16.233	12.8255	15.7966	11.1093	11.5024	12.8297	14.2627	17.569	10.9105	10.2819	12.5724	12.1873	12.104	14.3078	12.0138	12.07	18.3045	11.6327	13.3649	10.6357	13.6301	9.46832	11.5719	17.487	16.2804	9.66201	11.049	11.4547	15.7575	18.8905	17.4508	17.7124	17.8039	29.4147	22.2603	19.918	31.2589
Chuvash_chuvash2	10.7197	14.9782	15.126	13.7472	11.9037	15.2421	10.4471	16.191	14.1502	9.97179	12.6147	15.8433	14.997	13.9871	12.5284	13.366	11.3226	11.1194	10.9973	20.5599	10.7146	12.8765	12.1948	14.5972	11.2872	13.986	14.0411	11.1949	12.9125	13.2606	12.8044	13.2028	13.7149	12.1226	12.6466	18.4251	15.0153	11.4562	10.9218	11.8035	14.6342	14.3474	13.4021	15.8468	15.8568	34.4109	27.6593	19.8023	38.1965
Chuvash_chuvash3	9.43064	18.1199	18.5767	15.1823	15.3926	19.1112	15.6603	16.7168	14.2233	12.8832	14.2159	20.5105	16.9838	11.6262	16.15	12.9476	12.5025	14.3561	15.2338	22.9644	15.0849	15.4319	14.8457	16.5528	13.8555	13.6446	15.4432	12.157	19.2959	15.7325	18.407	13.3069	12.3404	13.7173	14.4679	17.7543	17.5277	11.2562	12.5082	13.6597	15.6232	19.4604	18.4563	18.4021	23.6117	16.472	14.9029	17.2521	15.1246
Chuvash_chuvash4	10.0455	15.0744	15.4554	14.7612	14.1684	15.0077	11.1906	17.188	15.3661	12.4291	13.81	17.1814	16.3138	12.985	11.8053	11.9431	14.2305	12.3259	11.8878	18.5343	9.52486	9.62317	10.4589	12.6968	10.9561	14.4739	12.8095	10.6925	13.9156	11.5937	16.5988	10.5231	12.8773	11.3592	13.2616	15.8961	14.8787	12.071	12.7603	13.4602	15.3527	17.3712	15.4286	18.3755	18.4732	25.6487	25.3488	25.0581	32.9717
Chuvash_chuvash5	8.7482	15.1099	12.5331	14.1821	15.1414	17.3287	12.7373	17.0195	14.5466	12.2969	11.7218	15.6079	15.9345	14.6712	12.5351	11.076	10.9126	13.1583	12.4308	17.4279	11.3861	13.8505	11.0657	11.8572	11.9913	9.80091	16.0057	9.85066	15.185	10.036	17.1172	11.2947	12.1063	12.245	14.0694	17.1273	15.9881	8.68221	11.8314	14.8994	17.2344	14.7489	14.7026	17.5898	15.5971	26.9466	18.3785	23.721	32.5566
Chuvash_chuvash6	8.44573	12.6413	16.3182	14.1947	14.956	13.8818	13.2419	15.1323	10.5512	10.4604	13.1225	12.9124	14.1497	12.4774	12.8321	15.5331	14.2209	15.0147	12.9784	17.138	11.9928	11.6392	11.4269	13.7773	11.6495	14.0434	12.7915	11.5371	15.2924	11.608	19.3743	14.3334	13.1781	11.8537	12.2042	14.2991	11.3645	11.6873	9.69113	11.9145	19.2455	16.432	17.2461	19.2025	17.0137	28.0469	21.9109	21.1534	33.3408
Chuvash_chuvash7	10.375	13.3606	15.9009	14.2671	13.6077	15.4997	11.1221	16.127	11.6961	13.7691	12.4235	16.8949	16.9642	12.4441	11.2037	11.043	11.1732	11.8215	10.2951	18.3319	13.4142	14.2714	12.9544	12.3799	13.2832	13.1251	15.0204	12.0737	15.9386	11.0595	15.506	13.527	12.2166	12.5672	12.3382	16.2616	14.8316	9.86198	14.4952	12.5093	18.6375	13.522	16.1404	21.0369	16.0298	24.5186	21.2601	18.9711	34.0374
Chuvash_chuvash8	10.079	14.313	15.4439	13.9539	14.8234	14.6801	12.1058	17.482	13.2956	17.433	15.2459	18.0743	14.4004	13.9178	14.5004	12.6819	13.9513	11.0759	14.5381	18.043	13.0595	13.2664	11.711	13.7176	13.6422	12.8807	14.3665	11.7983	15.3519	11.072	15.8151	12.9763	13.8924	13.0339	14.74	19.9197	16.6706	10.4565	11.152	11.507	13.9171	13.2713	14.0462	15.9825	15.5044	28.6117	21.4641	21.5895	33.8567
Chuvash_chuvash9	9.99168	14.8455	13.5034	15.3846	16.8427	13.6819	13.0086	16.241	15.0951	17.241	12.479	18.0661	13.9749	11.1982	11.7797	13.6967	12.6997	11.8614	14.0366	20.063	12.3241	12.2913	12.5365	13.106	12.9751	14.202	13.7341	11.6941	16.3592	13.2668	19.8485	10.5886	12.9801	15.1737	15.1955	15.6896	14.0778	11.2181	12.6645	12.7035	15.9403	21.2925	14.3126	17.2019	18.1306	28.6027	21.202	23.7153	29.1658
Chuvash_chuvash10	9.82385	12.0109	15.7623	13.0353	15.0306	14.814	12.6094	17.3048	12.2677	14.5005	13.4304	16.2546	19.9763	11.8311	13.6799	11.7542	16.1812	11.9597	11.919	12.693	10.9483	12.3991	16.1558	11.4426	12.9377	11.2095	14.0354	10.4118	13.9343	11.7585	17.5204	15.573	10.9747	11.7066	13.108	12.8255	11.2032	10.8591	10.7899	11.8784	14.9567	15.7707	15.4543	14.8935	14.8675	30.4273	23.3713	22.2588	28.5644
Chuvash_chuvash11	10.2095	12.7224	16.023	13.6679	13.5331	14.8164	12.4879	15.3274	15.7027	14.5614	10.8237	16.961	14.2329	13.5938	11.42	11.8406	12.2896	10.6279	13.9172	19.5956	10.9084	13.4226	10.4969	12.5991	11.9091	12.1945	13.1443	15.0087	14.1465	10.129	14.8262	12.7006	15.8953	14.4355	14.2794	18.9453	12.2851	10.2534	11.4071	14.1639	22.5379	16.6071	16.3072	16.4745	19.0336	26.2913	22.0623	21.1178	37.0834
Chuvash_chuvash12	8.80462	14.4931	14.2936	13.555	12.0567	13.0779	13.3935	18.0396	12.2646	13.355	11.5532	16.1327	15.0251	12.0654	12.5227	13.3918	14.4165	11.5208	12.1379	22.9815	10.3802	13.942	11.4569	15.2756	12.1801	14.0614	13.54	12.7243	18.2096	11.7041	18.0645	13.0333	11.6228	15.5701	11.5019	17.9212	16.9746	9.89006	11.0283	14.2821	17.0871	13.884	15.3309	15.2339	19.2507	30.0991	23.7037	20.7884	26.1533
Chuvash_chuvash13	11.522	16.0821	13.0049	12.6803	11.4807	14.5153	15.0577	15.5581	10.6023	11.8649	12.4298	19.4137	16.5496	9.27425	15.3537	11.6361	11.1435	14.1454	14.0182	16.0246	12.9256	13.4085	13.6657	11.6789	12.2926	15.5064	12.8695	10.0104	16.9971	10.9365	14.5706	13.0233	12.7321	12.8479	15.9118	20.0694	10.5862	9.64165	11.7452	12.9404	13.7668	15.5832	13.8746	15.9988	14.6564	28.2103	22.3347	19.8109	28.2483
Chuvash_chuvash14	9.60567	16.4708	13.8992	14.8839	15.0781	14.7162	12.8256	14.0679	11.6143	11.4801	10.842	15.7801	13.514	10.5333	13.842	13.405	12.3282	10.7935	12.5564	20.944	13.3839	11.4204	11.0177	12.2725	12.7954	14.6218	16.104	12.4463	13.9726	13.6842	18.179	12.5925	11.9517	13.1164	12.8152	16.6028	17.3441	11.0995	15.0014	12.8708	14.3468	17.1899	17.5171	15.3599	15.2571	32.2551	24.2801	19.0088	40.5755
Chuvash_chuvash15	10.7572	17.5816	13.4862	12.3569	14.5933	13.6031	13.9017	15.485	13.4617	14.2459	13.0148	15.6985	16.4219	10.84	9.45708	11.9213	12.103	12.5808	10.4058	16.7974	10.175	12.905	11.323	12.6601	12.5338	14.1347	13.4848	9.60199	15.6253	10.862	15.5867	13.6125	11.7026	11.818	12.0123	22.0522	12.5883	8.40583	11.3665	11.0131	18.6087	16.8064	14.8559	16.1555	12.8989	26.7258	21.6629	19.2077	31.3229
Chuvash_chuvash16	11.0976	14.3299	13.2504	12.8834	14.5376	14.8947	12.2202	13.6917	11.8829	13.5509	14.1238	14.5935	15.778	15.0871	14.7291	12.6785	12.9911	11.7996	10.7695	14.5226	11.6227	11.3639	10.8835	11.8943	12.0066	12.8175	10.9133	12.1763	15.4434	12.0472	17.585	13.5581	12.0456	11.7828	16.8512	17.1639	13.466	11.4714	12.9726	12.9563	15.6108	12.2269	14.2926	14.9227	17.9242	31.4166	18.905	25.2122	24.6393
Chuvash_chuvash17	11.6011	14.063	14.0536	13.0946	14.3594	15.8507	11.8949	19.8977	14.6276	15.2184	14.2514	17.0822	17.377	12.1211	13.271	11.4151	11.9543	13.2292	12.8705	20.372	13.1845	11.4817	11.6567	13.875	13.8807	14.2943	12.758	12.5786	15.3179	13.6897	16.7234	11.5201	14.1867	12.788	13.8216	16.7353	15.0063	12.6055	11.8008	13.7258	21.4904	19.0476	18.4764	14.9402	15.9207	29.3207	22.5152	22.5127	29.8203
Cypriot_Cyprus1	19.1739	14.5047	14.0195	15.0487	15.2622	16.598	21.9135	14.5197	18.602	18.0163	17.4606	11.4526	13.2547	17.5067	14.9634	16.9302	18.8987	18.9234	26.1672	11.6627	16.4131	15.6471	19.3867	17.9941	17.4129	18.0568	22.6232	22.8988	12.5649	18.968	12.0759	16.3229	17.0417	18.9281	16.1245	10.587	13.9183	15.4774	20.0901	20.0051	14.6326	15.0066	17.4767	14.9763	16.016	14.5534	14.7392	15.7729	11.1341
Cypriot_Cyprus2	19.5773	14.9897	16.3708	16.0706	15.8771	17.3981	19.5137	15.9985	19.4576	24.5574	15.9082	13.1594	18.5853	17.4708	14.8598	16.4409	18.5195	24.1449	18.1774	13.248	19.9259	20.1513	19.5549	21.5022	18.6972	16.6481	19.4266	20.4431	12.6168	22.6767	12.3681	18.7889	18.9483	14.7615	17.7371	14.15	15.9983	15.4823	22.972	20.3889	17.7477	18.6273	18.4994	15.0845	15.2674	15.3145	16.5017	15.3698	9.41123
Cypriot_Cyprus3	18.7712	15.3977	15.3901	13.6382	16.5423	19.4395	18.3276	15.0328	19.9499	22.0912	19.2643	12.4303	14.5895	16.4283	18.1969	17.7011	16.795	20.2675	21.533	14.424	17.5583	20.097	21.1475	16.1678	14.511	18.4965	23.1765	21.9922	12.7246	22.4224	11.3326	20.8882	20.1722	20.2474	13.9437	15.4211	15.2833	16.4147	20.5716	18.8155	17.5025	16.5383	16.5638	16.212	17.4386	13.744	13.5868	13.0875	13.4702
Cypriot_Cyprus4	16.002	17.3409	13.041	15.7438	14.6816	14.8617	19.3181	18.3481	21.0684	22.842	16.9211	18.4431	14.4233	16.5157	16.4399	17.03	15.7487	24.6812	18.2106	13.871	18.6098	17.9274	16.1505	15.0554	14.8634	20.3999	18.186	22.2082	13.69	18.7419	12.4134	17.791	18.3987	18.3353	18.1937	14.6436	15.4916	12.8565	17.5794	19.3012	16.8289	15.4853	15.825	13.9607	17.1129	15.928	14.869	13.7061	11.6038
Cypriot_Cyprus5	18.8773	13.158	18.911	16.7386	15.9294	17.7535	19.3937	16.7094	17.9883	17.8153	20.2017	15.3784	11.3654	15.3649	13.9445	15.5396	17.8378	17.7299	25.1896	14.0087	18.5364	23.4659	16.051	15.2915	19.4385	14.9324	19.5045	24.6746	11.6687	20.2831	11.2297	18.3763	16.8127	16.6939	20.3545	13.47	15.8896	16.446	18.949	21.5658	14.8961	15.6195	14.3832	14.3758	22.1229	14.3043	12.8103	15.7863	12.2627
Cypriot_Cyprus6	20.3924	16	15.2125	15.8613	16.5727	17.474	21.2615	15.0979	25.2433	19.5251	17.7912	12.0053	13.6803	17.0873	15.3752	17.6587	18.4076	24.0284	25.4491	13.9343	19.3785	20.7154	16.6159	17.2714	17.2064	17.6557	18.4309	23.6442	12.7514	21.7399	14.6821	19.6445	16.3159	22.3987	17.312	13.0003	12.5564	16.4556	20.316	17.9103	14.081	16.2194	15.7458	19.4281	14.8968	12.015	13.8035	14.5652	10.7904
Cypriot_Cyprus7	20.0968	16.1924	14.4827	18.0306	16.1379	17.0411	18.2297	16.8629	16.9922	20.3805	17.6136	13.6241	14.9411	19.1878	15.3835	19.5536	18.953	26.2977	23.4901	14.5807	18.8302	18.1847	17.6704	19.2926	17.6295	18.0821	19.0775	24.7478	11.8021	21.497	11.6886	16.4602	18.2005	17.5722	15.3326	13.1149	16.314	16.9779	16.8913	19.7662	17.7089	17.4953	14.0175	20.6266	15.9628	14.7116	14.7137	15.0535	9.32016
Cypriot_Cyprus8	17.6594	14.6448	14.4067	16.3788	15.2681	14.9879	19.138	18.0986	17.9176	19.0887	18.6459	14.4002	13.8045	17.9034	17.8971	19.6553	17.149	18.8011	18.4646	12.4355	18.2501	18.5772	19.1914	14.3733	16.7256	18.2785	19.7582	18.3065	14.3296	20.1425	15.77	18.4507	15.559	21.2698	15.4474	13.8823	15.5442	18.7846	20.276	22.6257	18.2864	17.14	15.7567	16.6982	20.8312	13.3852	14.1176	14.4532	10.3852
Cypriot_Cyprus9	21.7562	18.9594	13.6969	12.7312	18.3813	15.6608	19.5875	15.5923	22.7281	18.377	16.5897	13.259	14.2175	18.4291	15.72	14.8694	16.1107	20.1681	19.8842	15.0687	18.3736	20.335	19.6799	18.5797	18.906	16.4128	19.6041	19.4075	16.257	23.334	12.7286	20.8208	14.5806	16.859	18.2511	12.5789	16.8162	15.0301	22.7194	22.5405	16.2878	12.9865	14.2538	16.7817	15.9989	13.7515	13.1145	14.5709	11.0149
Cypriot_Cyprus10	17.9187	16.4098	11.8572	15.4499	16.3395	16.9025	20.4125	19.234	16.6152	21.0104	20.1752	12.8533	13.3273	18.4099	15.3725	16.0807	18.0395	16.7463	25.3002	14.6126	17.111	15.974	16.8504	18.385	16.2881	16.3	21.3131	20.9362	14.9329	19.8281	15.1624	15.9807	16.6304	17.5469	16.9993	13.3138	14.3345	17.3484	21.4596	18.6919	16.7366	16.8012	15.8238	13.7661	14.3592	16.5444	15.7852	15.328	9.38874
Cypriot_Cyprus11	17.4914	15.8244	14.3324	18.319	17.1753	18.7711	20.9847	17.6937	16.6884	21.8762	18.8908	14.4062	14.778	18.0943	15.7344	19.1129	19.2413	23.8183	18.2865	13.9067	18.108	20.1562	15.8427	18.5098	15.6853	17.0506	21.0584	19.5093	12.909	21.6362	12.1552	18.6095	16.8485	16.8234	15.3703	12.8405	17.6986	19.4699	18.6279	23.3423	14.0122	13.8315	14.8463	15.4756	17.7914	15.0674	14.2877	16.3332	11.1465
Cypriot_Cyprus12	20.0737	15.4765	16.6814	15.592	15.0896	15.9866	20.7892	16.83	17.7991	21.8322	19.5334	11.3	12.9761	16.8081	17.9449	15.9263	19.4068	22.9215	23.379	13.4767	15.4281	20.0663	16.6458	15.2381	17.243	15.4913	21.5633	20.3739	11.3742	18.2367	13.1327	18.5936	18.1741	17.7862	13.6776	15.2742	17.6535	17.9339	22.2867	22.7273	19.5132	13.5313	15.3874	14.3936	15.6717	14.931	14.6986	13.9422	12.0353
Druze_HGDP00557	7.11384	8.44056	8.66108	10.3885	7.34653	7.91678	11.0228	9.08959	7.7432	6.80204	12.2901	6.71331	6.4331	8.34306	8.63448	7.09667	6.77991	10.2825	10.3705	6.6006	8.31211	7.66529	7.6475	8.46811	6.1415	8.00496	8.81595	9.95386	6.26211	7.48852	5.32066	8.18506	7.39545	7.75844	8.9962	5.34327	6.68513	6.84269	11.0939	11.2034	5.89056	8.17207	8.9777	6.54227	9.49536	7.56307	7.45226	6.63615	5.21227
Druze_HGDP00558	10.0402	6.04554	6.26036	6.65622	5.5394	6.07756	6.52551	7.38179	6.97423	7.78498	7.97422	4.77381	5.47636	6.54294	5.82156	6.91128	6.32864	6.90467	7.03378	5.96531	7.46108	5.7765	5.84515	6.40928	6.42658	6.17277	7.02972	7.84898	5.03052	7.35411	4.39492	5.08913	5.72069	6.6269	5.35904	5.79736	5.26416	5.87561	9.30773	7.28338	5.38229	5.25098	6.20403	5.15206	5.38542	4.51103	6.12129	5.48507	3.48568
Druze_HGDP00559	12.2213	7.89604	8.92349	7.65269	10.3279	8.21323	9.08729	10.0556	10.5581	10.2037	9.84349	5.96634	7.48134	11.7484	8.53076	10.116	9.54465	8.61275	9.07407	6.44369	8.76443	13.4315	10.6047	8.95497	9.47644	8.24619	10.1132	7.20801	5.91037	8.59312	6.67811	8.5599	8.37908	10.423	8.50086	7.16308	8.36713	8.29123	8.01239	14.9953	7.04223	9.18442	7.67952	9.18286	8.27443	7.39917	7.56583	7.14209	4.97501
Druze_HGDP00560	12.0704	7.29038	7.09783	7.87192	7.99302	9.44733	11.4783	8.04789	12.6058	9.27943	9.88737	9.73169	7.34288	9.87389	6.80957	10.5992	10.9042	10.4383	8.98071	7.09366	8.59668	10.9902	8.16544	10.3158	6.39522	9.66435	10.3645	12.0249	7.9408	11.0006	7.68911	9.23324	7.78207	8.26316	9.89309	6.67937	9.15361	10.2883	9.58391	11.3897	9.04293	7.73843	7.28452	9.12771	9.00602	6.53158	7.38102	9.54411	8.30244
Druze_HGDP00561	13.1809	10.5651	10.0462	12.1019	11.8782	11.6784	16.5813	14.4076	12.6549	13.1034	14.216	8.8741	11.1868	11.0163	11.8987	13.3914	11.2233	16.7845	14.3588	9.51719	12.9872	14.3419	10.802	12.5596	11.2093	13.3646	12.4046	13.4019	10.1023	14.3543	8.73955	14.4482	12.2179	11.1356	11.5275	9.65563	9.6386	10.8497	15.362	13.1177	10.2114	14.5074	8.92299	11.0669	13.7044	9.12033	9.99987	8.60596	7.59345
Druze_HGDP00562	8.24565	7.80321	7.77898	5.52914	8.09889	8.49574	12.624	7.23416	10.5725	9.30654	10.5291	7.25751	7.47188	9.87415	8.52336	9.57601	9.73439	9.22549	8.50588	6.90489	9.79248	9.39756	8.86534	9.36646	8.48974	8.18265	9.4934	8.6468	6.48672	8.19368	5.85893	8.92129	8.16179	7.27791	7.96393	6.67831	7.65538	7.29499	8.14331	8.86848	7.58806	9.44749	6.62891	8.78499	8.49445	6.38169	5.85318	6.05983	6.2927
Druze_HGDP00563	19.4023	15.5131	13.425	15.15	14.8705	15.8144	19.3469	13.4701	20.1183	16.1155	13.6964	11.4206	14.4064	15.8611	18.454	18.8079	17.7899	23.1225	17.6386	11.5686	17.2126	16.3115	13.9643	15.6897	16.031	14.5561	18.7806	18.1982	13.6096	16.3886	12.9669	16.2516	14.2702	17.7828	16.7088	13.5417	14.7332	15.6322	22.2243	17.5748	13.7272	13.4264	13.6954	12.0614	13.6821	10.1915	10.9813	13.7052	14.747
Druze_HGDP00564	13.4568	8.75711	9.38135	10.2194	9.84937	9.39911	12.4357	8.3978	9.36218	9.79091	10.0767	8.70795	9.2363	9.05223	9.88917	9.12288	8.3081	11.8007	11.8616	7.95716	11.3152	9.51317	10.0015	8.90538	8.72698	9.752	11.4192	14.2139	7.33061	12.057	9.33591	9.93162	11.7667	10.8655	8.55794	7.20399	10.8405	8.40587	12.8319	11.554	9.7383	9.49752	8.86301	11.0648	9.92357	9.32522	7.85754	9.55954	7.30938
Druze_HGDP00565	8.89563	5.40645	8.45436	7.15587	5.93962	8.59222	7.57619	6.8634	11.8933	8.86061	7.55397	4.73049	5.55262	7.75272	6.36444	7.90043	7.99384	8.04101	8.52939	5.04639	8.26675	8.79209	6.20763	7.86368	6.69108	8.29945	7.98628	7.89697	6.73449	9.19	4.53916	6.30161	7.94574	9.40254	6.68616	5.41258	7.86522	5.9301	10.28	7.47344	6.91801	6.60515	6.53313	6.24721	5.90916	6.30349	5.44785	7.8797	4.79789
Druze_HGDP00566	20.4942	12.526	13.688	13.3239	14.754	16.674	17.3205	12.7572	17.0502	17.3026	17.7148	12.2252	13.3815	11.7576	14.8525	16.752	13.9601	19.6226	17.7748	12.9645	15.9989	18.1512	15.2656	15.6678	17.628	15.8949	19.0204	18.0547	11.5083	16.7787	11.2549	14.7591	12.7651	15.9826	15.0989	11.532	14.3337	15.6187	19.2213	19.76	12.7354	13.7932	13.8549	13.2535	15.2584	12.5405	10.7766	13.9891	11.9275
Druze_HGDP00567	6.88864	5.41985	6.08391	4.53769	4.93606	5.13826	5.86621	4.34746	5.70852	5.30505	5.88134	5.01595	4.01725	4.84842	6.76207	5.36542	6.10524	6.7697	7.66531	4.60785	5.28181	4.49034	4.17567	5.18501	4.75438	7.06583	6.15552	4.78768	4.55164	5.77653	5.52698	5.56177	6.99154	5.46571	5.25425	4.96434	3.79806	4.31317	4.98642	7.39014	5.10508	4.41528	5.30128	5.20663	5.71804	3.50164	3.38725	4.68465	3.49142
Druze_HGDP00568	10.0647	7.81761	5.88264	5.11056	5.48294	6.89227	6.9874	7.1195	6.83268	9.82472	5.75612	4.83408	5.18855	5.03127	7.12465	7.33474	5.23557	10.982	9.27175	5.77422	5.90363	7.81835	4.6559	6.33251	6.03058	6.52969	5.70395	7.25825	4.71149	8.33051	5.03289	7.4747	7.07135	7.93625	6.33272	4.80203	8.55766	6.7584	7.49011	8.34011	6.75996	5.8846	5.35803	6.76026	6.1238	7.37514	5.14932	6.92643	4.00889
Druze_HGDP00569	12.477	9.47277	12.567	11.1953	9.19232	11.9649	11.9266	10.4692	12.8832	14.8006	10.5303	10.272	10.8998	11.6802	9.49598	12.1962	14.3896	13.0507	12.4159	10.1639	12.8474	15.4676	12.75	11.4443	12.0275	11.1102	14.6764	15.8636	8.72411	13.632	9.7174	12.7478	11.6784	13.0086	10.5926	10.8742	11.887	10.6124	15.6268	12.7076	10.5668	11.6844	10.4941	11.7935	9.26626	9.4724	10.3428	10.5737	7.95769
Druze_HGDP00571	13.749	9.64242	11.207	9.80589	8.81591	10.8217	13.6546	10.7321	13.2667	10.588	10.9706	9.99642	8.09673	10.4279	11.3941	10.276	12.5701	9.95307	12.6216	8.15464	13.3646	13.7613	11.6609	10.6273	11.2206	9.69091	11.0424	12.4757	8.45496	12.5067	7.48238	12.7996	11.4928	11.1941	11.2954	8.59413	8.64656	12.0248	11.3694	16.1001	9.59973	11.834	9.34435	10.7691	10.0163	7.55423	8.46437	8.56764	9.2952
Druze_HGDP00572	16.2264	7.78206	8.64846	8.38641	8.859	10.6907	10.1223	10.4146	10.5614	14.8986	8.66544	7.62237	8.0727	9.56868	8.82407	9.4092	10.0064	10.9873	11.0827	7.68514	11.5547	10.0716	9.51443	9.10176	7.74414	10.6355	9.07423	11.4068	6.84801	8.96352	6.27211	7.96596	8.46196	10.1055	9.15865	6.50939	9.24143	8.28874	15.1175	9.98918	7.98499	8.00987	7.54811	8.26243	9.67532	7.90777	10.9835	8.71824	6.79702
Druze_HGDP00573	11.7335	9.549	7.59049	8.04351	9.53779	9.70059	7.84534	9.94189	8.5737	9.49303	9.32896	7.68856	8.76707	10.5585	7.06923	8.35829	8.65445	11.1635	11.0766	6.20947	8.47825	8.01243	7.76575	8.59604	10.0341	8.20463	9.83281	11.2947	7.14891	9.01938	6.60359	8.4381	9.5348	8.14958	9.1454	6.17037	6.81145	7.85052	10.6998	9.51552	10.7683	10.0073	8.82815	8.13685	9.32922	8.04824	8.37311	10.1089	7.03595
Druze_HGDP00574	8.21077	6.36889	5.81088	7.25746	7.86135	6.91819	6.12895	7.09722	7.95101	7.0617	7.1132	4.77725	5.86329	5.22652	7.63901	6.16637	8.00527	9.73701	7.06133	5.74278	6.71946	8.70045	7.55635	6.32665	7.26124	7.57458	10.0544	8.04616	5.36173	7.70866	4.77196	6.78635	9.27556	6.20673	6.46712	5.83059	4.84105	5.83081	10.0074	9.47973	6.61735	10.1553	6.24316	8.11223	7.20508	7.10547	6.58752	7.42594	5.46371
Druze_HGDP00575	10.4033	6.37046	6.68742	5.57477	5.34997	5.76203	6.16643	5.0922	8.36194	6.36125	6.44199	5.1036	5.04079	7.36918	6.1471	8.2156	7.80007	6.70043	6.20143	4.7737	5.89732	8.41692	5.45358	4.33158	5.01075	5.11139	10.5355	5.52045	4.63817	7.62195	4.94736	6.44117	5.67142	6.60333	4.909	5.40927	5.56148	5.35293	6.96059	6.68261	6.79814	4.83803	5.37653	6.34859	5.90398	6.03935	6.17595	5.49184	4.15768
Druze_HGDP00576	18.7995	15.1005	12.845	15.2173	14.069	18.3543	18.167	15.9794	20.2843	22.2568	18.1884	16.7182	14.2895	14.4869	16.888	18.5585	19.2622	20.0157	19.4839	11.4914	17.4635	19.6606	17.8693	17.8534	14.637	15.3303	20.6745	19.8985	12.2138	20.3952	11.9141	16.7089	16.6135	15.9407	17.5389	13.1221	15.2258	14.4356	18.2063	21.6274	14.0909	13.662	12.0873	18.0618	19.0537	13.9501	13.898	15.2165	12.4391
Druze_HGDP00577	11.2693	8.43305	8.11939	9.53559	9.26392	10.5434	8.52317	10.7331	9.09905	10.5238	11.2911	7.46419	7.84954	11.8304	6.92411	8.44348	8.39234	13.1872	9.63157	6.03023	8.33134	10.7659	8.67746	8.51786	9.58231	7.82162	11.3112	10.0302	6.36321	9.00664	5.86357	8.97569	9.54165	8.27352	7.64903	6.50673	9.4741	7.60449	10.9637	8.68069	7.63496	9.9223	9.31942	9.38256	6.70094	6.66256	5.70855	7.61555	6.16399
Druze_HGDP00578	15.1202	10.1281	11.3776	11.0597	11.3962	10.8913	13.8222	12.3617	14.2322	13.8961	12.675	10.3845	10.7304	10.4094	11.622	13.9492	12.0968	15.325	12.862	9.17297	10.5017	11.8253	11.3636	11.122	11.6456	10.263	15.6007	15.3384	7.94164	12.4166	8.66864	13.5091	10.0408	11.9312	12.4333	11.1584	11.6782	12.9563	14.3313	14.0424	9.43102	10.8684	10.0303	11.685	12.4037	12.3824	11.102	9.16467	8.59441
Druze_HGDP00579	17.4254	15.6413	14.8201	16.5505	13.9516	17.8796	19.0797	13.9325	21.6334	17.8529	19.1935	13.3913	13.8273	15.0666	16.6859	17.4145	15.1929	23.5701	22.5817	12.2181	17.6602	23.0589	20.1016	18.0779	15.8928	18.976	22.0377	22.633	12.3481	20.8217	12.3941	20.4399	15.6731	16.1977	19.0206	14.6722	17.0408	16.226	18.7794	20.7709	16.3902	16.86	13.8894	16.5078	17.2088	13.6509	13.6466	11.8448	11.3046
Druze_HGDP00580	12.9213	13.7016	13.1942	11.7451	12.6368	14.8309	11.4993	13.3424	14.346	13.971	12.246	9.84534	11.5256	15.0843	13.5313	12.9866	13.6465	16.8341	14.2692	10.4618	11.9109	12.1628	13.1586	11.2315	13.0642	16.3423	15.7216	16.7063	9.85498	14.6411	9.71461	13.7881	14.6202	12.8205	13.1463	12.0272	14.8458	12.3654	15.5885	18.9754	13.6574	11.6993	12.5088	13.3831	11.8956	11.0484	8.89002	12.5115	8.29864
Druze_HGDP00581	5.27527	3.41841	3.13887	4.72034	3.43123	4.53861	5.36064	3.95498	4.86376	4.94341	4.41238	3.03483	3.37957	3.70648	4.35661	4.75318	4.12544	6.34939	6.24775	3.35153	4.42167	4.22688	3.29788	4.19894	3.96504	4.09978	7.80431	4.68168	2.70567	4.39377	4.03323	3.62598	2.9207	4.21389	3.49568	3.5843	4.62991	5.08842	5.65239	4.71229	3.83648	4.16817	3.47125	4.01334	4.53137	4.01639	3.46711	3.50253	2.42987
Druze_HGDP00582	15.7433	12.2711	11.6365	9.13444	12.7428	12.1057	16.0082	11.6114	14.7122	10.9167	13.594	8.77521	12.6327	15.119	12.5963	13.7391	12.1646	16.4499	12.6086	9.66543	13.8473	13.9375	12.6525	13.0873	10.8093	12.5	17.3343	15.0761	11.582	13.798	9.35259	11.5421	15.2389	12.2171	10.5016	12.7732	12.6799	12.1443	14.2832	16.5142	14.7088	12.0505	12.0613	14.8944	12.0867	10.23	10.263	13.4363	9.17586
Druze_HGDP00583	8.68148	5.55782	5.27059	5.63858	5.99198	5.34118	7.77934	5.6141	7.0129	7.40348	6.98628	5.24369	5.45628	5.18751	5.42878	7.00681	6.64723	6.5489	7.45296	5.31204	6.85061	8.01406	5.92081	7.16155	4.97376	6.50096	7.28151	7.23633	4.82481	6.19379	3.81479	6.18843	5.50202	5.01633	7.15388	3.81366	5.77855	7.03953	7.47533	8.81726	5.02584	5.40653	5.61627	7.4166	6.79535	4.92406	6.42582	5.21441	3.83127
Druze_HGDP00584	22.1832	11.2416	11.651	13.3175	14.6899	15.0062	16.7883	12.3655	14.9239	14.0463	11.8168	9.89388	13.9086	10.9024	13.9011	12.5049	10.3434	17.9956	14.2896	11.7654	12.7136	12.5444	15.2323	10.3484	12.7624	12.1975	12.114	12.7054	11.3627	15.8348	8.7078	12.9166	10.3994	13.1358	12.4313	11.1001	13.6262	11.638	17.2013	15.973	12.9281	14.8402	10.1672	13.1729	12.3334	10.6172	11.3803	11.3145	9.79144
Druze_HGDP00586	16.1553	10.5292	13.2943	13.0599	13.3514	14.7786	16.1666	10.5285	15.1374	14.18	12.4482	11.3758	12.3661	12.6755	12.3479	13.7367	14.1712	15.0777	16.4104	9.6488	13.8529	14.1827	15.251	12.06	13.657	13.1066	14.5971	14.6056	11.2239	15.5714	8.12226	12.6881	11.7516	13.4525	10.6282	10.0353	11.606	17.7729	18.0092	17.6673	14.082	11.5726	12.9557	12.2906	12.357	10.0556	11.2691	11.2768	11.6462
Druze_HGDP00587	15.6841	13.1674	15.9269	15.3752	15.4272	14.6686	14.0007	13.8776	15.9723	14.7426	15.8228	13.1051	14.7368	15.4676	12.6502	13.2699	14.2781	16.7601	17.2164	10.4241	12.1955	15.5254	17.2288	15.2272	15.2765	13.6772	16.5473	18.3594	17.4889	18.9471	11.8254	13.3184	13.8102	15.0176	13.6927	11.1138	13.533	13.3393	14.492	15.9495	13.4582	13.2698	14.4145	13.6938	15.3179	13.0072	12.8671	12.6534	11.6498
Druze_HGDP00588	9.97757	5.45824	4.92061	5.83408	7.70933	7.19131	8.35804	7.37877	6.70535	6.55469	6.89862	4.61509	5.18243	6.21239	8.44577	7.58229	6.88962	9.12929	9.49809	5.09635	5.68217	5.64976	6.77285	8.24017	6.62822	5.03126	7.48822	7.71735	4.38842	5.54883	4.39842	6.69415	6.66492	7.87437	5.52178	6.16729	7.81571	7.35308	6.68927	7.48219	5.14593	7.6114	5.40496	6.66321	5.17072	5.40869	5.0146	4.99913	5.6265
Druze_HGDP00590	6.37004	4.86679	3.95095	4.26613	4.51761	5.19945	5.64684	5.99286	5.75319	7.19617	7.54051	4.45068	3.87375	5.78883	4.0481	4.65146	6.71154	5.78272	5.59829	3.67012	6.61226	5.49261	6.30346	5.30919	5.32912	4.46867	4.53459	5.49695	5.02215	6.26442	3.86312	7.42969	6.48745	5.33281	5.72288	4.12735	5.18535	6.02194	6.16339	7.41007	3.91015	6.73015	5.21369	4.47298	3.90101	5.06497	6.45275	4.59879	4.52295
Druze_HGDP00591	8.5736	8.07863	7.95695	7.01547	5.49278	9.02489	8.67457	9.07477	12.5196	10.8901	7.0911	7.20025	6.20797	7.80039	7.36378	8.16837	8.59027	11.0166	11.3306	7.15558	7.76856	7.59251	9.10209	7.98276	7.02199	8.19707	10.4009	11.842	5.73656	9.28838	5.2374	6.40016	9.21107	6.76257	9.02022	5.34863	7.0282	9.03165	8.64286	8.82766	12.3602	8.95403	6.04579	9.85441	8.55391	6.4591	7.76493	7.44646	6.0473
Druze_HGDP00594	8.91734	7.01678	7.11331	6.39513	7.90273	9.28931	8.60479	7.69649	10.6212	9.31421	9.91443	5.98832	6.98774	7.9777	8.6428	10.36	7.65128	6.76543	10.064	5.19059	8.88271	8.04983	9.60945	9.55872	8.04428	6.97129	9.92218	9.41909	5.86871	7.22813	6.36865	8.04769	7.49323	8.13841	8.01619	5.6645	6.47732	8.59023	8.94016	8.06929	7.58672	6.22898	6.74972	7.37327	8.56817	5.32607	5.61754	5.82165	4.80947
Druze_HGDP00595	11.834	11.0409	10.2657	9.69526	10.4292	10.1941	12.1055	12.171	12.7766	10.3026	11.8805	6.82342	8.641	8.40912	9.75634	14.3363	9.24858	16.1153	11.0532	7.19757	12.2849	10.9331	11.9156	11.2442	11.9862	9.45057	12.0935	10.9801	8.38296	11.1703	8.94193	11.0364	10.3713	9.16227	11.4512	9.43718	8.42326	9.93784	10.246	13.4295	9.02301	9.29873	9.64032	8.17645	10.2256	9.80836	8.60671	10.5774	6.60219
Druze_HGDP00597	19.4659	13.9723	15.6265	13.2521	17.2871	13.7805	16.9982	17.7618	16.2893	17.9826	17.1611	11.145	14.3271	15.9333	14.4649	14.2008	15.7902	16.1967	19.2099	12.5268	14.8918	18.5598	13.3445	14.4347	13.8865	14.8816	19.1309	16.8366	17.0416	18.0298	12.3998	15.5284	15.6576	14.5833	15.8357	10.8372	14.2814	14.843	17.6577	19.1947	13.1227	14.0842	13.4643	14.57	14.4498	12.944	12.6465	12.2175	11.8982
Druze_HGDP00598	10.3252	9.64682	9.11441	7.92478	8.40648	13.0435	14.9885	10.4072	11.4364	10.7788	11.474	8.31511	8.91176	8.96476	11.4776	9.67142	11.7412	12.3536	10.4311	7.98569	9.41317	14.2661	10.7505	11.8101	13.1018	14.02	13.0392	11.4194	8.58425	13.3982	6.80775	10.6206	11.2615	11.7165	12.1963	9.10686	10.0338	9.09165	15.0852	13.1878	9.54235	11.11	10.9708	9.99071	9.91515	9.05509	8.31733	8.88176	6.99686
Druze_HGDP00599	13.3205	7.10437	7.65505	10.2788	9.29774	8.62115	10.9075	10.4496	10.9435	9.92591	8.76285	7.78573	8.78933	8.43783	10.07	9.07958	11.0263	8.5121	13.7317	6.66418	10.6524	10.4915	8.3136	9.65225	9.69154	10.5849	10.9196	12.2758	7.67132	11.5589	6.39455	9.20914	9.572	9.02414	10.1009	7.38346	9.33118	9.64296	13.1809	10.6408	11.5986	8.02417	7.5667	10.7093	9.78843	8.05158	7.83498	8.97791	5.64805
Druze_HGDP00600	21.4826	13.1928	15.171	12.588	15.6671	15.7986	20.781	11.9125	17.0922	16.5946	18.3029	11.9563	10.6305	14.0379	13.8896	13.7526	13.6336	19.8414	18.8113	11.6906	14.102	20.5102	15.9546	16.1588	12.2999	17.7897	19.3428	20.5469	10.1082	16.362	10.9819	17.4896	16.8863	21.2301	15.458	11.5286	13.8849	15.5589	19.5163	21.6025	12.7236	15.4094	14.0402	13.1615	14.1374	11.1288	15.226	13.9655	12.1269
Druze_HGDP00601	10.7105	8.59727	8.96627	10.6505	8.40198	10.8992	11.0143	11.3481	14.2972	10.8895	10.4142	8.38819	7.97523	10.3863	10.8756	11.0416	13.9308	10.3189	10.7437	8.92206	11.9271	10.5129	11.1047	9.05524	10.4447	9.86243	12.3446	12.8408	9.5418	12.1929	7.22442	10.3102	9.13756	10.0009	8.96936	8.36424	10.8051	8.60401	9.25446	12.2565	10.3271	9.67744	8.39281	9.62237	9.30261	7.51634	8.51361	9.56399	7.14289
Druze_HGDP00602	19.749	12.3023	16.187	13.9971	13.0583	11.6304	21.9536	14.7541	18.3364	19.8516	19.4783	13.8237	11.7687	13.8124	15.604	15.5257	15.2711	20.196	18.0577	12.1532	14.9007	17.3404	14.7869	14.1886	17.0681	16.6242	18.2948	17.6141	12.0901	20.0138	12.163	15.2362	16.6575	14.8289	15.1634	10.5602	14.9198	13.6016	17.9476	16.6605	14.3235	13.7017	14.4454	14.2803	11.307	12.1626	12.6972	12.4059	9.91313
Druze_HGDP00604	8.15068	5.34082	5.32651	6.35496	5.76965	5.21628	6.94206	6.28826	6.21122	8.1434	8.09923	6.37465	4.99399	4.97727	6.49509	5.83748	6.46731	7.18503	8.97923	4.1519	5.94282	8.10475	6.44657	8.75694	5.38573	7.73609	8.3537	6.73909	4.42741	5.731	3.94371	5.99867	6.43954	6.40804	5.15378	4.09001	5.28757	5.58116	6.39175	6.80502	5.52688	5.95467	5.18505	4.21666	6.80828	4.28662	5.04282	4.71205	5.49128
Druze_HGDP00606	14.7128	10.4832	11.0983	11.6678	11.016	12.8746	12.0184	13.7736	13.1814	11.0011	11.4964	9.37033	8.44194	10.5584	10.0464	12.2873	12.5026	14.9707	14.1048	9.29326	8.99317	11.5186	13.4207	10.5971	9.43295	10.0195	14.4258	14.0541	9.13094	14.9887	9.23676	9.75532	11.4501	11.1761	10.9891	8.15272	12.3821	10.5035	10.7766	12.2185	10.2167	13.8287	10.2739	11.5485	9.48511	9.14392	10.6496	10.505	9.55042
EastSicilian_EastSicilian1	19.5236	15.1534	20.1405	15.4672	16.6531	15.9722	23.233	17.7277	21.0767	18.528	19.6666	14.1596	13.276	17.7721	18.4387	18.3848	23.7223	18.2932	22.2078	15.1302	18.3403	19.5444	16.4289	17.7802	20.1101	21.4617	21.0186	18.9856	14.7633	20.7005	14.4118	17.1031	21.0328	16.0151	19.3412	16.0566	15.8912	15.1125	25.1072	22.3439	17.4712	19.368	14.1578	17.6556	26.1978	15.8613	14.5611	18.1015	11.809
EastSicilian_EastSicilian2	17.4551	14.5478	16.5905	15.8465	15.6503	18.9519	20.2466	17.8233	21.8953	22.9143	20.7823	13.8765	21.4254	16.6283	14.8575	18.6822	19.6536	25.0519	25.9664	16.5016	18.1255	19.1714	15.5173	18.3578	17.7249	17.3588	16.4788	17.647	12.7835	20.7627	13.238	19.5816	18.2179	17.9746	14.6639	15.8144	16.915	15.3708	19.6493	20.5251	16.2782	14.8705	17.0741	15.8499	18.4848	14.4536	13.3006	13.6956	10.6859
EastSicilian_EastSicilian3	15.3433	16.6562	16.1048	15.833	16.1353	16.5683	20.7381	17.8637	23.6683	18.7858	18.2417	17.616	13.8856	16.6805	17.6725	21.4327	17.3078	18.8265	19.755	16.4024	21.3749	21.7626	14.8307	18.1289	19.4781	17.3095	19.9854	18.7733	16.2719	19.7456	12.1103	18.0256	18.5852	18.5411	16.9999	14.0901	18.6133	15.9659	21.3447	27.7933	16.3437	17.7325	16.0025	13.2091	17.4564	15.7198	11.5012	18.1459	11.1222
EastSicilian_EastSicilian4	20.0045	18.6414	16.4637	14.211	18.1135	15.4548	19.0978	15.4336	25.0599	20.1997	17.4611	16.8467	12.7883	16.5842	19.7909	18.0985	16.9758	19.1253	20.5194	14.3454	17.7391	18.7368	17.5253	16.3697	17.2317	19.2283	18.8975	25.2047	12.7992	18.8094	14.3733	17.2671	16.8851	18.6692	15.9787	17.074	17.6123	18.3044	19.897	23.7309	15.0946	16.6779	13.5905	19.7071	16.452	14.7984	16.3171	15.464	10.3517
EastSicilian_EastSicilian5	15.6075	14.7312	17.0331	18.8559	15.7153	16.3152	22.0587	19.4074	21.6987	19.8833	19.6546	13.6626	14.7718	18.1305	18.273	17.2998	17.0604	22.0511	22.0567	18.1378	21.6968	19.2121	17.5074	18.3275	19.4153	14.3319	18.6571	19.8708	15.6989	21.4385	14.4854	17.7189	21.0825	19.6183	18.1608	14.9383	14.9713	17.7659	21.7089	20.9066	18.9008	15.3546	14.6339	16.5205	18.194	15.1415	14.005	17.5283	10.2645
EastSicilian_EastSicilian6	20.4378	16.4886	18.0182	17.786	13.4098	17.6823	19.6162	19.1811	16.5174	17.0765	18.384	17.7768	18.3151	16.5088	17.7309	18.4141	20.0172	21.3566	21.6716	12.943	16.2064	21.7158	20.3847	15.8052	17.0523	22.2018	15.6491	20.8978	15.9971	22.8383	17.3744	19.6413	19.9058	19.0057	19.9692	15.0151	14.4564	14.4359	20.9241	20.1113	17.9367	18.4908	12.9114	17.5573	19.2369	12.8318	13.4434	15.7317	11.6131
EastSicilian_EastSicilian7	19.2372	17.6619	17.788	17.347	18.2423	15.4168	20.1181	18.4306	19.2485	19.7327	18.2022	14.9493	15.3963	18.5481	18.3297	22.7177	17.4725	20.0866	18.9851	21.4819	21.1532	20.732	19.7437	18.2108	19.5797	15.9428	19.2203	21.9911	16.516	20.6389	15.7228	18.1727	19.4079	19.6392	16.656	15.0749	15.9154	15.8492	21.8529	19.7495	13.5814	21.3953	19.1919	17.7626	22.4621	12.9046	14.0546	15.6611	9.07601
EastSicilian_EastSicilian8	17.1535	16.5198	16.0776	15.5216	18.848	16.8707	20.8502	17.6564	21.383	20.5827	17.9561	17.865	16.3669	15.1855	18.7802	19.5253	19.5134	22.8446	20.4484	16.9794	17.837	20.6167	15.4403	14.6198	18.6468	16.958	20.1449	20.4549	16.1975	21.2627	17.5981	19.4858	17.9137	17.5901	17.2537	14.4671	17.0018	15.2129	22.9153	23.4049	18.1486	15.5805	16.2241	20.1425	15.8983	14.4421	13.5477	14.2888	10.0151
EastSicilian_EastSicilian9	15.4105	17.6217	16.9045	16.2695	17.9611	16.4073	19.9316	14.8601	19.9016	18.5308	18.5047	18.9049	15.6905	19.6639	21.6268	20.9669	16.991	18.212	21.7365	16.5524	22.1149	20.967	18.9407	19.6935	22.4055	19.5511	14.6413	19.652	17.6045	21.6054	18.762	22.2019	17.646	17.0803	18.4956	16.3699	14.2129	15.3339	19.5772	19.2899	17.5403	15.1396	15.0618	19.0131	17.4755	13.7553	12.4823	14.6396	11.7333
EastSicilian_EastSicilian10	14.5639	16.1135	18.5629	16.8044	14.5312	21.4349	18.2375	17.8991	17.2078	17.352	18.1638	15.3191	19.2632	16.5966	21.2498	18.1086	21.6713	20.0782	17.6025	17.3921	23.2725	15.7852	16.6516	22.2636	16.9147	14.361	15.9977	25.4346	15.0448	19.7004	16.3881	18.839	18.2328	23.2129	16.8851	12.5042	14.0453	17.881	22.0822	24.4628	17.0085	17.1622	18.9858	16.8157	16.9663	14.5722	12.9944	15.5099	9.66254
Egyptian_Egypt1	21.9083	16.5544	14.5626	16.0035	15.9174	15.3749	18.0814	16.323	21.2908	18.7995	17.2819	13.7916	17.2307	20.2723	16.9906	17.9049	18.3668	18.686	22.3	12.4264	17.7052	16.0893	19.2802	17.3692	14.8751	16.7042	18.8991	20.493	15.1828	18.1903	13.7464	17.0903	18.1879	17.8857	16.9394	12.9989	14.3774	17.5735	21.6046	18.1642	14.5789	18.1469	14.7051	16.3637	16.3987	15.5372	15.7642	15.6897	15.8321
Egyptian_Egypt2	21.506	14.7956	15.8305	15.2534	14.1856	18.898	14.7319	14.8649	21.2959	18.5275	17.2926	14.1542	15.1011	16.3307	16.097	14.6295	17.4637	21.0203	18.8459	13.7444	14.4582	19.5839	19.5588	17.1119	19.6116	17.2094	18.5263	20.8372	13.5734	19.6775	12.7799	16.8158	13.6033	16.178	18.5844	13.4092	14.4757	15.8325	16.1993	21.0301	13.2967	14.9635	16.4005	14.527	17.6789	16.591	16.8349	15.0254	13.2601
Egyptian_Egypt3	24.1163	15.0446	15.7334	14.482	16.4502	17.6745	17.7768	17.2328	20.981	16.7936	17.296	16.6631	15.9501	16.9718	16.2593	16.0616	16.1535	21.1683	19.5779	16.8065	18.2318	17.7728	17.4928	18.9041	15.6093	17.718	17.3268	21.2823	16.7724	18.3846	13.5897	18.6351	16.3817	16.5193	16.7762	16.1801	15.7779	13.6528	27.8055	18.3788	16.983	17.6454	15.6708	15.8608	16.0528	14.4212	16.2915	16.2882	15.6578
Egyptian_Egypt4	24.9725	16.3819	14.5484	14.4557	17.3369	16.1289	16.9925	13.769	20.0685	17.093	20.1645	14.5654	16.202	19.4978	17.0271	18.2298	17.5095	18.5406	18.4427	14.2733	19.7379	19.1337	18.6675	19.6384	23.0563	19.2943	19.0074	22.2621	13.1057	19.4326	11.3453	16.4416	17.8796	15.6975	20.1412	12.6342	17.2764	19.137	22.194	23.2671	16.8571	14.7394	14.2753	17.3008	16.0094	14.501	13.6876	15.9041	14.8483
Egyptian_Egypt5	25.6404	16.1205	15.089	14.6566	15.7263	16.4846	22.9079	14.6484	19.022	18.5011	17.4767	14.3016	14.4154	15.3329	17.9769	15.8079	15.4789	21.9084	19.2695	14.2838	15.1749	22.3585	18.8019	18.1549	15.0664	14.8993	22.8172	22.4658	15.2317	16.6175	16.401	18.3516	20.2039	15.3677	18.7163	12.9115	15.8442	16.2339	19.3016	21.1586	15.73	15.0447	13.9735	14.1275	18.2345	13.0364	16.1909	15.3833	13.4472
Egyptian_Egypt6	24.9975	16.234	16.6558	15.8406	18.5935	17.7105	19.462	17.9768	21.8405	22.2194	17.1375	16.4188	15.4935	16.5056	17.4075	18.924	15.3673	22.2034	24.0664	14.0454	16.2967	18.7594	18.3226	19.1512	16.5754	20.0026	19.8393	18.8323	15.2387	22.6735	16.288	19.2948	16.5685	17.2014	17.2172	16.2901	16.9907	16.1377	20.3533	18.0661	20.3402	16.3015	15.0493	15.9507	17.2832	17.1872	15.6656	14.5863	16.2205
Egyptian_Egypt7	22.169	12.7975	14.3001	17.5179	14.889	13.1732	16.2723	14.7665	18.4175	18.8755	16.7791	11.9239	13.779	16.0112	15.1317	18.7824	16.898	18.2044	17.4873	12.4979	16.6951	16.9568	16.7844	16.4027	17.3673	17.3993	20.4632	16.2565	12.6152	15.0461	12.0294	15.3327	17.7171	17.3449	14.4257	12.9256	14.8032	14.4812	22.0614	21.3239	14.0968	14.661	13.655	15.8871	13.7879	12.4301	13.8964	13.3111	14.0584
Egyptian_Egypt8	25.8711	16.6892	16.0691	15.8613	15.8892	16.4855	17.993	17.7274	19.5401	19.606	17.7415	14.0831	17.7444	17.4418	17.2022	19.129	19.8677	19.9757	19.2416	16.1115	16.4479	19.7529	17.4921	17.5133	17.8066	16.462	16.6066	18.5188	16.9515	20.3895	13.9545	14.9619	16.4845	15.5659	15.8092	14.7262	16.8745	19.2324	18.7027	21.9664	17.3255	16.3104	16.8138	16.5465	14.9588	16.8268	17.7938	15.0062	18.4687
Egyptian_Egypt9	26.5521	17.4747	13.4831	16.2228	15.536	19.0334	18.8609	16.2202	16.9241	20.342	18.3257	14.0491	13.8145	18.0434	17.5186	17.8677	17.15	21.4676	21.8996	12.6753	18.162	17.2925	15.6076	15.9607	16.4879	17.9257	16.9729	18.8186	13.8097	19.6871	12.7941	17.6924	16.8995	16.6336	16.5133	12.3069	17.8626	17.3189	21.9203	19.9702	16.4976	16.7906	15.2797	14.4044	17.5752	14.9315	14.7875	15.1489	14.2219
Egyptian_Egypt10	23.5653	15.9626	14.1561	14.2647	15.466	15.5724	18.8029	17.0572	20.2239	19.483	19.6382	14.2605	14.6521	16.1362	17.3408	14.6086	15.2318	23.321	21.4933	12.0302	22.0167	18.7538	18.2811	18.2512	22.0099	15.6905	19.8406	21.3108	15.56	19.7986	14.0012	20.2879	16.6129	16.5845	15.7331	11.5856	14.8284	14.7971	24.3676	20.2236	16.1068	15.7994	14.0622	14.7961	15.4764	14.2674	11.9555	14.3858	13.7123
Egyptian_Egypt11	29.525	15.4007	15.3985	13.6246	16.5004	16.6688	20.8001	17.1737	19.7701	20.2298	16.5418	13.0748	16.204	16.2085	17.8576	16.0014	18.1741	22.4951	19.2945	13.2058	17.5879	20.7284	14.2757	16.7424	17.8424	18.7529	20.8149	16.4948	15.4545	18.466	15.7651	15.1248	16.7004	16.4288	14.9828	15.5568	15.2324	18.092	18.6434	20.1208	15.6629	16.5488	16.3118	15.733	14.1104	15.2706	16.3723	17.5525	14.7718
Egyptian_Egypt12	24.6875	13.5793	15.141	17.124	19.0654	17.3707	19.4276	18.6296	22.7131	19.2237	16.6545	14.9534	16.9807	15.4958	17.7058	15.3574	18.8954	18.9516	22.332	14.2279	18.8526	19.57	16.0023	18.1424	18.0453	18.0277	17.515	18.5927	14.1226	18.6598	14.8025	16.3898	18.3298	17.4487	14.7426	14.7951	16.1956	15.4941	20.6802	19.1801	16.9874	14.5254	14.8501	15.2289	15.1423	16.3467	13.1055	15.0434	13.5398
English_English1	14.3567	20.9807	20.6732	20.4324	20.9406	15.3973	17.4034	17.769	15.451	14.936	15.6755	18.8992	19.2836	17.385	18.0692	13.6388	16.8738	16.7852	16.5963	19.8067	18.9942	19.4931	18.6344	17.2842	15.3806	17.1623	13.1767	14.2955	22.0413	20.1681	21.4309	19.688	15.0243	17.4811	19.6771	19.2297	17.9225	17.6061	13.1424	14.8245	24.2651	21.1647	21.6346	20.663	18.5613	14.5232	15.5172	15.5076	9.64632
English_English2	10.1984	21.422	22.1244	17.7402	18.6574	18.5819	16.3873	15.9536	17.0177	15.9979	14.1568	22.9982	17.9793	19.5068	20.119	16.7	17.7806	15.7977	12.5111	24.4136	17.5568	16.3567	19.5403	17.4688	17.9045	17.6087	15.3911	15.4451	19.4434	17.1762	18.9284	16.5217	20.9218	20.9269	18.8042	20.0361	19.9156	18.4619	12.1644	16.4484	19.0385	20.7893	23.7989	24.8253	17.5443	12.9662	15.3657	17.7959	9.88009
English_English3	11.5908	26.0873	21.5799	18.4169	22.934	15.4129	16.1182	13.9738	20.0568	15.1944	18.5728	18.4769	21.7209	20.7471	17.0217	16.7866	21.2036	17.3773	17.7191	26.7131	18.9615	21.3173	17.1935	19.1296	17.0163	19.696	12.1759	15.6322	19.7999	20.477	21.3981	19.8248	18.3612	19.042	18.6493	20.011	18.4484	11.528	15.6996	17.9274	23.772	21.0795	23.1237	20.7092	19.2058	13.63	12.0375	21.3845	7.93267
English_English4	10.9582	23.1946	21.7878	21.2743	19.5495	18.8931	18.68	16.4031	17.4356	18.3208	12.601	23.8166	22.2778	21.7775	16.6385	18.0669	18.8728	19.4108	15.0492	24.5565	17.0625	15.4158	16.4893	20.7788	16.8009	19.8335	11.3508	14.2263	18.5126	16.4748	23.2316	21.2154	16.7109	20.8237	16.7461	17.5962	21.4021	13.1295	17.8598	14.074	25.4767	24.9576	24.2484	20.4315	20.4767	13.4056	16.4452	18.6452	12.0152
English_English5	11.143	25.7617	22.8818	20.0787	20.4669	17.775	19.8492	12.5652	19.3666	16.6398	14.3555	18.0004	17.7847	20.2134	20.7589	15.6952	16.0495	14.4069	15.8141	22.9587	15.2666	17.0405	16.4143	21.7331	19.1927	17.2695	13.9414	12.8274	18.9069	12.2781	22.5374	16.4362	20.5665	17.1134	19.6146	21.4992	20.8118	15.4316	14.9981	14.1695	26.1639	18.4004	18.5467	20.4831	14.9239	15.3282	17.4461	15.7475	8.39926
English_English6	11.0293	24.0185	19.8756	20.1523	18.0235	17.8707	16.2369	15.6039	16.2298	15.937	15.0341	24.8604	23.1773	17.2505	19.5449	16.55	16.6792	15.3354	15.2599	26.9147	17.3433	19.6908	18.8133	19.0493	16.8953	16.1577	12.1779	17.5687	21.1607	14.8296	20.7085	18.6754	18.6265	16.2724	20.7411	21.7014	17.9761	11.589	19.1301	20.3585	25.0328	18.4746	17.3008	19.9718	18.6509	14.0128	13.5137	16.1277	10.0557
Finnish_Finnish1	10.4279	19.6466	16.8104	14.1276	16.4962	16.2989	14.3606	13.1532	13.7645	11.6269	14.0607	20.624	18.6999	15.32	14.599	14.8334	17.9089	14.8757	15.1759	24.145	14.8978	15.7618	12.1788	13.9947	17.063	15.0182	14.1787	12.2608	16.5333	17.9673	16.9686	15.0933	18.2645	19.1966	14.9492	17.0159	18.4004	11.6884	12.7495	15.4671	22.1519	15.2559	18.4577	16.9434	17.2796	17.1304	18.8652	19.9039	14.7013
Finnish_Finnish2	10.1837	19.8834	19.7504	17.5177	16.2631	18.3627	14.0891	15.0115	11.3379	14.0023	15.0548	19.3498	19.8481	13.5933	16.9262	13.2693	13.8994	13.6979	13.5532	23.1091	17.1288	16.4914	13.6242	14.4197	14.1252	17.7831	11.4082	16.8481	15.4866	12.9111	18.6984	16.0171	14.6141	14.376	14.5156	24.2524	19.2298	11.5578	14.0071	14.6872	20.2772	16.0906	22.0694	17.8855	19.6348	17.0087	20.0468	15.3878	15.2976
French_HGDP00511	11.4866	23.3191	21.8049	21.0597	19.7035	20.0465	17.9573	13.9953	23.1032	18.6476	15.4763	18.8952	19.1668	20.1389	19.1729	25.9172	17.9359	16.1886	14.9772	19.0711	22.033	17.7626	19.7301	22.4765	16.7109	16.727	15.2024	15.6576	17.6753	14.9492	18.7285	21.6376	24.1144	19.3383	16.8023	18.9813	17.9804	17.8156	16.6886	17.3003	23.3673	22.3751	17.4783	19.0801	18.7275	14.5673	12.1616	15.0859	9.27277
French_HGDP00512	13.7394	16.3623	18.5387	15.4086	17.2368	16.5198	17.3464	18.6004	18.5476	17.541	15.0945	14.9381	20.7577	19.0025	16.7481	18.5303	19.4602	18.2571	19.0343	21.4024	27.7858	19.8472	23.1241	22.7292	21.4718	16.6155	12.5932	18.1692	22.5312	23.2326	19.0679	18.568	20.8733	21.6657	18.7149	18.7419	18.9836	14.27	21.0439	16.0302	21.3614	19.1708	20.5439	20.922	18.0933	12.8308	13.0474	18.4962	10.37
French_HGDP00513	15.3666	17.4903	19.2751	19.89	18.6718	17.8462	20.6684	16.008	17.9519	17.5735	23.0892	16.6403	21.6251	17.1603	21.6762	16.6328	17.4965	18.7755	22.3249	23.2673	18.0713	21.7254	18.9803	20.0488	19.424	19.1021	13.2708	18.5978	20.8574	14.4378	19.8952	21.5756	21.5426	18.7606	23.9128	20.8621	22.3888	18.3814	18.0152	16.366	23.3127	19.6436	16.4466	18.0141	18.8427	12.9637	15.1223	17.5826	8.87414
French_HGDP00514	11.7969	21.9879	18.4864	15.1193	20.2255	17.6021	14.9267	18.0627	17.288	20.0896	19.3871	18.5805	19.9023	22.8993	17.7329	18.8611	18.708	15.1443	19.0926	19.3772	18.6331	18.5507	16.4321	17.2672	15.3749	17.9912	11.0245	14.7482	20.8373	16.1983	17.5367	16.3142	19.5243	20.1403	18.6781	20.7089	22.5793	13.1631	17.9037	19.5148	24.1359	21.5526	23.5986	20.8851	15.8676	15.6018	15.946	17.8908	9.85882
French_HGDP00515	12.6439	23.0222	18.2628	18.9012	21.4516	17.1057	18.6574	20.1987	15.9077	19.2538	15.1998	22.1161	14.6862	16.5681	16.1771	23.3679	18.6725	15.6326	18.2641	25.9289	21.1313	20.54	23.0523	20.3635	15.4313	16.3586	13.4242	15.5815	18.4827	15.8596	28.8617	19.3683	17.7552	19.4658	18.2762	19.2855	19.5047	16.47	16.548	15.3563	23.825	20.8147	20.1582	15.3988	17.1488	13.2966	11.7746	18.1444	8.49492
French_HGDP00516	11.6835	20.864	19.9356	21.0235	15.188	15.7957	18.4629	16.8343	22.7585	17.2467	20.1447	18.9363	14.3429	18.3509	21.9374	20.8505	23.6521	16.8996	18.5532	24.9142	18.7095	21.6714	21.4193	21.6056	18.2877	15.7964	15.1828	16.6585	18.8832	17.2608	16.037	19.9137	18.1849	17.1513	16.5914	18.6788	21.0449	17.7943	18.1721	18.7456	18.4024	20.7598	19.9668	22.3056	20.2175	14.4806	15.655	16.3914	10.3331
French_HGDP00517	14.3331	20.1871	19.6674	20.049	17.3231	15.0049	16.9926	17.3362	16.4527	16.8681	17.4507	18.6757	18.076	19.0647	16.8514	19.8164	18.4606	15.4936	19.6435	20.7383	18.4033	18.0274	17.5107	18.8694	19.0367	21.0613	14.6212	18.5629	20.1341	19.4602	22.707	17.9372	18.1144	24.2337	20.517	19.604	20.6717	15.5473	17.1481	20.5604	17.9177	20.0451	18.9677	20.9093	15.5834	13.9279	12.7792	15.5603	11.0498
French_HGDP00518	13.2842	21.3153	18.4872	15.618	19.6701	16.0912	20.7488	15.5211	16.4651	15.2907	14.8209	19.6738	18.1691	18.3415	21.7331	19.0344	19.8705	16.5731	19.0527	25.1346	17.5447	19.5449	19.9082	18.2593	17.2022	19.3225	12.4804	16.2473	17.8936	18.849	18.3699	18.4505	17.2127	18.9828	16.7562	19.0336	24.2943	12.8515	16.9975	18.0169	26.8464	20.9713	21.889	18.0814	16.5231	14.3632	14.6153	14.1455	9.44547
French_HGDP00519	15.7437	20.6951	21.4213	23.1164	18.367	15.7884	16.3204	16.9732	14.416	14.7819	13.667	18.3847	19.3179	18.9492	17.4913	20.3593	15.9469	16.6774	15.1937	28.2426	16.1021	15.5534	18.1866	19.4228	19.187	19.1245	16.0903	13.9789	16.4176	17.1169	22.272	16.3168	16.8954	16.0053	17.5194	19.0369	20.6471	12.0904	13.0855	16.2355	20.8496	24.9123	21.9719	17.2572	19.6657	13.7903	12.7263	20.4687	9.21641
French_HGDP00520	13.4626	17.6929	20.9173	20.2087	19.0487	15.4044	16.0566	15.0551	18.991	20.7711	16.2116	18.2166	20.0576	21.4659	17.7289	15.672	17.3666	24.6202	19.4075	18.947	15.1138	21.937	17.7191	20.9378	19.832	18.3158	15.6317	15.9876	17.5171	21.262	22.4859	22.1539	19.674	18.9905	20.1771	18.7432	15.4364	14.816	17.4982	17.9044	23.4335	21.6571	15.4178	21.745	15.7224	12.6225	14.5115	17.6841	9.52963
French_HGDP00521	12.7795	22.3306	20.9671	21.2786	18.7574	23.0381	20.2935	15.985	16.5931	17.0307	15.0306	18.2682	18.4604	21.6456	18.55	18.0243	18.6883	18.9233	16.5579	26.188	16.8322	19.2461	21.9704	19.2313	20.126	17.479	14.9299	16.2358	19.3412	17.4915	22.1783	21.8151	18.7373	21.1151	19.4721	17.8385	17.9575	17.0223	16.2734	16.0808	22.6367	25.5173	23.9192	18.0824	20.1507	15.1522	13.9564	20.0173	8.67196
French_HGDP00522	14.4487	19.622	17.9264	19.1375	20.129	19.313	17.3483	18.6381	18.3597	16.5085	18.0823	17.5917	18.5747	17.9523	20.7668	18.5037	19.7054	16.7625	16.6261	21.5429	18.0986	20.4408	19.0747	19.1091	19.1786	18.8402	13.3493	16.6281	18.6778	18.5552	24.5288	18.6128	20.8032	20.8759	18.8432	17.9022	19.6672	14.6193	19.3004	19.8023	24.7961	18.9791	18.6327	17.5888	16.6173	14.3855	17.797	15.7431	12.2745
French_HGDP00523	10.5986	18.2927	17.0514	22.2265	19.881	17.5152	18.3061	20.9843	20.1825	17.2807	17.8243	20.4938	17.2196	20.8104	18.6059	16.6451	16.3875	15.2703	13.6783	23.8018	23.7682	20.2334	19.847	19.4606	19.5068	16.7305	14.3351	18.3988	22.9401	19.1346	24.7058	15.7871	19.8852	19.6652	15.9873	18.4913	19.1013	15.1929	16.6758	15.3849	21.2676	19.1448	19.2695	18.194	16.9795	14.0129	14.6285	15.9036	10.6846
French_HGDP00524	12.793	17.7864	17.6945	18.5617	13.9561	15.1044	15.4111	15.0256	18.2166	15.7853	18.0438	18.5205	16.6477	24.0681	19.2466	21.1691	19.6171	15.1738	18.7078	22.5753	20.357	27.9683	18.6275	22.2266	20.7556	17.0605	13.8712	19.5328	20.0151	17.392	20.5162	22.1711	20.0662	17.4204	19.1281	19.3019	16.8433	15.2009	14.779	17.5804	17.8869	19.2897	16.8915	17.763	18.7661	11.3109	14.114	14.1899	9.52307
French_HGDP00525	12.3968	19.3287	22.1372	20.0669	19.2518	18.67	18.327	18.6107	16.929	19.5921	16.7408	19.9484	16.3503	20.4853	18.6864	19.66	18.581	18.4234	21.3735	21.5071	18.4565	20.587	15.9378	18.172	16.2778	19.4006	15.42	23.5894	21.5611	22.2804	20.5362	18.3443	18.984	17.2823	18.4545	22.167	22.0128	12.6558	19.9073	20.0838	19.2909	22.1305	17.4518	20.0214	15.499	11.9629	14.0267	16.1937	9.82621
French_HGDP00526	11.063	19.7581	19.7929	19.6196	19.3263	18.1221	15.4162	17.3047	21.787	14.7302	17.8547	24.7368	17.8725	18.269	24.0132	21.9364	22.361	17.5692	20.5551	24.7959	18.9021	18.1358	14.8751	20.6124	19.7021	15.3877	14.029	15.4746	22.4646	17.6211	22.114	18.3397	22.0707	19.3357	22.4367	20.6595	18.9779	14.6861	16.6828	19.6057	21.2919	19.8624	16.6429	21.4707	18.4346	11.6496	13.0699	16.7847	8.98941
French_HGDP00527	16.5006	22.1823	14.0776	21.8224	19.3093	18.0283	17.7395	17.138	18.2974	16.2011	17.2401	21.9867	15.8747	19.0884	19.2091	17.4442	17.6867	16.8312	20.0132	25.3579	19.0867	21.7774	18.6645	20.0071	18.346	15.7043	11.8411	19.6515	17.8158	18.598	23.3643	17.4357	21.1903	20.8308	22.0598	19.4621	16.6899	16.4412	17.5929	17.1372	25.6287	20.0707	21.475	22.8256	17.7712	16.6193	13.3751	19.8624	8.90045
French_HGDP00528	12.3246	19.2248	20.4338	22.4615	19.5868	17.8997	16.4565	16.8087	18.2063	19.234	14.9422	20.8277	18.9215	19.0928	15.4068	23.491	23.1113	19.4756	18.393	20.1251	19.6127	16.5234	16.7139	19.1206	22.1696	16.6662	13.9877	17.499	19.656	16.7035	23.1535	17.5473	19.6145	20.8298	16.9721	16.2838	18.8833	15.3601	16.3399	14.4198	22.6096	20.4009	16.1936	18.0473	15.5946	13.833	13.9506	15.8036	8.54957
French_HGDP00529	11.6886	21.2034	19.2266	16.6145	20.231	19.6786	18.3833	15.4628	14.0564	15.2932	16.1138	18.8589	21.4337	18.1373	18.6409	18.3998	17.9212	18.2404	19.8843	24.0861	19.8067	18.6801	16.2633	22.9549	20.0715	19.0893	13.3781	20.6121	20.4159	20.862	17.8758	21.6014	18.7722	22.2045	20.0159	20.4949	18.2706	12.7708	16.0196	19.6999	25.5342	21.8902	20.3787	19.0409	17.8652	12.6742	11.1643	19.8449	9.21576
French_HGDP00530	12.6549	19.4659	20.0088	21.8992	21.1662	17.4895	19.9293	15.7893	17.0917	13.5242	16.9743	21.1413	14.8022	21.084	23.2821	17.9697	18.9604	18.7844	16.4728	18.3787	19.7991	22.7624	24.1443	17.3949	23.7002	18.2062	14.2708	17.2248	18.8285	20.847	24.1614	22.4372	18.6596	19.6193	19.7758	18.7268	17.9085	16.6407	15.1512	17.2128	22.4113	17.6495	18.7251	24.039	16.3931	13.4057	14.313	17.1891	10.4198
French_HGDP00531	13.3901	16.2982	16.3615	13.4745	21.1187	18.6703	15.9466	13.1019	20.1935	16.4957	18.2547	21.2789	16.7603	22.1302	19.359	21.3909	23.1766	18.4865	16.551	20.1069	20.4392	20.1991	21.9914	19.3193	20.729	17.7653	13.4751	15.3994	17.9465	17.0326	24.8463	18.1061	21.7474	25.8553	22.341	18.5767	16.8167	15.2631	15.6327	16.8	20.4113	19.2225	18.6839	15.5303	23.7095	11.0731	15.1221	18.069	7.81112
French_HGDP00533	11.5597	25.9139	19.6709	20.6411	19.9994	16.3657	15.4498	15.822	17.1695	20.4758	13.8399	22.1359	18.2406	17.327	17.344	15.9335	17.6659	21.8155	17.7097	22.6753	19.0972	15.3017	16.258	20.0276	17.4136	21.06	14.4935	16.8049	20.2435	17.8505	20.675	18.972	19.5767	15.5658	22.1532	22.0353	19.9021	13.5458	15.5624	16.1421	22.5491	23.5627	16.4916	23.4991	18.6137	17.8207	12.9194	17.7285	9.60833
French_HGDP00534	12.5092	20.7506	16.9194	22.0171	21.069	16.8715	15.601	15.5112	19.8603	18.0088	17.5976	16.4613	15.907	18	15.1693	19.1005	20.0683	15.6644	17.2456	24.5897	18.3879	17.9158	16.975	16.6836	17.2246	18.8284	16.6645	13.3597	21.1149	18.0867	18.6682	23.5998	18.4974	16.9674	16.9692	18.8487	26.098	14.5501	15.175	18.9938	19.4941	22.6082	19.543	18.5614	19.8072	14.4388	16.1656	16.1616	8.18661
French_HGDP00535	11.1436	16.8812	23.6881	19.0069	24.9544	17.3258	13.4506	16.306	18.5341	14.5071	17.2904	19.6483	19.346	19.3303	16.7634	18.7764	17.3327	16.8332	15.4468	24.637	19.7541	20.1652	21.0592	17.0307	19.329	16.9759	14.5585	14.8638	17.7419	16.3182	24.9805	18.8484	19.3647	19.6159	19.1139	21.1113	21.2409	11.4695	17.1136	18.6813	26.5689	25.8861	13.3785	18.5535	21.1535	13.4269	15.648	14.7102	9.96247
French_HGDP00536	13.4429	21.926	22.6425	16.8886	17.6761	19.6654	20.8652	15.5314	20.0637	17.3802	17.3581	19.5868	21.4755	18.8106	17.5079	21.0804	22.2996	19.0973	16.6857	20.9138	23.0887	22.7745	24.8359	22.3368	20.5216	14.2653	16.179	16.9907	21.5783	20.404	24.2879	18.1477	20.6363	19.4686	21.825	20.716	18.8857	15.4235	18.5313	15.3163	20.9471	23.723	17.3829	18.1746	19.7283	13.9882	13.6719	16.6807	10.5508
French_HGDP00537	11.8404	20.6096	17.0241	15.5259	19.7196	20.0755	18.4866	18.4038	16.467	16.84	14.7732	21.691	18.7448	19.683	19.0248	18.3788	22.0585	18.751	16.8836	19.7755	18.7685	18.6528	18.0778	20.2281	20.0822	18.1024	17.6651	17.1865	17.0778	16.9877	23.5277	21.7331	15.5253	19.9269	15.7097	18.7369	19.5331	16.4263	16.5858	19.8386	26.5997	21.1503	21.8294	18.201	20.3224	14.624	15.6083	17.8906	9.45441
French_HGDP00538	13.5113	20.7541	20.7111	17.8527	16.2499	21.6035	20.0384	14.8452	18.1295	22.9411	18.5122	20.8225	19.7753	19.8079	17.9443	24.4744	18.3332	17.6748	15.7554	23.3187	19.8105	21.8742	18.2538	22.4655	21.4754	21.2761	14.2037	20.9154	18.5001	20.2404	22.1727	19.3092	24.7314	15.6694	19.7624	20.1075	24.1858	17.9005	19.387	17.6806	18.426	17.1485	17.8374	20.3249	17.8358	12.2137	12.7965	17.7404	8.53912
French_HGDP00539	12.935	20.2003	16.5193	20.5329	19.2959	19.366	13.9857	15.8562	17.7589	14.8562	14.7325	18.8261	20.9516	21.6409	25.5358	19.036	20.6163	17.3397	19.2856	20.065	19.8416	27.287	19.0767	19.2106	20.5986	18.7757	14.4679	18.1576	19.007	18.458	25.3289	20.6484	15.8595	24.5034	20.9373	17.5003	19.1722	13.9961	20.303	18.9249	22.4908	19.3341	19.6126	17.4362	20.6138	13.6164	13.4383	15.5872	10.6674
Georgian_mg5	13.3543	14.2308	12.9549	15.3545	17.7878	15.3078	20.3655	18.9521	18.4426	15.1072	16.3205	11.7411	12.4902	15.4039	15.3242	13.2523	18.8329	19.6076	20.6537	12.3049	16.7627	14.9931	17.9904	14.1037	16.5697	16.6095	32.9805	18.0974	12.6254	18.4144	11.4488	16.2553	14.6398	16.1222	14.3176	13.5656	16.8449	12.5754	18.7917	16.4839	13.8327	16.542	18.4546	17.0165	16.2631	13.4249	14.1816	15.1776	11.4931
Georgian_mg20	15.411	17.2662	16.0881	15.5224	12.3224	19.333	18.2578	15.0409	15.5938	18.4064	14.563	13.6796	11.5869	12.5783	13.5686	15.5332	17.7052	19.1699	17.4682	12.1616	12.3073	19.0926	14.2443	17.2554	15.0929	14.8633	34.2369	19.2868	12.3282	15.1585	12.1819	13.5234	14.337	14.3213	13.4077	13.8069	12.6935	16.0115	18.844	18.0781	15.2079	16.3342	12.0336	13.8323	13.7246	14.9695	15.2889	17.0611	11.2484
Georgian_mg22	18.0918	13.643	16.7756	14.8625	16.5782	13.9653	18.8308	16.2803	17.6231	17.291	14.7179	11.0988	11.9578	14.8376	15.6838	13.6036	19.8001	18.1101	16.3531	12.6969	13.833	16.9413	15.0679	17.8592	12.8631	13.8254	33.9186	18.5636	11.7715	16.9552	11.7859	17.2897	13.8469	13.7496	13.4765	12.416	14.2454	14.7488	21.8337	16.0355	14.8964	13.7807	14.246	19.5458	18.199	13.5911	10.8213	13.4534	9.97984
Georgian_mg23	15.9794	15.3481	15.7051	14.8055	17.0484	14.3587	15.243	16.6204	20.3464	14.3122	14.403	12.3118	12.7435	15.4875	12.5293	19.0267	13.4346	14.9924	18.0362	10.3663	14.2944	16.9851	14.5081	13.776	15.2261	15.2616	35.0971	18.6658	11.0187	16.0936	11.7689	13.3609	15.7175	11.7503	13.8729	16.1592	12.5648	12.4699	15.6453	15.872	14.4584	13.398	15.2834	15.3243	15.008	15.8973	12.3853	14.5155	11.8238
Georgian_mg27	15.046	14.7789	15.189	15.6759	14.9888	18.6549	19.9646	18.3737	18.2126	17.0008	15.628	12.8969	11.607	13.6437	13.579	14.6646	17.0972	17.8876	19.6047	13.6473	15.2597	12.7148	14.4474	14.5311	16.1358	13.3303	30.2166	19.5678	10.5763	16.9965	13.1824	14.6895	15.6283	13.8789	12.6415	14.4841	15.3617	10.9994	18.514	19.0169	14.2035	19.1474	15.669	13.6076	17.5754	13.4012	16.8497	18.3751	11.5348
Georgian_mg31	13.7693	14.9493	11.9859	14.8546	16.3833	17.2023	16.9228	14.9693	16.8245	14.3985	17.0188	12.6291	12.665	14.4092	14.6251	13.7728	13.6025	17.6706	18.7596	10.9703	17.0384	16.0765	15.7051	14.031	12.1502	13.2612	32.7007	15.6629	12.252	15.7251	11.0518	17.988	15.8395	17.226	16.5286	12.8903	13.9878	14.5055	14.8247	15.5625	16.129	15.9081	12.7569	16.4524	18.3329	12.7229	12.4353	15.8412	12.1977
Georgian_mg34	14.3492	13.5095	13.6986	16.1774	16.5497	15.2222	18.428	16.672	17.2635	16.3345	17.4129	13.6531	11.6443	14.3387	16.1516	13.8053	12.8624	19.3246	14.6929	11.9912	13.2274	17.4483	14.5354	13.6213	13.8873	13.1636	32.3961	19.1347	13.382	16.4376	10.2814	13.7916	13.4184	14.5583	14.8678	13.3167	15.1018	14.2482	15.9711	15.4335	14.4638	14.4332	14.2863	13.7413	14.7078	15.2328	13.4841	15.2067	13.23
Georgian_mg40	17.3344	11.9336	14.7288	15.6267	15.8661	14.3367	17.5401	15.0052	18.4552	17.1747	16.3813	11.4163	14.0012	14.1737	14.8956	17.7719	14.3491	16.4135	17.7755	11.1051	12.7576	13.8769	12.6782	14.6665	16.1208	13.7272	37.2945	15.0552	11.939	17.4421	10.1074	14.5995	13.8701	14.7005	15.6965	11.0959	17.4337	11.9431	18.5946	16.184	14.9197	13.7469	15.8015	16.3177	15.3356	14.6523	12.5809	19.2981	12.1681
Georgian_mg43	17.1905	16.273	13.7016	14.5814	14.8902	14.2426	15.8907	15.4661	21.3966	15.3725	14.4153	11.1385	15.4096	15.365	13.3542	15.8897	15.1632	19.0425	21.41	14.4246	14.6654	16.3284	15.2837	16.6686	15.5764	15.8988	33.7109	19.2002	12.4251	17.1947	10.1683	16.3096	14.3301	14.6319	14.7705	12.858	11.9127	13.4073	15.9117	18.3353	13.9732	14.3632	14.5229	16.19	18.0529	14.324	15.4554	17.6899	11.2493
Georgian_mg47	15.8729	13.7944	14.7461	15.7231	16.1464	16.8699	17.5293	14.8135	16.9425	20.1104	16.6541	11.7089	13.4458	16.1054	15.5654	14.395	17.1273	19.0323	17.2948	10.844	13.9211	16.2481	14.8747	15.5024	13.9036	15.4713	35.4452	18.1576	10.9621	16.9433	10.69	13.7664	14.0256	14.4728	19.1353	13.1207	15.1671	14.9706	15.9964	15.3644	15.3294	15.2992	14.2184	15.8403	14.3875	13.2585	14.5937	15.3136	11.7245
Georgian_mg49	17.277	12.8304	15.9284	15.2777	14.8089	16.6223	18.2123	13.5067	16.0483	17.716	16.2592	12.3846	13.8107	13.0272	14.4503	14.4308	16.1829	16.0501	18.7696	11.9222	14.4706	15.3806	14.7921	14.9823	13.3887	14.9702	35.9441	18.3392	11.7778	17.7375	10.6011	12.8918	12.3532	16.4318	12.6811	16.7773	17.2172	13.6027	17.6517	23.921	14.3615	15.6936	12.4391	17.3419	14.8529	14.9609	13.467	16.7007	10.7706
Georgian_mg51	14.3253	14.1374	15.2636	16.342	15.803	16.8446	17.5686	16.534	16.6408	16.4817	15.971	13.6177	13.9009	13.5379	14.4167	14.1239	16.6916	18.1701	18.0133	13.5023	13.6145	16.8588	15.904	17.5825	13.334	14.3474	30.0914	19.6071	11.033	16.3106	10.9003	14.2585	14.7052	13.7959	12.1277	14.2868	13.9011	11.7883	17.9162	17.0553	18.151	15.2085	15.086	13.7563	15.6507	13.231	19.1906	15.7078	13.8521
Georgian_mg54	13.7759	16.883	16.0946	15.4291	16.275	13.6311	18.1544	13.7819	18.1783	16.274	16.9379	10.6974	11.601	15.0319	16.3238	13.7149	14.4852	18.4264	17.9386	11.5525	15.3473	18.6605	12.2784	14.8485	14.1242	16.1647	36.2399	16.5573	12.0984	16.3602	13.0949	14.5447	14.9475	14.8115	13.259	12.1003	15.0202	14.1238	19.4513	14.5368	12.149	15.057	14.1849	17.7799	13.735	16.3709	16.3328	16.4637	10.613
Georgian_mg61	15.3958	17.0599	19.6537	14.3452	15.105	15.7354	14.2711	16.7747	14.9708	13.5831	17.1862	13.7373	15.6583	13.5753	14.9294	15.014	17.5759	20.2376	19.0974	13.6514	16.223	22.0306	13.5242	18.5689	14.6532	15.5917	23.0674	17.083	13.1064	17.0284	12.7581	14.814	14.9316	16.562	15.4717	14.3321	16.7206	14.2667	17.4987	16.8516	16.6967	17.1123	13.8534	17.7022	12.6864	18.2435	12.5369	19.4444	13.6117
Georgian_mg62	17.1708	14.1009	14.9748	16.0305	15.7742	17.3253	14.5569	16.6099	19.8214	13.131	16.1784	11.6844	13.9193	14.9469	13.9211	14.7025	13.9877	17.6793	18.4497	14.2441	13.7951	17.0859	17.6358	16.7502	13.7177	13.3324	35.3676	17.6496	11.3849	17.2214	10.3386	16.4473	16.1078	15.3857	11.8376	12.4439	18.5046	11.0421	19.9811	22.0044	14.6312	13.9625	15.0405	17.8635	14.6181	13.584	14.128	16.6638	10.6632
Georgian_mg64	16.9516	14.3855	13.2924	14.4338	15.1396	17.7373	19.8973	15.5597	15.9571	15.5763	14.1944	11.8846	12.611	14.9229	14.378	18.6162	17.7137	17.1729	19.895	11.0222	14.0369	18.8949	15.4644	14.6483	16.8634	14.6337	37.2078	19.3761	10.1088	16.3578	11.497	14.6083	15.8138	12.5376	15.5645	13.1722	15.6271	14.8899	17.1942	17.2372	14.2961	16.8617	18.5483	15.4296	13.1349	12.4884	12.2899	14.4372	11.1802
Georgian_mg65	15.6756	16.5393	16.4666	13.4672	17.1287	15.9513	17.6111	15.008	17.524	15.5722	13.2848	11.8038	14.6519	13.4064	12.6827	13.942	17.0058	19.3757	15.4337	10.4297	15.743	16.4263	16.7573	13.6703	16.7984	13.0187	29.6623	19.3967	13.393	13.9674	10.5176	13.263	13.9731	16.8424	13.6954	14.843	14.6876	14.0601	16.8243	18.0104	16.3875	16.599	15.406	14.0146	16.4012	13.4012	13.7564	14.8043	11.4838
Georgian_mg68	15.118	15.4271	12.3537	15.6141	13.4903	15.4119	13.6663	17.7929	18.7235	19.672	18.0016	13.6295	14.2395	14.7532	15.9548	17.8452	13.9546	16.7909	19.6475	13.1415	13.7401	16.1192	13.8273	16.3566	12.6647	14.2191	32.7292	20.1491	10.6505	19.3901	13.8147	14.649	15.7601	14.7518	15.8669	14.8174	14.6731	12.2865	17.1066	19.4406	17.7771	13.0294	13.7893	13.8509	13.1946	18.0128	14.3441	15.6204	13.1036
Georgian_mg70	16.9502	16.3958	13.0545	14.4216	16.0395	19.0036	14.7823	15.3008	16.5148	14.5344	14.1599	17.7549	18.4999	14.9282	13.1635	13.264	16.8867	13.9969	15.7868	18.5511	17.5264	14.4344	17.0949	16.3997	12.1271	14.3699	20.7758	15.9557	13.1448	15.9993	16.0629	12.8749	15.7359	14.0394	12.136	15.4151	19.1258	13.8438	15.3481	14.7382	14.338	15.4526	16.2827	16.3431	17.4321	14.6514	15.5982	18.3152	12.7583
Georgian_mg72	12.5173	16.9206	14.0958	16.8568	14.1401	16.078	18.2171	16.3763	14.8137	13.8522	13.6265	15.1928	13.4195	15.3579	13.3714	16.1797	17.1537	17.1712	18.3185	13.2678	14.4291	14.7139	14.0225	13.6161	14.6301	17.5935	26.7713	16.5102	15.4993	19.0843	12.3513	13.6661	11.7547	17.2381	13.7062	14.6675	17.1514	10.7197	17.7606	17.8602	19.3515	16.028	14.5961	18.7201	15.6533	20.0554	15.4056	16.3103	12.2977
GermanyAustria_GermanyAustria1	10.7015	18.7462	21.9423	21.1379	22.0368	15.1384	14.5357	15.6904	13.4708	19.5172	16.028	22.2165	16.9842	14.4564	17.2088	18.2078	15.1812	15.4446	13.7724	23.2859	17.4927	22.9584	16.4342	15.6315	16.0642	15.4889	15.3244	14.4021	15.6962	13.3585	20.7856	15.8949	15.9933	21.1284	17.4934	19.0213	23.2273	14.8201	15.4667	13.7992	26.7172	20.538	21.2013	20.0854	15.3359	14.4109	15.1778	20.3411	10.4995
GermanyAustria_GermanyAustria2	9.1613	18.5417	18.1543	17.5405	15.419	14.9065	17.646	13.6502	14.7907	17.6577	12.7636	18.9006	21.8018	18.5936	17.1699	14.7428	20.5886	17.4339	14.871	21.5028	17.9606	15.7954	16.7531	20.9332	19.9762	17.1768	12.0773	14.0654	16.6856	16.1345	21.2443	20.2101	17.1093	18.5499	14.0004	16.8014	23.9095	12.1939	17.7131	19.2582	24.6584	19.9812	19.3999	20.6284	19.5179	16.7748	17.5461	17.161	8.98161
GermanyAustria_GermanyAustria3	9.75745	20.1887	16.5133	16.6007	19.1523	17.4695	17.9212	15.9479	18.6926	22.2488	18.0884	24.7011	15.069	13.452	20.5169	15.6935	16.1314	20.0408	13.4984	20.1652	18.4099	20.8977	17.2775	16.4545	18.0879	16.5637	13.8816	22.6527	17.4156	19.3705	21.53	17.0483	21.0353	16.6743	14.5561	17.668	19.3595	12.5075	16.104	16.5573	19.2337	20.7897	15.8836	17.6424	19.3886	15.3235	15.9495	15.8875	10.9381
GermanyAustria_GermanyAustria4	13.825	23.7631	17.5643	14.7265	17.9909	18.0307	15.4703	13.7116	15.8174	15.6065	16.5721	19.7214	17.4419	14.9337	17.607	17.6265	15.8788	13.0407	16.0267	17.4753	14.5525	16.6577	17.6828	17.8599	15.4812	20.3745	12.9484	13.4567	16.1323	18.0079	25.4233	14.3746	18.3085	15.8312	15.8663	18.5673	18.8314	14.3803	16.1677	13.6217	21.8855	18.8863	21.8438	17.7522	19.2217	13.4892	14.6022	14.6633	9.58006
Greek_Greek1	17.3168	15.1046	16.0439	18.1559	17.6278	18.5034	18.5848	19.9452	21.7179	19.7066	20.5325	16.2776	13.5175	18.4642	16.3027	15.1863	17.226	16.6813	22.4324	14.2567	14.0487	20.4767	16.3278	14.1568	17.7687	18.9515	15.2462	19.3064	15.9132	18.962	16.3105	16.156	17.0022	19.8287	19.3766	14.403	15.1351	15.2351	15.6666	22.2086	19.9089	17.1148	15.5591	19.9323	15.086	14.2726	16.9032	16.7662	9.56113
Greek_Greek2	13.7399	17.3373	14.7436	14.4188	15.5332	18.3456	18.3283	15.7446	22.9869	20.9211	19.4602	15.9081	14.5879	16.5194	17.9686	18.75	22.3481	19.9551	25.6906	14.0147	16.2604	20.2591	16.4582	19.232	14.0469	16.3996	19.1507	24.7666	15.6509	21.097	17.9817	16.858	18.5237	17.7148	16.8629	16.3879	15.4106	16.7656	20.3504	20.3152	15.5171	16.5228	16.6507	16.9104	18.9888	13.3397	13.9764	13.4801	9.93649
Greek_Greek3	18.866	16.0355	16.1463	16.9101	15.6648	19.9253	18.5951	15.1283	16.5853	20.8629	22.7536	15.4291	14.7672	18.5712	19.7924	17.0153	19.4386	21.2237	22.7968	17.6613	19.5518	18.9569	18.5512	17.9151	20.4458	16.358	15.6657	20.8872	14.9076	19.0016	14.3053	18.0323	15.4046	20.473	17.7534	15.0509	15.7015	13.0538	15.867	18.487	16.3538	18.268	16.4154	17.828	15.4424	13.7446	16.9325	14.7029	10.394
Greek_Greek4	17.2538	15.4065	15.369	13.7003	15.6712	15.8412	17.9053	20.5724	19.5694	17.9063	18.4744	14.9576	14.9597	17.3687	17.6579	19.3252	19.1486	21.6958	17.9519	17.7407	18.2902	22.4413	18.5558	16.9936	14.8876	17.6781	16.9262	16.5934	17.1226	20.5715	17.4458	18.8905	18.7178	17.6099	14.0287	16.4449	15.0491	16.0578	18.5526	22.5165	18.5779	17.2756	16.9004	18.2857	15.2994	14.3307	14.8836	15.2744	10.8113
Greek_Greek5	15.5657	16.0645	14.4936	20.6035	17.6974	17.8142	19.5885	14.0831	23.1943	20.2322	15.3842	15.4181	13.1227	17.3364	18.8789	16.4664	17.8664	18.2685	21.0917	16.744	20.6886	19.7068	15.3259	18.5746	15.314	20.6551	19.853	15.7071	15.2954	21.257	14.8194	16.6389	18.4321	17.8319	17.8785	14.6446	13.4421	17.8784	19.3892	17.3071	17.0763	19.2783	13.2825	16.5052	19.259	13.9399	12.9663	14.8544	12.3934
Greek_Greek6	13.2336	16.0111	16.4044	13.4609	19.1513	21.0392	21.1308	17.432	18.8	20.0674	18.4106	18.282	13.6895	18.4442	17.4599	20.3533	19.232	24.7584	20.733	15.659	16.9304	21.4122	15.8462	19.7435	18.0522	19.6503	16.4717	21.3581	11.5466	21.0359	13.7763	16.1908	19.4103	18.1916	17.3027	16.1202	14.746	16.1097	17.6086	21.2575	15.2419	14.1298	17.4632	19.1349	19.0409	15.1004	13.223	16.7006	11.8658
Greek_Greek7	16.4788	17.4342	16.4779	17.1955	14.2111	18.5206	15.2251	16.6864	19.9994	20.3091	13.6982	14.3759	18.8832	16.1792	16.2715	15.1125	15.8934	17.2139	21.938	15.878	18.3617	18.3436	15.4718	14.4068	16.0021	16.8507	15.7075	17.4721	15.8586	18.3624	13.024	14.8841	18.0976	14.9861	18.4643	16.4319	14.7195	19.2113	17.9943	21.4956	15.5034	15.4092	16.7196	15.0616	19.0411	14.3222	13.4757	14.6312	10.5743
Greek_Greek8	14.8886	15.3296	16.8075	16.0726	16.0816	17.7672	21.8133	14.7905	18.0532	20.0811	19.3927	16.9974	17.2449	16.3505	18.1436	17.0238	18.0305	20.4658	23.5779	15.6389	16.3117	16.9877	19.2935	16.8369	16.3681	17.2896	14.1241	20.7731	16.839	20.3136	16.7926	14.2814	19.5986	17.692	14.5066	17.7289	16.4012	13.5508	18.8038	22.3513	14.9156	14.0448	16.701	20.2806	17.383	14.9519	12.5983	13.6802	11.4506
Greek_Greek9	15.4772	15.0672	20.0008	12.0523	14.6736	15.317	18.5432	17.6785	20.6864	16.4708	18.1955	18.4716	15.4691	18.5664	15.3289	18.9015	18.9942	18.8787	23.3131	16.0185	16.0895	20.1114	18.8323	17.4947	18.0548	19.4653	15.8085	20.7274	12.8719	18.802	17.3287	15.5094	16.5265	15.7624	17.1726	14.2597	14.1372	13.6906	20.5225	21.8229	19.5547	14.2107	18.8982	16.392	21.1372	15.1023	12.7011	15.8792	12.2978
Greek_Greek10	15.382	17.9967	16.2557	12.971	14.2325	17.2093	18.728	16.0981	18.5353	20.0982	18.7275	17.1593	16.4596	16.9428	17.8299	16.3812	17.7594	18.1267	19.0254	18.2246	15.7731	18.8655	19.2598	19.0935	14.4229	15.7855	14.6577	19.2843	14.4118	22.6621	16.5662	18.0411	16.2994	18.9573	15.0977	18.4174	16.1514	13.9611	19.1235	21.0736	15.9924	17.7564	16.3077	20.4238	15.365	12.237	12.3909	16.0471	9.53547
Greek_Greek11	15.9598	14.9904	19.4815	17.495	14.7243	16.6445	21.1858	13.9162	21.4053	16.9112	21.8949	14.2654	17.4767	16.9811	17.2441	16.4579	16.7608	22.0234	18.8139	15.2404	20.8991	22.1617	20.3491	17.9031	17.1665	16.35	18.4473	19.3857	14.0579	23.6747	16.6337	14.3022	19.3355	15.2101	14.8292	16.606	16.1306	15.5988	19.2157	27.5631	16.9738	18.8591	14.4913	17.6482	14.2476	13.2366	12.6679	14.1762	11.1537
Greek_Greek12	13.8051	15.6078	17.3816	14.2103	13.7831	17.3024	17.5942	17.2263	17.5683	17.2766	20.858	21.7419	13.6853	17.0784	17.8063	16.8703	15.8785	22.336	18.4694	20.2277	14.9195	21.7518	18.8402	15.5433	19.2405	17.472	17.9156	16.3597	12.8523	19.4241	17.5811	17.2231	17.7673	17.0031	15.9603	16.5301	13.547	14.3065	16.6721	22.4857	16.2003	17.9814	17.4934	19.5391	15.098	15.4589	13.6213	17.1752	9.84116
Greek_Greek13	14.2682	17.7802	14.6425	14.073	13.9998	20.9217	20.8438	15.1001	22.8644	17.7827	18.6249	15.0977	18.4376	14.4922	17.3031	15.9269	17.8845	19.8295	23.2148	16.7013	20.4531	19.3599	14.695	13.8741	16.6562	14.8099	18.0146	20.162	13.6387	20.8306	21.1142	18.3317	17.2711	15.1103	18.5957	12.9115	15.79	13.8826	19.568	18.8997	18.5769	19.849	15.9746	14.1727	17.6226	13.4297	16.0228	17.3928	11.641
Greek_Greek14	13.9206	15.6315	16.1033	14.4554	16.7613	15.6195	21.0933	14.9916	22.1881	15.3797	17.4979	18.8783	15.3	17.3467	17.6276	15.225	17.6128	21.1993	21.7671	18.4388	18.1607	21.8237	19.5023	14.9864	17.3788	17.9298	14.763	18.9607	15.9821	17.8877	16.7509	17.4794	19.1597	19.5006	17.5218	15.2968	14.5464	17.1197	20.0366	19.5903	16.404	14.5601	16.9298	15.0741	20.5289	14.4146	12.674	16.854	10.5906
Greek_Greek15	14.3946	19.4887	14.963	16.0094	15.2004	18.7527	20.4946	14.9619	17.9217	19.6372	19.201	17.1496	20.1566	16.9175	21.9001	19.9197	15.4302	17.8012	19.8401	14.1371	17.7612	18.1096	14.6622	17.2488	17.7817	17.3312	15.5555	20.8415	14.0511	23.0183	13.4199	16.2813	14.5993	17.4285	14.8529	16.037	15.095	14.8696	21.2531	23.3402	16.1251	18.1091	16.8208	16.9768	20.2733	18.8618	14.1794	13.8241	10.9865
Greek_Greek16	13.2636	13.9121	13.62	14.7301	15.4516	16.2138	16.2691	18.2902	18.9764	22.159	15.9039	13.6459	12.6989	15.2481	15.5841	16.4692	16.464	17.6131	21.6491	17.6269	18.5555	17.9207	15.345	16.2382	14.6803	19.0904	14.559	21.3644	15.6328	17.7419	12.7755	16.6775	17.7086	21.7992	16.4495	14.9665	17.174	16.1168	21.2946	23.5079	13.6024	13.8433	17.8895	18.1163	19.6631	13.091	13.0274	15.0428	11.3873
Greek_Greek17	16.796	15.5712	19.6658	15.9766	12.1462	18.8462	17.358	15.2837	19.9978	15.6604	16.666	13.6611	13.2549	15.5253	17.7576	18.7735	19.7601	21.4247	19.4258	14.1301	16.3991	21.4616	17.4335	20.0376	17.9667	13.2448	25.5337	20.6705	11.8883	21.2387	14.6419	17.9805	20.6064	19.6328	16.08	13.4705	18.0402	12.7482	19.8776	21.9887	17.9262	16.0963	16.0053	15.9786	15.6639	13.7567	14.7679	14.7975	12.6396
Greek_Greek18	17.4635	16.7747	18.1988	16.1905	14.4998	18.1124	19.839	16.2557	21.348	18.0161	18.9236	17.556	15.4455	16.9579	18.7621	18.1522	16.1762	21.133	17.8378	13.1182	15.7498	19.0916	14.6179	15.2855	15.7355	17.8002	21.0356	20.215	11.7635	20.3081	13.6484	20.3407	18.8401	16.7529	14.4027	17.081	17.3016	13.6442	20.2222	21.0724	16.4236	16.4656	15.8537	14.9927	15.6566	13.349	13.4659	15.8393	8.51249
Greek_Greek19	15.2436	14.4406	15.0849	15.8386	15.2782	17.1876	22.0659	14.5858	16.6906	18.1764	20.1339	13.7023	14.2243	20.1357	13.27	16.3603	21.7686	21.8203	19.3654	12.6006	19.1996	20.8981	16.087	18.5452	18.1126	19.6069	18.5349	19.213	15.2852	22.016	16.3377	17.708	18.1193	18.2099	17.8556	13.3679	13.4219	13.8484	17.2499	23.5841	18.7399	15.8291	14.2087	14.0751	16.1314	11.2337	12.1764	16.6195	10.7989
Greek_Greek20	13.3969	15.202	14.7221	15.3099	17.2879	18.8542	16.7014	18.6121	19.0884	17.6042	21.3958	16.8876	19.4008	17.2112	13.1237	16.8345	20.3196	18.833	18.2585	15.5396	13.7561	20.0758	13.5843	17.9976	18.2255	17.9833	13.1322	21.383	13.7584	21.2824	17.3243	19.572	16.7562	19.0997	17.7079	14.7126	13.6052	16.3169	20.1163	24.7835	15.8074	15.9048	16.8273	15.8615	20.3064	15.5809	13.6903	17.4501	11.2237
Han_HGDP00774	10.4488	13.3992	11.6208	13.416	11.8426	11.8519	11.6128	17.6773	12.1666	10.6098	11.4129	13.0348	12.7812	11.2231	11.2451	11.7495	11.3671	10.6455	11.3966	15.7524	11.1157	12.1848	13.4663	13.2351	10.4569	11.3224	14.3939	10.7464	19.696	11.4402	13.6063	12.267	12.8328	11.9182	12.0786	13.2947	10.9795	10.8771	12.2511	10.8352	12.3435	13.157	13.3015	12.7819	11.2796	35.8189	45.8046	26.173	70.6176
Han_HGDP00775	12.8863	12.0318	11.0723	12.9923	12.1192	12.1538	9.85808	16.4839	10.74	13.3374	12.9871	16.1205	14.1447	14.3818	11.7984	11.6217	13.2615	11.8119	12.4833	16.8972	12.8501	10.7659	13.0299	13.3582	11.74	11.1551	13.5268	11.1679	14.0164	11.0121	14.6891	12.3288	12.1038	12.0568	13.7623	14.4387	13.5704	9.92741	12.2374	12.5867	12.5658	12.8655	12.0051	12.7443	11.4996	34.0078	37.7642	27.6803	70.167
Han_HGDP00776	13.4701	13.1374	12.681	11.0603	10.5136	12.5077	12.5429	15.9475	10.5453	11.0647	11.6237	16.3831	15.3338	12.565	11.6636	10.3042	12.0214	12.2196	12.8605	15.7736	13.3655	11.8366	11.7101	12.2991	11.1862	11.4397	12.0851	10.9413	16.5717	11.8158	12.9817	12.0243	11.0342	11.6373	12.7654	15.6735	10.7151	10.2613	12.0965	12.7338	12.3396	14.0956	13.2004	12.145	12.7142	35.2512	37.0007	23.2089	62.5605
Han_HGDP00777	12.685	12.6794	13.2268	13.0001	12.2426	13.4247	10.4331	18.7699	11.6812	11.8083	12.3063	14.7391	15.4487	12.3881	12.3967	12.1852	11.6737	13.09	10.7342	14.1262	11.4998	11.8609	11.2632	14.1206	10.9528	13.7313	13.04	12.1302	15.8288	10.2639	12.5012	11.9619	11.1373	11.7287	12.7832	14.9988	12.4752	11.426	10.6392	13.4295	12.7847	11.7188	12.8765	12.5121	9.92064	41.6376	43.6477	24.4904	80.7495
Han_HGDP00778	11.8337	12.2821	12.776	12.526	14.3631	12.8868	10.2087	17.8908	10.4331	10.834	9.62302	13.6751	14.1738	12.7775	11.3809	12.4617	11.4648	11.6524	11.6232	13.1814	12.1894	10.8704	11.6184	11.8793	11.4422	10.8645	12.49	10.9272	14.6548	13.1602	13.5331	13.1147	11.0456	12.08	12.1552	15.1996	12.1132	11.2377	10.372	10.5211	11.6618	12.1238	14.6166	11.9131	11.6813	36.1564	36.9631	18.9419	69.311
Han_HGDP00779	11.4143	12.2983	12.6481	13.1364	13.3535	11.4383	10.0911	17.6171	10.3243	12.3441	10.7037	14.3337	13.5413	11.9966	10.5825	11.8155	12.1379	11.4364	10.7529	16.8443	13.3859	10.8346	9.23197	12.8574	12.4352	11.1382	14.7804	10.8948	15.9034	10.9485	15.3329	12.0659	10.4711	11.7658	12.5734	15.2979	14.9269	10.0636	12.5545	11.9493	12.1779	13.0515	11.905	13.354	12.6711	33.5767	45.6672	21.98	87.8355
Han_HGDP00780	11.6832	12.258	11.6407	12.6085	13.3115	12.1024	11.7419	16.6122	11.3566	12.5911	11.5934	13.7805	13.9886	14.7003	12.9125	11.8664	11.0056	11.6996	13.8114	14.4613	12.2377	11.3689	11.3167	13.0089	12.0622	11.154	14.7978	10.3891	15.8952	10.6984	14.5188	12.6657	11.7858	11.1069	12.4106	13.2853	13.4734	10.4427	12.4949	13.0667	11.0341	12.1509	12.691	12.0761	13.4425	34.8996	40.6222	19.0434	72.7365
Han_HGDP00781	12.5801	14.2121	12.2543	11.837	13.402	12.9661	12.4139	16.6512	11.912	13.5403	11.7839	11.9523	13.4731	12.2116	11.9491	12.0529	11.3334	14.2879	10.5103	17.2721	11.818	13.1063	11.7865	11.4452	11.0962	10.4751	15.4192	11.5819	14.5833	11.8728	14.6574	11.4691	10.9699	11.7155	12.2071	15.5312	12.5009	11.8938	12.4016	12.3517	12.8414	14.5751	12.2692	13.2681	12.4168	34.0865	41.4711	22.8684	73.628
Han_HGDP00782	12.6035	14.3009	12.5771	11.9829	11.4353	11.836	11.9247	18.1936	11.6506	12.204	13.3933	12.7088	14.5037	13.6032	13.1849	11.3501	12.9474	13.8667	10.597	12.2585	11.0661	12.5107	10.9393	11.9454	13.0156	10.9483	14.6941	10.8406	15.4264	11.3153	13.3215	11.4775	11.363	13.0561	12.5068	16.1223	11.8878	11.4257	12.8848	11.694	12.3538	13.9527	14.4941	11.5345	14.6403	34.1383	35.6399	22.6461	70.3706
Han_HGDP00783	11.8741	12.2944	12.5337	12.8264	12.6927	10.7961	10.7935	14.5348	12.4069	12.9533	12.0946	13.1602	12.2926	12.5758	10.8324	11.4542	10.8475	12.0302	10.3681	14.0275	11.3198	11.4307	13.5944	12.2243	13.374	11.4567	12.8282	11.2621	16.4371	11.4045	13.4997	11.7072	14.1168	12.8588	12.1598	14.8447	12.1361	11.2522	11.8459	11.2212	11.8817	12.2501	11.8043	14.0643	12.0178	41.0198	33.1682	24.7613	77.7063
Han_HGDP00784	11.106	13.276	13.5814	13.1139	12.451	14.7899	10.9319	17.4854	11.3008	12.7178	12.9285	16.2163	12.3957	11.2035	13.2865	11.4312	11.4284	11.6258	10.1831	14.6094	12.84	10.4259	10.5786	12.8912	14.2384	13.2485	15.2808	12.2732	16.0103	10.8323	12.7196	13.7983	10.7673	12.9696	13.2268	13.7806	12.1161	9.92154	11.8729	11.1755	12.747	12.2367	12.069	12.1444	14.3311	41.1444	46.3497	24.9604	76.9756
Han_HGDP00785	12.3979	11.1742	12.6226	13.6191	12.967	9.83481	12.0346	15.0515	11.0875	11.1332	13.1667	14.0765	13.3548	11.9083	12.6176	12.4285	13.7531	10.5522	12.4014	13.1029	11.4633	10.7384	12.6249	11.5507	12.6244	11.3995	15.0926	11.5791	14.4666	11.0405	14.5314	12.0357	11.1237	13.9127	13.3726	15.9627	12.0851	9.29706	14.0669	12.0614	13.6349	12.0452	12.8667	12.3127	12.5728	34.1764	32.6796	20.3295	59.8409
Han_HGDP00786	13.1679	11.2277	12.4252	11.1263	12.2749	11.052	10.6271	14.5092	10.8244	13.3574	11.5541	13.2065	15.1366	12.8727	12.6311	11.4453	11.3799	15.7805	11.7933	13.435	11.6437	10.5533	11.117	11.5529	10.751	12.5197	14.2477	12.3445	15.6575	12.0941	11.7799	10.7662	12.1441	10.8895	11.017	15.1092	12.7346	10.9597	10.9843	10.593	11.9686	11.8471	12.7974	13.3281	12.4679	42.3699	36.3487	27.374	72.0995
Han_HGDP00811	11.3972	11.4827	11.6597	12.5685	11.5119	11.7772	10.6974	17.8389	11.2013	10.1156	11.8196	12.9574	13.0516	13.3622	11.4478	10.7531	10.8113	11.2291	10.9924	15.7575	13.2734	11.8734	11.8219	13.3117	11.7119	10.259	13.9601	9.98207	16.7563	11.0627	14.2672	12.7686	10.8975	15.3926	11.414	15.8602	14.2145	11.589	12.2165	12.1408	11.8503	13.6887	13.3314	12.4563	15.1979	34.6617	43.1805	21.7068	68.992
Han_HGDP00812	12.4808	12.6142	11.6147	12.4809	12.5464	11.9197	12.5819	16.5871	11.1098	11.4159	12.6228	13.8578	15.0276	13.0248	11.6487	12.5154	11.8732	11.6614	13.0448	15.3278	12.8913	10.7103	11.9497	12.7896	12.5658	11.1472	14.7994	10.5036	16.2409	11.2949	14.9072	13.9235	13.0698	13.5835	10.6689	16.1746	11.2581	10.8697	9.68287	10.5024	14.0272	11.7838	11.4138	11.6287	13.3898	41.1364	34.4806	23.9721	73.5354
Han_HGDP00813	13.6186	11.867	11.2092	12.9977	12.425	10.5613	12.6004	18.395	10.9068	11.2073	11.5445	12.6362	15.5307	12.9594	11.1353	11.6384	12.1418	11.6023	10.9284	13.7986	13.2374	10.8188	11.8044	12.1011	10.2793	12.4653	13.3099	11.6831	15.0325	11.8864	12.5885	11.1206	12.2124	11.4859	13.9739	13.3899	13.925	12.1575	10.7514	12.8021	11.6316	12.7596	11.0425	12.192	13.7533	31.4899	43.7618	20.5657	71.0293
Han_HGDP00814	12.5263	11.9542	12.8269	12.1111	12.9814	12.0963	10.7898	19.2568	11.6078	10.8427	11.2887	13.1355	13.5407	13.6444	10.7979	11.6076	11.0548	13.5463	11.0768	12.5408	12.1954	12.9012	12.0451	13.1869	12.8576	10.0285	12.4583	12.2277	15.4819	11.1725	11.9925	15.4473	12.871	11.9473	11.9412	18.2658	11.5907	9.89423	10.1664	10.3832	12.446	13.7829	14.572	11.634	13.0881	37.6972	40.3728	22.0359	84.5042
Han_HGDP00815	12.5079	12.6486	12.5652	11.3496	13.8493	12.3449	10.6804	15.5238	12.4603	11.5656	10.9895	15.7955	11.8416	11.6002	12.0852	11.0127	10.4062	11.792	10.9351	13.8631	12.1616	12.5673	13.3534	13.7997	11.4399	12.4787	13.4758	10.2211	14.0923	10.8332	15.0343	11.7369	10.4441	12.0949	11.0045	15.1028	12.6944	10.1991	11.5662	12.2115	12.9191	10.9951	13.8049	11.7155	12.5803	35.7848	35.1249	19.6396	67.0112
Han_HGDP00817	12.2426	11.9092	12.174	14.3665	11.3196	12.4959	11.971	18.9869	12.7349	12.1686	12.5588	15.9213	13.8269	13.1419	10.9699	12.8532	11.1696	11.0794	11.5583	14.9588	12.9458	11.8606	14.2556	10.629	11.5075	12.0923	13.6978	11.9666	16.8141	11.4887	14.2366	12.8628	13.7354	11.9658	13.6337	16.3538	12.1525	12.4625	11.6398	10.7039	12.7713	14.7247	13.3119	11.692	12.6465	34.7773	33.5182	19.9139	68.7859
Han_HGDP00818	12.5914	12.4528	12.5396	14.3713	13.2916	11.6307	11.2198	14.6931	11.6708	11.5605	12.5714	14.1385	14.2142	12.7774	11.9994	11.4863	11.8253	13.2061	11.8647	16.8938	14.7713	11.7251	12.9186	12.392	10.5171	11.2711	15.3303	11.6165	16.923	11.4407	13.7864	12.2947	13.4077	11.7676	13.605	13.4066	11.7826	11.232	12.4458	10.6771	13.2047	12.3108	13.4085	15.4557	11.8894	36.8822	41.2372	24.6206	73.8084
Han_HGDP00819	14.0204	14.0281	11.9252	11.582	14.4378	10.5985	12.324	17.2062	10.4015	11.1192	11.5272	14.2404	15.4068	11.5503	11.478	11.5705	12.3535	11.2566	11.5113	16.2412	13.3804	10.7843	11.8739	10.1304	10.9869	11.5986	15.2793	12.3805	17.1648	11.0801	12.779	11.5532	12.5674	12.7961	11.3401	15.3806	15.0037	13.3683	12.9333	10.8891	13.0551	12.9215	11.5269	12.8791	14.5005	41.2695	32.4588	21.2827	61.6179
Han_HGDP00820	13.6886	11.7209	11.8146	13.3668	13.0647	11.487	12.0187	15.5378	11.8972	11.9925	12.4329	12.0859	15.3132	11.3266	11.9794	11.7024	11.9503	11.9373	10.8199	14.5751	12.0254	11.3224	14.0792	11.1917	13.0242	12.1081	12.3736	13.5753	15.8473	12.819	15.5506	12.7721	11.576	11.4507	12.5209	14.6565	12.406	9.23189	10.8489	10.8505	12.3132	13.0887	12.0965	11.5889	14.614	31.1742	37.7633	25.1078	67.2518
Han_HGDP00821	14.8947	15.1692	13.7757	13.3909	14.2046	11.1007	11.7526	16.1926	11.7471	11.7565	10.0618	13.2535	14.3106	11.7231	12.3184	10.9092	11.1022	12.1323	12.0326	13.5154	11.845	11.8847	12.3146	11.8814	11.6528	10.5098	14.1346	13.9428	18.9124	13.2584	16.152	12.0612	13.7613	11.7144	14.4861	16.1003	11.8038	10.7251	11.2918	10.5816	10.9415	12.9303	12.9339	14.1637	12.8038	30.8106	36.2347	23.7741	67.7175
Han_HGDP00822	14.6351	12.7095	11.169	12.3666	13.578	11.9308	10.5827	16.1683	10.6321	11.4461	11.6821	12.1362	12.1956	11.3959	12.0496	11.7916	10.9533	10.8392	12.7063	14.0715	12.4354	11.1029	12.8902	12.1717	11.3266	12.2037	13.7155	11.9925	15.3627	12.1585	11.8524	12.1538	12.3295	12.1504	11.0571	14.8705	12.6927	11.2275	11.5081	11.8963	14.1889	13.1665	12.3282	11.2189	12.8472	27.3878	38.9963	22.3327	77.9872
Han_HGDP00971	12.7459	12.1128	11.8491	10.7761	11.8684	11.1698	12.1181	16.7887	10.8284	12.0672	11.9343	14.6989	15.8781	11.6789	13.3233	11.0001	11.3104	11.1859	13.6942	15.2616	12.1162	10.4014	13.2009	11.1315	11.2428	12.9368	12.2958	9.94105	14.8334	10.7455	14.1996	11.9888	11.4191	13.4211	12.1915	13.4774	12.3183	10.6514	12.9682	12.1591	13.1847	12.8506	12.0094	13.8446	13.2093	40.622	39.926	27.7415	71.7289
Han_HGDP00972	12.0185	12.8471	15.3647	12.804	12.0785	12.1259	11.2501	14.7883	12.5003	10.5923	11.897	13.5675	13.7906	12.8218	11.5293	10.7842	10.4324	10.5542	10.7431	15.0148	11.6525	11.1493	11.8569	10.4017	12.1337	11.8	14.4336	11.7988	20.6272	11.4036	11.9247	11.758	11.2645	12.2536	12.7242	14.5972	11.9672	12.2465	10.5195	10.4018	11.9738	11.2772	11.8297	12.741	12.3411	36.1584	43.1281	23.0696	78.0467
Han_HGDP00973	12.0214	12.4032	12.881	11.1861	12.7586	12.129	12.4774	20.5631	10.4325	11.0528	11.7265	14.8261	14.8098	11.7315	12.4652	11.6687	13.8038	11.2773	11.8315	15.0119	12.3593	11.1262	12.8406	12.2692	12.0489	12.1467	14.9968	13.6917	16.472	12.1116	12.6626	12.6008	11.3416	12.9553	12.3235	15.8899	12.6267	11.3614	11.1713	14.6485	14.2098	11.3368	12.1265	12.8966	11.5678	32.2554	40.3737	23.8879	82.0518
Han_HGDP00974	11.5003	13.0352	13.3547	12.8824	11.9313	14.1513	10.2556	14.9967	10.881	11.0957	13.5389	12.7072	13.6053	12.3274	12.5335	10.7143	11.074	10.8531	11.2089	14.1764	11.9609	11.0625	12.136	13.0105	13.1705	10.5945	15.0903	11.3972	15.9967	11.6484	12.3141	13.4809	11.2509	10.9346	11.311	16.5505	10.2737	10.2817	10.3772	11.9602	12.6081	12.9254	12.8938	12.8453	11.8315	33.5728	34.9155	22.2366	74.5926
Han_HGDP00975	11.8532	10.6361	15.2894	13.3335	10.5113	12.0806	11.4493	17.3167	11.5849	11.5721	11.1709	13.238	12.8755	11.9024	12.5855	13.0845	13.7291	13.8404	10.6302	13.4848	13.7847	12.0914	10.9473	10.888	11.5028	11.2235	12.8975	11.0819	14.706	12.893	12.6402	13.4927	11.3694	12.4752	10.7864	16.3946	13.5	12.3384	11.3675	10.6379	12.0793	12.431	13.6059	13.5284	11.5541	29.6849	39.8205	19.5654	65.1939
Han_HGDP00976	10.6225	11.9933	11.1318	12.2718	11.8726	11.1983	10.2981	20.0742	11.8116	12.1092	10.9086	12.9425	13.624	12.501	12.3145	10.134	12.3839	11.3026	11.1257	14.7297	11.5029	10.6435	12.8661	11.6543	12.6174	11.9802	14.1042	11.126	16.9873	11.1915	14.5446	13.8442	11.1517	11.1783	11.2773	13.6535	11.6472	12.078	11.8197	12.9894	11.697	13.2336	11.9628	14.0203	12.8273	45.3801	47.5227	24.3938	69.1735
Han_HGDP00977	12.2427	11.3149	12.2537	11.7665	10.4098	11.4414	10.1726	17.9658	10.6674	11.9526	11.7279	14.7513	14.1217	11.9131	10.5213	11.0053	10.6947	11.3715	11.8501	15.102	12.082	10.2147	12.4569	11.1409	11.4711	12.253	12.8456	13.5404	14.4681	11.9842	12.8593	12.9111	11.7329	12.4979	10.4037	16.3766	11.2705	11.0018	11.9461	11.3342	12.4868	13.3299	11.3047	15.068	12.4328	29.5343	33.2121	20.5118	82.5581
Han_HGDP01021	13.6746	11.4094	11.9095	12.0519	12.0946	12.1779	11.7243	16.4458	12.3587	13.1983	10.5208	12.6138	15.9037	10.7484	12.5712	11.1551	11.5443	11.7535	11.8298	13.0493	10.8368	11.5137	12.0866	13.2873	11.4006	13.646	13.6469	11.0573	15.2329	11.5427	14.6244	12.0642	11.3113	11.0333	11.1801	17.673	11.962	10.7041	10.1461	10.3538	12.0723	11.4585	12.17	12.4383	12.2308	33.9471	37.397	23.2435	73.5427
Han_HGDP01023	12.7082	12.0203	15.0333	13.4039	12.1272	12.2249	11.0573	16.3879	12.2169	11.4845	11.8388	14.56	13.5496	12.8191	11.112	11.3088	12.0901	12.6202	10.3309	15.8141	13.3211	11.7775	11.2615	13.4253	11.3193	11.2143	14.3449	10.6448	15.2039	13.2659	12.4614	11.3154	12.6631	13.1685	12.3083	14.7363	13.7751	10.623	10.3439	12.9496	11.886	12.7731	12.0682	12.2601	12.1336	39.6934	41.0197	25.7335	74.509
Han_HGDP01024	10.6652	12.519	12.4105	11.5287	12.7146	11.612	11.0527	17.0956	10.7303	12.8976	11.2994	13.1897	18.8274	12.4104	12.5733	11.7319	12.0577	12.7986	11.5849	13.727	11.2549	12.4041	13.2053	13.2951	12.1592	10.5088	12.9186	11.2819	17.1973	11.9033	13.4901	11.023	11.4344	12.1969	11.2099	13.0159	12.6192	11.5717	12.7481	12.9019	12.8028	11.3473	11.6235	12.6317	11.8725	34.9762	33.1739	24.9022	70.4659
Hungarian_hungary1	6.83189	9.90307	8.14307	12.7714	9.88613	12.602	8.17369	9.99665	10.4539	9.06854	9.60229	12.1775	10.3378	11.9176	10.2399	9.15628	11.8371	9.99806	8.60077	10.676	7.83659	9.32616	8.4462	7.83349	9.02247	10.3759	9.14391	10.8133	8.08079	12.0668	10.5475	12.7525	10.4838	9.08112	10.1733	10.075	10.2787	9.34165	11.0066	11.0529	11.9388	9.96099	11.6979	10.5273	11.5082	10.0007	12.0746	9.0539	6.48541
Hungarian_hungary2	11.3397	17.8808	21.509	17.1042	18.8259	15.3983	15.4739	17.1878	14.2993	15.3375	19.9522	18.4707	14.2141	16.0108	14.5259	18.1052	20.8445	16.4117	17.865	18.2759	15.1382	15.9418	16.6813	16.8713	15.2102	13.9457	16.7804	14.0504	14.2144	15.6841	17.9315	17.5878	15.1788	15.9675	18.9524	20.1001	17.282	12.6746	13.8249	12.9512	22.9656	22.7574	21.7972	16.9262	18.714	17.0774	14.3022	18.528	12.4622
Hungarian_hungary3	12.6102	16.1345	16.9862	18.5015	15.7592	17.8637	17.0259	12.6604	19.5027	17.7359	17.1339	17.11	16.3133	18.2858	17.5082	15.9133	16.8309	18.1325	18.6216	21.076	16.7035	17.2521	18.2904	19.4811	16.3443	20.0183	14.0311	16.1956	16.7386	18.1038	18.1496	17.6853	17.2849	18.1789	19.9407	16.6034	19.9869	16.6798	15.7506	15.796	18.1238	22.5038	21.3047	17.011	18.9098	14.7316	14.9309	15.5126	10.8951
Hungarian_hungary4	13.4807	14.2663	16.1313	14.5247	17.2159	18.7915	18.7116	15.7874	14.0966	13.8846	14.0256	18.7251	15.8515	16.7295	15.7232	16.4878	15.0614	12.932	17.0148	16.4305	15.2277	16.0686	17.7943	12.9915	15.629	16.1919	15.4893	16.8873	14.1716	14.5005	18.2297	18.2473	16.4751	12.7507	14.0584	19.7472	15.5696	11.6006	15.3592	14.2634	19.5046	19.9553	15.3379	14.7632	17.7624	15.8807	13.5283	18.6814	12.5878
Hungarian_hungary5	11.4476	16.8758	16.6197	14.9849	17.4287	18.122	14.8669	19.428	12.656	13.2256	15.1426	18.2578	18.8098	17.1781	16.149	17.7082	21.4064	17.1623	16.0285	20.9489	14.8064	19.2213	13.9302	14.125	17.3716	14.8686	15.5202	13.7855	17.2266	16.8563	18.3038	14.7034	16.7818	16.2888	19.2898	20.675	18.3774	12.4894	13.6708	15.0902	21.7844	16.5299	20.5396	19.7357	16.6212	13.6502	17.7865	16.4286	8.689
Hungarian_hungary6	12.2375	22.5348	18.6754	15.8773	17.9132	15.1522	17.6551	19.3152	18.7949	17.2111	15.4978	19.9616	17.2476	18.0981	14.5236	14.4976	20.2616	16.3752	21.2949	22.537	16.4947	12.1588	14.4912	13.5596	18.5676	17.6971	14.5243	17.1466	19.1199	15.9685	20.0574	18.447	15.1666	17.2699	14.2476	18.3742	17.1247	18.0683	14.5732	15.381	18.4545	19.2016	21.6735	16.0002	20.9062	14.3587	15.2666	17.2335	11.8335
Hungarian_hungary7	11.7331	20.2177	15.0182	17.2472	17.0728	15.4046	17.3804	13.2371	18.7404	13.304	16.3596	21.6968	17.0058	15.367	17.4304	17.2085	17.0136	16.2392	16.8607	18.7218	17.83	16.1818	14.351	18.3031	16.7879	16.4999	15.523	18.3458	13.7468	20.4523	16.258	16.2884	15.8149	15.8476	15.5235	17.7786	18.9129	13.1311	13.8512	16.0731	19.2059	20.9959	22.1413	15.8128	20.45	17.4067	13.9404	19.4016	12.085
Hungarian_hungary8	11.8528	18.6784	14.7047	17.0228	15.3303	22.4821	18.627	17.1132	18.6749	16.6821	14.2445	19.3131	15.5793	14.8351	19.0566	16.6319	15.1978	18.1812	15.4869	20.9013	16.8185	18.1091	15.3429	16.0277	15.9247	16.8753	17.2065	16.6185	14.4074	13.6526	18.0183	15.863	18.9224	17.097	17.4482	19.7761	16.1274	12.8705	13.7973	17.2454	19.5125	17.7092	18.004	21.544	21.3788	13.7122	11.589	17.1246	10.7083
Hungarian_hungary9	12.8904	18.2169	17.0458	17.8789	16.4222	16.5081	18.6033	17.9351	16.9721	20.102	17.1502	19.7394	16.3663	17.2221	18.1952	17.7813	18.8092	17.7222	15.7181	20.0862	18.8893	16.3327	14.8569	16.4127	15.7261	19.8911	14.7167	14.8642	15.4382	18.5801	21.4626	17.1053	13.2327	19.9045	14.2708	19.8132	16.1253	13.6157	17.5947	16.135	19.1806	16.5532	15.6432	21.4408	22.1954	13.2722	13.6721	18.1632	9.99771
Hungarian_hungary10	12.5729	18.8255	17.4263	15.9179	18.1013	16.6743	17.8878	14.5819	20.9398	15.4578	19.5253	21.7672	19.3371	16.4996	16.0476	18.0712	20.2189	15.6496	17.8982	19.6797	20.8747	17.147	15.2568	17.2182	19.8701	13.4657	14.5054	17.1161	17.1084	18.5631	22.5384	14.8824	16.2599	21.093	16.6989	16.0471	17.526	13.536	16.1364	17.6811	25.0294	20.6281	20.4326	16.5493	18.7457	17.2619	11.1849	18.3756	13.1172
Hungarian_hungary11	12.6706	16.7348	18.9045	21.9662	15.4824	14.7967	19.5769	15.134	22.6692	15.4766	20.3162	22.3666	15.4038	17.5877	16.6762	18.5316	16.7692	12.3955	16.5262	20.0443	20.4582	16.9033	16.0884	15.772	17.3539	18.4266	15.0274	16.9383	18.6029	17.4715	18.378	14.0202	18.3621	17.527	17.6153	17.1546	17.2207	14.2769	17.1842	17.0127	24.5948	21.0726	18.3772	18.1838	22.5445	14.0606	12.691	15.7828	9.79853
Hungarian_hungary12	12.8547	22.4163	17.6037	17.9698	17.1494	17.3715	14.9976	15.5678	18.2807	16.7735	15.5882	15.6072	15.446	20.4271	15.9053	15.2478	18.317	16.0691	17.8206	22.7298	16.6419	18.3909	17.2336	13.9719	15.8783	20.6347	14.4299	17.2599	16.8779	19.0379	20.6517	17.8278	14.9795	17.472	17.558	17.1627	18.7534	14.566	15.2464	20.3106	21.9088	16.747	18.2315	19.1691	16.7288	13.2796	12.1046	14.3902	14.032
Hungarian_hungary13	15.0044	16.5648	18.1523	13.1992	17.4676	16.75	18.1466	16.2456	16.1574	16.7782	19.3237	18.1725	16.4636	19.212	15.3019	15.455	16.8164	14.5086	16.1488	23.8452	15.9986	16.0803	17.7648	13.8934	15.5946	14.9545	15.1578	21.2162	15.7048	18.1144	18.1042	15.0086	16.8473	17.833	16.3149	20.1348	22.0236	12.541	15.5498	19.4243	20.0037	19.053	17.1741	19.6041	18.7033	15.6399	14.3748	17.701	10.0898
Hungarian_hungary14	6.84991	11.6091	10.7986	9.17942	11.5939	10.0399	10.9119	8.19192	11.0294	10.6845	8.31985	14.048	10.9496	9.46992	9.14751	10.6227	11.4686	8.82657	11.5641	13.0376	9.25237	9.76068	10.4997	8.67949	8.70416	10.4587	8.79075	8.57732	9.8387	9.79974	13.1043	9.46964	7.92226	7.85142	9.038	11.6786	13.4309	8.36134	11.6216	11.0037	16.5495	10.9947	13.6613	9.77358	12.4083	7.39055	7.9564	9.66071	5.81873
Hungarian_hungary15	10.6728	14.518	17.0411	17.1547	16.469	15.1679	14.7995	16.522	15.0347	15.0593	14.9122	21.2091	19.6035	14.3756	17.5644	14.4054	18.5461	16.7883	22.7378	19.3897	16.2	13.9616	14.4811	17.5896	16.406	20.538	17.6985	18.1159	17.2689	14.8873	16.8942	13.8059	18.903	16.0841	16.3306	18.2993	18.8029	13.8675	13.6033	16.7601	19.6664	19.0483	17.4068	22.0677	21.839	14.2131	14.4527	17.4287	11.1923
Hungarian_hungary16	10.7231	17.8163	15.5677	14.2927	14.7772	22.2778	15.2879	20.7276	17.5929	14.631	13.2828	20.6786	17.8017	15.4629	17.081	19.0907	17.661	12.7895	17.7757	19.4381	13.7091	16.5919	14.4543	14.0888	15.8305	16.5992	15.7858	13.7761	16.8135	15.018	19.3909	15.6477	15.4357	18.2859	15.8559	16.7296	19.2634	14.3396	18.2123	16.1815	17.257	17.1691	16.597	20.0035	19.2039	13.347	17.0321	19.7763	9.39576
Hungarian_hungary17	13.1052	21.3019	15.7115	16.71	17.0224	23.663	17.9847	16.326	19.2795	18.7864	15.6625	22.173	15.6156	15.0773	16.3565	15.1586	14.2599	19.2586	14.5856	22.939	16.7498	15.586	16.8502	18.4812	15.1361	17.137	14.5865	18.7012	19.1157	19.4895	21.8885	14.526	16.2446	16.6376	17.3891	22.9725	22.1031	13.7938	21.2172	20.3208	18.5192	17.3714	24.4136	19.9004	18.1158	14.5006	15.3753	18.252	10.4775
Hungarian_hungary18	13.2537	15.6306	14.8973	19.1231	17.065	18.6158	17.2507	15.6248	17.6143	16.6757	18.7471	18.1872	16.7089	15.4925	15.2736	17.1792	18.0076	16.7568	16.937	19.5231	19.1376	16.994	17.4398	14.5027	17.0165	20.2704	13.672	14.9195	17.4359	16.074	19.7374	15.0327	15.3777	15.6869	15.8159	20.0455	15.1036	12.4924	14.6603	19.1072	18.868	21.6914	20.4996	19.1896	20.3253	15.3867	13.2466	17.7099	9.57905
Hungarian_hungary19	12.5794	14.4755	17.5863	18.505	17.3456	23.1865	16.9428	17.2283	16.1713	17.4409	15.68	18.7277	15.5327	16.2195	13.5583	16.9204	16.0986	18.6534	14.4769	18.775	15.5834	15.6715	18.055	15.0449	15.4603	14.8628	13.3993	14.4311	17.5531	16.3429	15.2786	15.0188	15.3383	14.0085	18.5284	14.717	17.7427	14.0487	15.1231	15.4623	18.1488	17.1715	20.4171	16.5851	21.4357	18.9963	15.6717	17.9046	10.0232
Hungarian_hungary20	12.3058	18.1708	19.3989	19.6629	20.5283	20.6379	19.7034	15.1189	18.639	17.774	13.0919	19.8082	17.1108	17.0722	17.1639	20.1301	19.1731	16.0435	15.7443	22.9752	14.5991	19.4399	14.0464	17.4377	13.6361	19.9255	14.901	15.6414	17.0231	18.5901	19.9501	13.4658	13.9873	18.2426	13.542	22.0838	13.2864	15.0669	14.8246	15.3976	20.423	17.058	17.8983	16.5643	18.2978	14.2753	11.3374	15.068	12.2736
Iranian_iran1	19.4532	15.1432	16.9386	17.8322	16.3073	18.96	17.2815	17.6305	15.306	17.1081	16.3631	13.5809	14.6232	15.2615	15.7151	17.9196	18.5127	18.0976	18.5543	16.6939	17.2504	19.0754	16.8304	14.2211	18.471	17.5961	20.8973	19.6465	14.0091	16.2748	13.2875	18.6211	17.5405	17.5729	15.1246	16.6539	16.2641	14.0973	16.8143	20.6635	16.137	18.0371	16.7281	18.7066	15.4339	19.1397	16.9304	17.2256	18.6749
Iranian_iran2	16.9723	16.3703	19.7084	17.3673	16.1339	18.8676	20.0916	18.9047	16.841	19.2471	16.9604	13.7257	13.9752	16.6554	13.8562	15.86	16.3535	15.4972	17.3888	13.3226	14.9792	18.6642	17.138	16.0844	15.65	14.4232	23.5247	16.8745	17.5134	17.6213	14.0653	15.4264	17.798	18.9984	18.6052	17.343	16.7742	14.1002	20.2375	17.9799	18.7344	16.8296	15.5789	19.16	14.5536	17.4548	15.1477	20.7596	17.3649
Iranian_iran3	15.6899	16.1652	16.1776	14.8269	16.3357	16.732	17.5306	17.2498	21.4828	15.1776	16.9396	15.4538	14.9028	14.7793	16.3276	15.7985	14.7036	18.2075	18.8058	13.9762	15.1332	16.3901	20.6076	16.6164	15.3057	15.4553	23.312	20.5128	13.1164	19.0914	13.153	15.7797	15.5001	15.5823	15.2492	16.0351	14.6657	14.658	16.4548	18.0849	17.0423	16.1294	15.9431	17.0264	15.9979	18.376	15.914	20.6536	15.4289
Iranian_iran4	20.5212	19.4688	16.1835	16.8229	14.8568	15.1709	18.5146	17.688	17.0029	19.5255	16.3772	15.6763	15.3422	16.0494	15.7157	15.2504	18.7548	17.5872	19.0392	12.9148	12.1577	17.5098	14.7737	15.7731	14.2281	14.532	23.7621	17.6694	11.5637	17.4827	13.3629	14.1557	15.2698	14.6528	15.805	14.4088	14.5984	12.8464	20.0045	22.9751	17.2774	16.2933	15.2788	18.7059	13.3139	18.7175	22.5408	15.7806	16.3171
Iranian_iran5	14.4519	14.0401	14.1235	19.0211	16.6351	15.5135	20.2696	20.8734	17.7006	19.98	16.1659	13.1117	12.6903	16.4863	16.1159	15.8107	17.4168	15.9851	17.0318	14.071	15.8174	14.6203	14.7986	14.1527	16.24	14.2796	19.6505	17.2668	14.6428	17.8107	13.2175	16.8058	19.2293	15.5061	20.106	13.3302	14.9853	16.6247	21.2357	17.4484	18.7991	18.2164	15.2875	16.7095	15.6831	18.4358	18.5199	17.816	15.7196
Iranian_iran6	20.7229	17.2821	14.9377	15.6097	18.0465	15.4837	17.1752	16.1197	20.6609	17.5651	18.3496	15.9443	14.5254	16.4674	14.2573	17.6583	20.9632	25.4717	21.415	12.3602	14.4035	18.446	14.2299	17.4664	16.0702	18.4823	21.3501	20.0948	15.1364	17.0017	12.6746	13.444	15.8762	15.0912	15.3452	11.9617	15.1668	14.1416	16.9429	17.6522	14.9768	17.143	16.0972	17.6557	14.8794	15.7584	14.8712	19.1481	15.7646
Iranian_iran7	21.4486	16.393	16.9602	16.4332	16.9622	18.2205	17.2811	15.0774	20.5887	16.767	16.6783	16.2305	15.0023	15.3116	14.8652	16.2176	15.9985	16.931	19.188	16.0785	16.3768	18.273	15.7322	14.4504	14.8337	18.6991	20.7734	16.9515	16.6833	16.1286	14.9842	15.4689	15.8178	15.4345	17.9944	16.229	18.4322	13.4549	17.8413	18.3887	20.3096	18.8547	18.437	15.689	17.3913	21.2638	16.0166	16.8441	19.5136
Iranian_iran8	18.8604	18.152	14.8289	14.6061	16.7731	14.7621	16.6208	20.5057	18.7957	14.9966	16.8952	15.1341	16.7859	17.9513	16.7722	17.1147	14.5088	19.692	16.7285	14.203	14.8895	17.5127	15.0194	17.2298	15.5531	12.7685	23.326	17.5056	14.5765	18.0836	15.2234	15.7662	16.6035	14.8087	13.8266	14.9565	14.9964	14.9931	17.4675	14.9488	15.3572	21.0745	19.6822	15.6843	14.1247	16.5037	19.5853	19.487	14.0513
Iranian_iran9	20.75	16.9605	12.9761	16.5419	13.5877	18.7977	17.3774	17.5107	17.2276	15.8596	16.5738	13.6594	12.9287	14.2378	16.9179	17.6578	14.3436	16.7119	19.0575	13.3253	16.05	17.8061	15.4145	15.4096	14.7471	15.7722	22.5188	17.6263	13.7356	17.3127	12.4473	16.8775	14.6044	16.4787	15.9925	13.3918	14.8365	15.351	18.9727	18.1635	17.7687	18.3728	16.3446	19.9371	15.4347	17.0753	15.6407	17.0828	18.4118
Iranian_iran10	11.4964	9.43487	9.89869	12.7404	10.8778	9.34031	10.5278	12.0911	10.8178	10.9932	11.7225	10.3043	10.0679	10.8524	11.4738	10.1204	11.3187	9.57945	10.8037	9.65325	13.2361	13.1536	11.168	11.0976	10.6169	11.3904	15.9039	11.5569	9.89919	9.32131	9.12672	10.9991	10.016	9.18532	8.47098	10.6767	11.5343	9.46342	10.533	9.54788	10.5996	8.96294	9.94948	11.8485	11.1359	10.5439	9.78782	9.81346	12.562
Iranian_iran11	19.9257	18.1588	14.304	14.9488	17.7743	18.4426	18.3807	16.5012	18.0216	15.6777	14.4479	12.5584	15.2642	14.4849	15.819	17.0265	13.5724	16.921	19.0459	10.8858	15.8147	17.8296	19.4366	16.8463	15.1876	17.8768	25.3277	17.7861	16.3855	18.8012	12.5349	16.5228	16.9048	16.2389	16.787	13.4576	17.6526	16.8805	18.203	15.8657	19.3049	18.5085	16.549	19.0302	16.8143	15.5195	15.0397	20.2529	18.1982
Iranian_iran12	21.9763	17.8858	17.162	20.3535	16.4838	18.7352	17.3928	19.7733	19.13	18.1533	17.339	12.3591	15.0369	16.1369	16.5407	16.8632	13.598	16.7107	19.1168	15.1605	17.3916	17.507	13.9438	14.5803	16.9318	17.9999	24.5739	19.6886	12.5672	15.7921	14.7146	17.717	18.0366	15.0158	15.2704	13.8578	12.4517	15.1105	19.3721	19.3466	16.3184	14.8809	16.9351	19.1711	15.9152	18.1816	16.0902	19.6873	17.9925
Iranian_iran13	23.4307	17.4591	18.1284	18.0614	14.2247	15.0404	17.8616	15.1445	18.8588	18.7323	14.971	12.2378	14.0358	15.8509	15.8253	16.9474	16.3201	17.9213	17.9952	13.4589	17.1212	18.3735	14.7992	16.8628	20.1987	14.9668	17.3972	18.0011	15.0687	15.9644	16.0283	14.9046	17.2601	17.6076	17.3938	12.7738	17.1205	13.6834	20.4419	19.401	14.8822	16.3282	15.7824	16.2185	15.2617	16.1909	17.1557	20.4576	15.1576
Iranian_iran14	17.095	18.0679	14.4268	17.9639	16.9212	19.4263	15.6119	15.46	17.8697	17.8376	16.0791	13.5084	13.1435	16.0405	17.4828	15.2425	18.0326	16.1665	17.627	13.6652	18.4324	18.3979	15.995	16.4767	17.5435	14.8872	19.4903	19.6499	15.3816	19.4325	15.7997	16.0387	16.8283	16.7231	14.6306	16.5167	16.0271	14.312	17.7151	20.2184	18.1611	17.4132	16.6155	19.8615	17.1896	18.6705	18.5168	18.1938	14.2047
Iranian_iran15	18.3712	16.1046	17.4887	15.5525	15.7067	15.2626	17.0882	17.6464	22.1664	18.4144	17.625	13.8235	15.2318	15.1049	16.2418	19.3369	17.8532	16.2168	21.3037	14.5371	13.325	14.595	16.452	15.0146	15.2165	18.0931	24.5498	19.7211	14.8266	16.1878	13.721	14.8425	16.3802	16.6131	15.0451	16.2019	17.0638	13.6863	22.1134	19.0869	17.8016	16.6687	15.9668	18.2243	15.3886	14.6556	13.7656	18.0841	15.5794
Iranian_iran16	17.6216	15.7989	15.7403	15.3357	18.5066	14.2969	16.6197	13.9586	16.7552	17.5662	14.7946	14.8103	14.1059	15.9451	13.8718	17.105	21.1882	18.7877	17.1718	15.9402	17.2313	16.4089	17.0039	16.1403	16.4355	14.1285	24.8117	16.7666	12.9526	20.8461	15.7302	16.3605	16.4597	17.2989	14.8453	17.5298	15.5375	14.4476	18.018	18.0442	16.957	18.728	16.8473	17.6809	16.0409	15.6073	15.8854	19.9675	20.0074
Iranian_iran17	17.9494	15.1945	16.071	17.1927	17.6641	17.3651	15.9284	17.29	17.0119	13.9108	16.3565	15.2512	16.6501	14.6068	17.7883	18.6599	16.9888	17.31	18.5606	14.6593	16.4763	16.1451	17.1163	15.4274	16.0757	15.7697	22.9572	16.7186	13.4078	18.6651	13.7931	14.5324	13.4982	15.0517	15.4227	14.8268	16.8897	13.366	18.5685	15.3252	16.8155	19.0714	17.3833	21.7808	15.4598	18.7062	17.5637	17.1417	15.946
Iranian_iran18	16.9638	16.1366	17.1446	16.4926	18.5291	20.8335	17.4979	16.8195	17.4936	18.091	15.1643	12.1713	18.0906	18.6838	15.3048	16.7389	17.5893	21.7243	17.0318	16.003	16.1396	15.5434	15.7132	17.0594	17.5165	15.928	24.3012	19.3478	13.5485	19.1049	12.5747	16.1807	14.1969	15.104	15.4441	17.3538	18.0795	12.9493	18.0742	18.4924	16.7178	19.317	16.17	21.3485	14.3097	18.6225	19.7946	20.3583	16.8976
Iranian_iran19	18.0322	18.2915	14.8143	16.2226	17.2336	20.2296	17.3185	18.6631	17.9242	17.5564	14.7273	14.5756	15.2054	15.5451	15.6158	17.9774	16.567	19.5939	17.7227	13.6818	13.0789	18.594	14.1853	14.9199	13.7981	15.8884	26.2696	23.3228	12.3489	17.4609	13.0131	16.3213	14.4915	15.9277	13.331	15.5524	18.1266	16.205	20.7301	20.6954	15.2936	15.8129	14.1317	16.9195	16.2182	15.8699	18.536	15.8169	17.1508
Iranian_iran20	10.0032	9.60608	11.849	12.3652	9.78119	10.5795	9.34013	10.0308	11.2113	10.6258	12.2591	8.46262	8.49597	10.4032	10.3311	8.39256	9.35356	12.8573	11.5307	8.21636	10.5487	10.0038	8.67652	10.3429	10.1922	8.88771	17.5908	11.8748	10.8457	11.3414	7.78089	10.0477	9.97567	9.61271	11.3371	8.84718	9.83474	10.0326	8.02627	11.8617	10.393	12.6334	10.6588	9.89005	9.26347	9.81596	10.1671	13.1424	10.9478
Ireland_Ireland1	11.2411	17.5114	21.0287	24.711	20.7995	15.6898	12.6677	17.4082	15.8178	18.2936	16.4753	20.348	16.022	14.3238	19.2315	21.141	19.1381	16.2934	13.0332	29.7047	19.4436	18.6427	18.7342	18.7954	20.2119	17.5345	18.8996	15.3002	19.6335	17.0117	21.0667	19.2416	20.4221	24.0886	21.8045	18.8928	18.2857	13.4913	15.5183	15.6611	23.5118	19.7145	15.1112	22.2825	16.7889	18.0809	14.6745	16.6785	8.06258
Ireland_Ireland2	10.8093	18.1469	20.4261	18.5547	26.2105	20.3687	19.6453	16.0318	14.2616	16.6714	17.8223	20.0554	19.9221	21.4854	17.4511	18.4629	18.6091	12.869	13.5544	24.0588	16.1287	18.7318	16.1997	18.1191	16.1629	18.5647	11.7911	12.6591	17.9322	17.8256	21.4903	16.6927	20.2945	19.6568	16.9555	20.8282	17.5478	12.6364	13.2381	15.4724	24.437	21.7553	22.8195	16.1159	18.8441	15.5161	19.0731	20.188	8.86883
Ireland_Ireland3	11.9651	22.0846	24.6212	18.6733	21.3592	12.7214	17.0763	19.0352	15.3486	16.2729	15.4586	23.8927	16.9918	15.8863	17.2893	16.6351	15.9056	16.4395	19.388	21.9678	17.511	20.5421	20.6487	18.0382	15.8473	17.8439	11.158	17.1182	18.9334	15.7676	21.5763	14.1965	21.6885	18.5147	20.9283	20.9995	19.9931	12.717	14.4711	18.83	22.071	25.4987	23.783	17.5808	18.4564	15.0256	15.3806	19.9752	9.25378
Ireland_Ireland4	10.7772	25.5009	19.5958	21.8135	20.295	17.8525	16.7499	14.8952	18.1932	14.5217	19.1025	16.2244	18.7051	19.6955	17.8149	16.1332	17.3301	17.3699	15.1983	20.3509	18.1367	15.2532	20.7475	18.5606	20.402	17.5658	14.1636	17.008	17.3046	12.8362	26.9631	17.3241	17.3344	20.0322	15.6969	17.742	19.7734	12.8552	15.4894	18.0622	25.1924	22.4027	24.0324	24.5422	15.3032	17.9345	15.1176	16.6771	9.37604
Ireland_Ireland5	10.8398	20.5411	19.7618	19.6216	19.9249	20.2073	16.5362	17.8564	14.8328	14.3166	14.8895	18.6904	16.9482	19.7964	14.1716	15.4216	17.4489	15.2615	15.5578	23.2283	16.9208	18.057	14.5038	15.7205	15.6658	17.6363	12.7969	15.4898	18.5286	15.5731	23.3652	16.8662	16.2336	16.1702	19.2427	22.638	18.5853	13.2378	19.0085	14.3005	20.4187	24.8736	15.0333	19.8142	16.4057	13.269	13.1174	15.0848	11.3251
Ireland_Ireland6	13.1263	19.1216	22.3089	18.0274	19.6251	15.9196	16.0753	17.9623	17.1703	12.9499	12.2212	20.1002	18.7054	15.868	22.32	16.709	17.7062	13.1632	15.1156	22.6635	16.6062	21.0676	19.261	16.321	17.9949	16.2487	13.3562	14.3759	17.7403	16.1337	21.9381	16.532	21.3842	20.0453	18.8599	21.4442	19.5935	13.1404	13.7043	15.5044	22.3695	25.1348	17.5039	19.1423	17.263	17.7714	15.8402	19.5223	8.9476
Ireland_Ireland7	14.2205	18.6582	23.4509	19.4236	18.2546	16.158	17.0872	16.2143	19.1498	15.7297	17.1713	20.2202	18.5047	18.2546	18.6812	21.0465	20.3263	13.2935	16.0765	22.5733	16.8716	23.029	16.5515	19.0767	15.2281	20.3303	18.1049	16.1609	18.0624	18.0993	26.2684	18.6524	18.9646	19.6925	23.1756	21.6585	25.5045	12.2572	18.1031	14.2099	21.8825	22.9261	19.457	18.3665	19.0658	17.1176	13.1198	17.6294	11.9849
Jordanian_Jordan62	20.7533	15.6317	13.3098	14.6629	15.35	14.2302	21.3684	15.6749	16.0845	18.8983	20.2251	12.4699	13.8871	16.6166	16.3472	15.1185	16.2991	18.3183	19.311	13.4146	16.8211	18.8795	16.5314	16.6675	18.785	14.3044	18.7152	18.2948	14.9559	17.4477	12.6574	13.5743	16.6319	15.4347	16.0241	11.8566	13.3124	14.7844	17.822	22.1119	12.863	15.8876	15.1536	18.0685	16.3296	13.6527	13.1286	13.5087	13.0367
Jordanian_Jordan214	21.2395	15.5812	14.9973	14.3098	13.065	15.3481	17.5281	15.4154	16.3948	16.4813	13.5561	13.1611	11.6793	15.1951	16.4534	15.9147	15.0149	21.1814	15.7746	15.3497	14.7697	21.8176	14.8977	15.2491	17.2076	14.5921	17.5725	17.2725	10.9359	20.5673	13.5039	14.8604	14.4963	15.4686	14.4677	12.1886	14.2029	16.015	16.6185	17.5782	14.9828	15.803	13.5512	15.4788	17.2167	13.6433	12.4792	15.1862	14.1712
Jordanian_Jordan305	21.8423	12.533	13.8934	15.2897	16.3583	12.7882	18.653	16.0513	17.8186	17.6742	18.2444	12.2802	15.2151	15.7434	17.7686	13.4824	15.3848	19.9911	19.1202	11.8444	19.4183	15.029	13.458	16.0887	17.8408	15.846	19.0219	22.5288	12.6061	17.704	12.9324	16.4968	16.3257	17.5682	14.7692	13.2596	14.5912	16.6317	20.9922	18.463	16.8146	15.5202	16.9378	16.399	13.5855	13.903	13.6546	15.7684	13.8358
Jordanian_Jordan307	20.0718	16.9683	13.9051	15.1959	14.8519	17.3859	19.4098	14.7809	17.9195	16.1036	17.0435	12.2805	15.5681	14.4964	16.703	14.4588	13.3423	19.564	17.5751	12.3909	16.8939	17.1822	17.7008	14.7853	16.0792	16.0714	18.4822	24.9697	14.5323	18.9566	12.5798	15.2057	16.3968	16.5939	15.4438	12.5704	13.9303	14.7323	21.327	21.3294	14.6479	13.6457	13.6634	15.1212	16.166	12.8652	11.8165	13.8556	11.8086
Jordanian_Jordan382	17.048	13.6733	13.2413	13.961	15.0122	16.7019	18.9213	15.6453	17.9412	18.4569	20.7869	12.9562	12.3401	19.7571	15.3455	15.3896	14.8632	19.4695	19.7819	11.3762	13.1332	16.1687	14.2356	15.1873	17.03	15.4237	19.1996	18.0499	14.177	20.1619	10.8536	14.9887	16.6123	18.886	13.6812	13.5831	13.1818	13.5001	18.6135	20.2984	14.2449	14.1426	12.3423	15.035	13.7043	14.1361	14.9195	12.952	13.136
Jordanian_Jordan384	23.7753	15.0227	14.3395	15.6607	15.6586	14.5184	16.0358	14.2855	18.564	14.0664	20.0973	11.9061	14.4573	18.1404	15.5225	17.4439	12.9544	18.748	15.5846	12.5608	16.6829	17.1546	14.7334	16.0034	16.3255	14.666	18.4194	19.2663	12.9468	17.8361	13.9904	17.7327	17.8214	14.3185	15.2479	11.7453	14.3426	15.4432	17.6928	20.3213	13.361	15.6112	14.6406	14.3001	14.8532	13.8964	14.9861	13.6906	12.498
Jordanian_Jordan387	18.142	19.3119	16.4053	13.5361	13.4599	13.9622	19.1228	14.9075	17.1106	18.6613	17.8324	14.2267	11.3924	13.2116	14.5751	16.6344	14.6382	21.6247	18.3536	12.4984	16.7541	18.3746	18.1106	15.7013	15.5611	17.3985	19.1192	18.0746	11.8645	18.5067	12.3388	15.3809	16.3865	13.887	16.2509	13.8903	15.5464	16.6053	18.6	21.6396	18.1364	16.8568	15.4932	13.9422	15.5449	14.0852	14.5617	14.1415	12.7443
Jordanian_Jordan426	19.2141	15.3954	17.2387	17.83	17.5788	16.1774	18.687	17.9493	23.3802	15.8417	16.0977	16.2241	15.1509	17.3755	16.8802	18.1625	16.6438	19.1193	23.6978	13.3317	18.149	23.6014	18.5777	17.9078	17.6622	18.1883	19.7601	16.7562	13.67	18.8954	13.3898	16.9192	16.2153	16.1122	15.8126	12.5061	15.5756	16.4593	17.9475	18.0282	15.974	15.8824	16.8245	16.4528	15.1498	16.6167	15.171	16.2183	14.3911
Jordanian_Jordan444	26.9362	15.9016	16.9772	18.0434	16.2439	16.5325	17.3697	17.6184	15.5407	16.4251	15.7492	14.8383	13.0794	16.468	15.6907	15.8857	16.8269	17.8468	17.4174	17.2931	16.3203	17.096	16.9576	16.2533	15.8592	17.7796	19.5738	16.1705	16.1997	17.3575	14.6625	19.2002	15.8602	15.8988	19.0581	16.7014	16.7299	18.8856	17.1701	16.0016	15.059	17.543	15.9277	17.1899	15.9404	16.1441	18.3965	19.4331	21.2829
Jordanian_Jordan445	18.0826	12.718	17.456	14.222	14.4677	15.8145	17.5905	13.2141	19.8114	20.3358	18.254	13.3389	11.5025	15.926	13.313	14.8635	14.5051	16.2557	19.4208	11.7743	14.4377	17.5366	15.2409	16.9495	18.5349	16.4175	18.9447	15.646	12.6857	16.6472	11.9301	17.6016	20.639	17.8014	15.2422	15.3254	14.1192	16.1927	18.278	23.9513	13.6477	17.9705	14.2686	17.4155	14.5147	12.667	13.3499	11.3397	12.2352
Jordanian_Jordan485	21.0558	15.255	15.6404	13.4343	13.9719	17.1395	15.4961	14.8341	15.4089	17.9797	16.1944	12.9115	12.4797	15.358	17.3335	15.0553	16.1397	17.0463	16.468	13.6564	14.7734	15.2496	17.2005	18.9586	17.0268	12.9965	20.7515	19.1892	13.0608	16.9695	11.6409	14.6993	17.9369	14.7789	15.1949	13.8437	14.8874	14.6501	19.0123	18.3929	13.8626	15.9686	13.3866	17.4095	14.8194	13.4864	11.117	15.1528	12.0234
Jordanian_Jordan502	17.9446	15.9973	15.5486	16.322	17.1012	17.378	20.5887	17.4708	20.2839	18.0766	15.7681	12.9467	14.6265	16.065	14.7143	18.1414	17.1583	22.7392	19.4471	13.1194	16.5069	17.4606	16.949	14.9225	18.2014	18.5713	18.6133	16.6322	12.4931	19.4131	12.6112	14.8389	15.5214	15.6078	17.7029	15.737	15.9522	14.2957	21.9462	22.7892	14.2223	14.1235	16.7093	15.7227	13.3114	15.2568	13.3433	14.8327	13.779
Jordanian_Jordan503	17.6956	18.4266	18.3477	14.1068	18.1461	16.1388	19.0096	20.0224	20.2601	17.5849	18.1001	14.2352	13.7869	16.9226	17.9549	18.2018	15.8886	18.5529	21.0588	14.3273	16.4372	20.3501	16.5882	15.956	17.4733	17.1545	20.0854	18.8519	13.2871	18.1424	13.0453	16.524	18.4012	18.9015	19.1587	13.9446	16.9973	15.5487	19.7747	19.0301	17.3074	20.4457	15.3286	17.8662	15.9648	16.6776	15.9954	16.2452	14.8952
Jordanian_Jordan543	19.5031	13.7052	15.7122	13.9704	14.9189	13.5355	18.9539	14.7764	17.902	18.1323	18.043	13.5724	13.9766	15.1882	16.8242	15.5209	17.7675	20.943	18.6745	12.2172	15.581	17.4402	16.8455	14.9927	18.0497	15.5157	19.8117	21.2101	11.6414	20.6019	13.7555	16.8397	16.415	15.91	16.9071	13.1828	13.2729	15.5531	22.952	21.6445	15.6676	14.7135	15.4345	14.9226	13.1029	13.6856	14.9728	15.6048	12.7455
Jordanian_Jordan546	22.4345	13.5826	17.808	15.0201	18.2162	15.962	20.1839	17.2231	19.5811	20.2631	16.3608	12.574	14.262	17.5047	18.7438	16.6012	19.3018	19.8005	23.1469	14.1025	16.3791	16.7358	14.9218	16.8661	14.6485	17.7804	19.2303	21.9608	14.863	19.5642	14.5675	16.4961	16.4034	16.981	16.3	13.7099	17.39	14.2984	18.7602	18.2083	15.6621	19.1828	17.7003	16.0296	15.0961	13.4615	17.1898	15.044	11.7114
Jordanian_Jordan560	20.4323	13.9806	13.8489	13.6905	16.3096	15.407	18.7444	14.4299	17.7153	19.5918	18.2371	16.5257	13.7213	19.2557	15.7895	15.5569	18.8092	18.9894	21.252	12.7245	15.6684	18.4951	15.2189	19.201	14.5838	15.4686	16.4222	19.8934	10.8237	19.0922	12.1513	14.7393	16.4747	17.048	15.1235	14.9073	13.9355	13.5846	17.29	19.6385	13.1865	12.6336	17.0929	16.0607	15.9148	12.8106	14.8902	16.1113	11.8834
Jordanian_Jordan563	18.7899	15.8152	13.3625	16.4012	14.1357	14.4372	19.4993	17.949	18.9717	18.1312	19.7563	12.4604	12.1088	15.3858	14.2241	14.1005	16.7204	15.9066	16.6921	12.4044	16.0153	17.0569	16.3819	14.7015	15.2013	15.5495	18.3237	16.8915	13.7851	16.9537	11.0215	15.1993	15.0937	16.7466	18.1209	12.0275	14.228	14.1093	17.5295	19.2243	13.0205	13.8775	13.3285	14.727	13.6774	11.1724	12.8801	15.7215	11.0109
Jordanian_Jordan603	19.2468	16.4788	18.0899	13.738	16.9569	14.5036	16.6487	14.1531	23.059	18.8723	18.6554	17.4508	14.0482	14.4678	17.5888	16.3967	21.5203	20.4792	18.6545	12.4053	17.5302	16.6157	15.1083	15.0753	15.021	18.2956	18.7628	16.2311	14.7612	19.7927	14.1172	14.3943	17.7768	18.1586	13.9243	15.8198	16.5247	16.3115	19.1688	20.6111	16.2746	16.3052	14.5445	17.0707	14.609	15.3775	13.9286	13.8833	13.1847
Jordanian_Jordan608	20.1636	14.8979	14.4782	15.5554	14.7647	15.6481	18.4286	14.36	17.3547	19.2217	15.7931	13.146	16.8276	15.9532	15.4749	18.3706	17.5911	17.881	18.4117	11.6621	17.6305	15.8767	16.2658	15.5149	16.9723	15.4428	21.1388	20.139	12.0621	15.7947	12.878	14.8411	17.9248	15.3411	15.2771	12.73	16.7938	15.3872	18.7846	18.8658	15.3752	15.0999	17.1809	17.1428	19.9913	14.9111	12.7338	14.8302	10.7052
Jordanian_Jordan646	17.9278	14.3075	12.4091	15.01	14.0207	15.5018	18.1802	16.1209	16.2796	20.4703	18.2162	13.5867	13.9828	15.4486	14.6552	14.4266	16.3166	20.3037	18.3462	12.5008	18.1945	18.1903	19.4255	18.4196	15.0801	15.0325	20.654	18.559	13.6414	16.2663	12.8238	18.9241	16.9679	18.6492	15.358	13.0954	16.574	13.1582	21.0133	20.4252	14.7774	16.1828	14.7984	13.7064	18.8756	14.5914	14.6282	14.3499	12.3249
Lezgin_lez3	15.7038	17.9791	19.5683	18.1288	16.8487	15.592	15.0942	21.1615	14.5857	14.7382	14.7201	13.6699	14.2799	11.9781	13.1488	14.1144	14.8815	16.1153	15.5277	12.1854	13.0457	14.9549	14.0975	15.3503	12.214	14.7647	24.6609	13.4714	12.9547	14.6649	13.1389	15.2216	12.2828	12.4349	13.8638	15.7814	17.9185	13.2301	14.1847	15.6038	18.8671	21.7072	15.544	16.5939	15.265	21.7521	17.4951	17.6235	14.5615
Lezgin_lez7	13.6121	15.8163	19.1345	17.0252	15.0646	17.8658	15.0718	17.2758	15.4436	16.5362	18.3998	13.7507	14.7071	13.9612	14.9777	14.5412	13.8311	16.351	15.055	12.2308	13.2749	15.3404	14.7177	14.4403	13.5279	13.9593	22.129	17.2714	15.0065	14.9387	13.6768	11.9175	14.3853	14.8715	14.4083	15.5248	16.5902	13.3991	15.615	14.8408	18.5801	21.4147	13.1637	16.2456	14.9892	20.2848	15.7534	16.7398	16.2513
Lezgin_lez9	17.7869	16.9367	13.9708	17.0382	17.9447	19.3285	15.9262	15.2386	15.4377	15.0484	13.873	16.0642	13.6415	15.3338	13.8748	14.9129	13.8146	17.5521	13.0184	14.9483	16.8364	13.7689	14.2751	17.7882	11.1681	15.5652	26.7281	13.9938	13.7071	14.9244	13.5982	12.9759	15.7846	14.4954	14.7658	15.802	17.2883	11.3226	15.4077	14.2409	18.2356	19.1806	15.8972	19.9958	16.464	16.5079	18.7603	16.431	13.1504
Lezgin_lez13	14.1944	15.7783	17.8703	16.4507	16.4354	15.6769	16.7051	17.0043	14.2596	14.859	13.8943	17.1026	14.6602	11.2035	16.3508	18.1755	11.0802	17.813	17.2782	13.8864	13.2792	14.1867	13.6489	17.6532	14.0092	17.4752	22.3743	16.8838	12.7718	16.0185	12.6086	14.4319	16.5289	14.4857	13.0029	17.7326	14.7142	12.6916	15.9276	14.7853	16.9038	17.5235	15.626	21.6283	17.6594	19.5127	17.0678	20.5488	13.9092
Lezgin_lez15	16.6381	16.3719	15.9496	15.0574	13.8899	16.686	17.2565	17.3481	13.4455	15.7095	14.9431	14.094	14.622	17.4613	14.0441	12.0458	12.4709	20.8407	16.3134	11.6889	13.0841	14.9486	15.8563	13.3255	14.7598	12.771	23.4755	15.6592	14.3359	16.9105	13.4686	16.1426	17.4101	12.486	13.5432	15.6362	17.6009	12.0853	17.8374	14.6418	16.833	18.9032	14.2785	21.753	12.5423	15.1534	17.6431	15.215	16.6669
Lezgin_lez17	14.1367	16.369	14.5437	17.0061	15.3376	14.8804	15.0819	18.4828	14.1753	13.9828	13.8886	14.728	16.3837	12.052	15.1243	15.4711	17.5638	19.6327	20.5856	15.5299	13.3509	13.6341	13.781	13.5887	12.2742	15.2426	24.515	15.7201	13.5406	15.3782	11.4031	13.2831	11.9342	13.8279	15.4448	18.4432	16.9588	14.3371	15.3439	17.3433	17.7764	16.3082	13.2529	18.3595	16.283	18.2166	16.1443	17.7491	18.0205
Lezgin_lez24	12.5845	15.6255	15.6213	15.4531	14.0365	17.5124	17.4427	15.2895	15.5161	13.0112	15.35	13.6147	12.4729	15.4424	13.6204	12.5544	13.339	16.6587	15.7877	13.8645	13.4742	15.3804	14.1441	14.3941	17.3443	15.842	25.3575	15.9235	12.6405	15.7344	14.5451	12.4547	11.9653	11.9177	14.9285	11.7299	14.802	11.3658	14.4554	16.842	17.7535	14.097	13.5426	17.5302	14.986	16.9973	14.6452	15.0018	10.9408
Lezgin_lez25	14.2589	20.0851	20.4396	17.8215	14.8111	13.8682	15.3201	17.741	14.3005	16.1611	14.6834	13.0237	13.8638	14.4849	13.2039	14.144	15.5342	17.7409	14.6868	12.7852	16.8426	14.6226	17.5975	14.3658	14.2038	15.9326	21.5551	15.5665	15.1287	16.8829	14.6828	12.6685	11.7501	14.6956	15.9085	18.3816	17.8591	11.3953	18.1598	15.8013	17.8548	20.4468	13.3503	20.9051	14.2257	15.6641	16.3886	19.9358	15.2352
Lezgin_lez31	16.4579	15.811	14.9587	15.0545	16.0923	16.7565	17.5383	19.3043	12.9957	14.0613	13.834	11.8726	14.4749	18.6501	11.3453	12.8994	13.7268	18.5526	15.1595	15.4512	15.3369	17.3016	15.2111	14.532	12.5701	18.4167	25.3808	17.782	13.1768	15.6898	13.5094	13.5465	15.1114	12.1711	13.171	13.9267	18.3038	16.0141	16.4448	19.1595	19.3908	21.0887	16.1395	18.6787	17.2212	15.6034	14.6849	18.4292	16.7916
Lezgin_lez33	18.0251	15.1379	16.2709	17.8667	16.5851	14.7803	14.718	16.0981	18.626	13.7717	14.9567	17.0566	14.5493	15.9334	13.3563	12.9986	14.4127	14.3421	18.1862	13.0872	12.0499	18.5868	13.8259	16.5097	13.2811	14.7275	21.7342	17.322	17.8505	17.7792	12.7973	15.3411	14.0793	14.4616	16.2068	18.003	18.2713	12.5744	14.2887	18.7743	19.6104	17.766	18.1526	19.709	16.4069	17.1743	17.9319	17.7988	16.345
Lezgin_lez36	14.924	17.2616	18.6955	16.5855	17.2728	15.1232	14.7568	15.0214	15.7954	13.8918	14.4382	13.4186	16.4174	12.1003	14.1567	15.1685	13.7138	20.4133	14.5549	12.5333	14.7537	15.1178	12.1235	12.3824	12.4753	13.89	23.0744	15.4161	13.1862	16.914	15.5485	13.5528	13.1492	13.5072	13.824	14.9089	15.5584	14.0617	14.7791	14.6307	18.483	20.4675	14.3388	17.0247	17.6436	15.9693	18.4403	18.4493	12.7855
Lezgin_lez37	13.656	19.7992	15.8953	16.6531	16.644	16.4392	16.005	21.341	16.1561	14.5251	13.9435	13.8272	15.0514	15.8093	12.4522	15.9581	13.4741	14.3078	16.0939	14.7755	13.8368	14.7717	14.2146	11.8862	12.5161	18.2165	22.3219	13.4933	12.6205	14.5906	11.2071	10.4805	13.0821	11.53	15.3124	15.1617	18.732	11.3175	16.235	13.6922	17.5436	17.9583	17.3309	16.8376	11.9205	17.4718	12.7281	16.9755	16.4954
Lezgin_lez38	13.2778	18.2611	17.6109	17.396	18.2742	16.7402	17.2964	18.1638	14.3447	16.0197	16.694	12.6044	12.7527	15.0497	14.4665	13.3829	15.3233	14.1137	17.061	12.4172	14.5926	13.4165	13.5699	14.7128	16.9199	13.717	24.2972	16.285	12.3023	14.7353	11.1389	12.8332	12.769	13.3442	14.6374	15.0156	18.324	11.672	14.9402	17.351	19.0745	23.5241	13.6432	16.605	17.091	21.0213	21.5486	14.5171	14.5473
Lezgin_lez40	11.5995	19.7397	20.1712	15.2335	16.3417	15.2187	15.0286	18.3194	14.6069	15.1711	15.4473	13.6577	13.5286	15.6633	14.1608	14.694	15.8336	14.9685	15.5146	14.466	16.2695	12.0455	12.9712	12.6623	15.54	13.4878	22.5488	14.8921	13.2335	15.9827	12.7663	12.4562	12.2716	14.8605	12.138	13.5897	16.6036	12.0641	15.148	14.8688	18.6295	17.6576	15.0785	21.6344	15.9458	17.7093	14.4133	17.8337	14.5044
Lezgin_lez42	13.8942	15.2745	16.1329	16.1614	16.0613	15.5078	14.2251	15.2542	17.4993	13.4083	14.7553	13.4332	13.825	14.6036	13.7469	13.8931	13.1072	16.3757	15.2949	12.5035	15.051	13.1039	13.1984	11.496	15.5823	13.4499	23.7097	15.2998	11.6402	14.9815	12.0017	11.9024	11.7784	18.3892	14.8435	15.9421	16.8483	12.7357	16.8366	14.0024	17.6026	16.3169	17.6591	17.8882	15.8666	15.369	18.5424	18.7735	12.2844
Lezgin_lez44	18.4419	15.7378	16.8229	16.7475	18.7951	16.6899	16.9465	20.4796	15.6528	15.4404	13.0277	13.5586	13.317	15.2693	12.7192	15.3178	14.0155	16.7649	14.6842	14.7483	13.3416	18.2487	13.7162	13.7764	12.0477	17.7013	21.7506	15.2666	12.5979	17.12	15.2628	17.1584	11.2819	13.8349	16.0673	14.2428	17.7783	13.0403	16.0774	16.6674	15.5166	16.5396	14.9612	18.2798	12.9076	17.3087	16.1086	16.2721	16.0527
Lezgin_lez49	16.2702	17.1844	13.2254	16.9096	15.5363	19.5041	14.8432	15.1297	17.8231	15.931	15.7704	13.2865	15.7443	14.6968	11.5139	15.1828	14.629	14.1559	20.465	11.5747	12.9497	14.1294	14.7659	17.1996	13.2041	15.2203	21.2256	15.2155	11.6406	15.8281	12.1332	16.7466	13.2546	14.7029	20.0176	16.4492	17.1987	14.6602	16.6631	16.2028	14.1783	18.039	17.3288	19.0296	16.0594	17.353	14.7146	14.6761	16.4147
Lezgin_lez52	17.4997	17.126	16.6561	19.5021	18.41	21.1957	15.0867	19.5977	15.1337	13.7979	14.9819	16.3233	16.2633	14.0423	12.9597	12.0839	16.3946	14.4909	15.8636	13.5002	14.4825	15.5571	11.259	14.9688	14.5264	13.0096	24.4298	21.2103	11.2335	16.7464	13.8762	12.6299	14.7422	14.9034	13.815	14.6118	14.9618	12.6831	15.6467	16.1624	19.1891	18.7956	17.806	17.1048	16.0275	15.3941	15.072	21.668	13.2188
Lithuanian_lithuania1	9.28039	20.3615	14.4939	16.6098	15.0476	15.8986	14.6262	16.0166	12.8771	14.4235	13.1643	22.3393	15.6188	12.9978	14.6764	12.5151	13.172	17.3785	11.3898	19.6112	16.6404	13.8136	13.6393	17.1591	15.1549	15.715	11.8437	13.1531	19.3016	13.1397	16.4536	14.0857	14.6116	15.4064	13.9496	17.1254	16.4686	9.84406	12.9804	12.0421	23.2382	19.405	19.2707	15.4321	27.4868	13.0701	17.5904	16.1764	10.8035
Lithuanian_lithuania2	11.2107	19.6638	15.6879	14.9642	17.1384	18.0447	13.0451	16.6701	13.4607	11.9158	12.9599	18.8403	17.5605	13.3293	14.6796	14.2249	13.9842	12.5175	15.4957	22.5207	11.5059	15.1346	12.0422	12.8022	12.965	14.6741	14.6065	12.3057	20.8016	14.3828	23.572	17.3825	16.227	12.6635	10.7874	22.8893	19.8587	11.0042	13.2247	12.025	24.2442	22.4602	16.8042	19.7831	19.9322	16.0539	15.8664	16.7165	11.3199
Lithuanian_lithuania3	10.9963	14.5925	18.5378	16.6546	13.5985	21.0927	14.5945	20.2647	12.822	13.8037	12.1055	19.6719	18.7536	12.2203	13.0065	14.3119	11.2391	12.5657	14.6511	18.7635	11.6865	14.2721	14.8328	12.9594	14.2183	14.9118	13.5173	12.3089	17.0007	12.7848	19.7811	13.398	13.3669	12.535	15.3986	18.3164	15.1849	12.9686	12.8512	12.5242	17.2524	18.6639	21.4986	17.6348	22.3693	13.2675	14.8429	15.7405	8.70156
Lithuanian_lithuania4	8.46872	16.0373	15.9692	15.0768	13.8463	19.3608	13.3778	15.0218	12.1719	13.3906	14.4174	17.2072	17.1254	11.9124	15.2221	14.569	18.0515	13.2746	12.4	21.6219	14.2645	13.3704	12.5909	14.5659	12.1969	18.7375	11.4108	12.2714	14.9707	13.0787	26.598	15.5677	16.3896	13.6476	14.5575	20.6649	18.7197	13.6256	12.7605	13.4625	18.5811	19.408	19.6157	19.6888	20.4665	12.9531	12.355	13.2529	8.45221
Lithuanian_lithuania5	10.0149	17.0386	16.0015	14.5178	16.7307	17.7744	13.9919	16.6792	14.6031	17.9321	15.005	26.5645	17.7161	16.488	13.5658	13.1532	16.2834	11.1055	15.1195	20.4963	12.573	12.7513	14.0449	13.4937	13.8497	17.7827	10.1317	10.8072	20.1192	12.5962	19.9664	14.8398	15.6793	16.1035	19.721	19.2294	19.2198	11.373	11.1406	13.7666	17.119	19.6983	24.8365	15.67	22.7593	16.7494	13.5964	18.91	10.8764
Lithuanian_lithuania6	10.2208	18.0718	15.8028	19.0607	16.9965	15.5556	13.7089	17.8787	16.7339	16.1208	17.583	18.2739	17.5808	14.3356	17.0853	12.5189	17.0153	12.4309	16.5402	23.3211	17.4822	16.4491	15.5818	12.6962	16.2072	13.3054	12.944	12.3154	18.6777	12.0446	20.6924	14.3636	16.1868	14.6038	17.953	22.0536	19.2276	15.0379	15.9964	14.4021	24.3494	19.6582	14.6029	17.9528	18.1105	16.3593	12.0785	13.2718	9.62801
Lithuanian_lithuania7	9.47052	15.252	16.4037	17.8896	14.5968	22.135	14.8576	11.966	14.9123	13.6668	13.9126	18.6335	17.4997	12.2896	12.1525	11.4861	16.6873	14.8369	13.8424	21.6619	11.6979	15.846	14.0619	16.0195	15.5364	13.4077	11.1843	13.185	17.8921	17.4738	22.124	12.3543	11.5162	14.3107	15.5973	20.7859	19.1801	10.1827	10.7394	15.6475	20.9007	22.8037	17.3854	17.3517	19.2149	18.5628	15.1966	16.4807	9.74605
Lithuanian_lithuania8	11.3169	16.6116	14.8606	19.5705	17.2066	23.2912	15.479	11.611	12.2442	10.9697	18.2924	20.2866	18.4775	12.6509	14.2441	11.5204	12.1722	14.4211	13.8956	21.3704	16.0028	13.5017	11.531	13.3362	12.7303	16.7845	12.206	11.5597	15.3911	14.8285	20.0721	13.7596	12.5494	13.3943	20.8702	20.7667	19.6213	11.781	12.1413	14.983	20.6075	16.4947	17.2029	17.2243	25.5915	10.5418	12.782	16.6839	11.9317
Lithuanian_lithuania9	10.621	13.709	15.6945	18.5044	17.9172	16.996	12.5822	18.8375	14.959	15.8985	18.4049	19.7515	17.1095	12.9164	14.7216	10.7717	13.0706	12.1036	12.4624	21.063	12.0856	15.5949	14.6766	13.5856	12.2424	13.7615	12.8301	13.3329	18.4328	12.9005	20.5769	13.9419	14.8979	16.169	12.7734	23.8108	16.3351	10.7979	11.247	16.5653	15.8307	19.5596	15.0111	18.4074	21.1261	10.8748	16.7645	17.6859	12.0744
Lithuanian_lithuania10	9.5846	17.1436	12.9829	14.0808	13.3758	17.0566	13.3294	13.1928	12.8191	12.3434	15.384	20.7659	17.3359	15.6973	11.6938	14.3772	12.7148	12.2493	12.9078	25.3292	12.3225	11.19	13.3788	15.1577	13.243	12.7222	12.4354	11.4515	17.8386	13.4931	21.7385	13.6502	13.0804	13.2737	16.7348	19.5752	20.1625	10.7181	11.0608	14.0646	22.3087	16.4516	17.3387	19.9059	24.6804	14.2946	15.702	15.1152	10.3978
NorthItalian_HGDP01147	16.1068	17.9208	17.0584	15.7422	19.4301	19.7951	16.6214	16.4365	20.137	20.0091	19.3024	17.6034	16.9737	18.6037	19.9294	20.0641	16.838	18.7948	16.3497	20.8426	16.2408	19.0818	25.6428	18.9612	15.8762	17.8913	16.0394	18.9147	16.6358	17.6492	21.1903	17.7092	18.4437	19.4241	21.2202	17.1449	18.936	16.2096	18.9438	20.3986	20.5062	17.7757	20.6391	13.5626	18.9908	14.4568	14.3612	15.9612	12.1358
NorthItalian_HGDP01151	13.1281	17.731	20.6284	15.8545	15.3755	17.3158	24.4195	16.4266	20.0343	16.7713	16.3732	20.1253	18.0876	17.709	18.3299	15.776	19.7539	18.2558	17.4352	19.9774	20.542	21.1681	20.9667	19.1905	16.6743	17.3288	17.215	18.2749	18.7618	20.8707	17.5214	20.4701	21.7149	18.5117	17.5074	19.3735	14.3678	17.8146	18.7414	18.4765	19.4416	19.4541	16.161	17.065	20.3381	15.9329	15.6086	16.3193	8.68787
NorthItalian_HGDP01152	14.6629	21.833	20.3265	15.8305	14.9524	17.7062	20.1716	11.7497	23.0293	17.5121	18.4245	19.23	21.0589	20.726	20.2777	20.3421	18.1427	19.4249	20.3697	19.5632	21.4575	23.0857	20.5999	21.1768	23.5525	17.8174	16.4028	23.2699	16.8141	23.2536	20.0151	17.5295	20.73	21.5368	21.9413	17.0315	15.0517	15.076	21.6212	19.6778	22.9206	20.3359	16.845	16.9652	16.8028	14.142	13.4387	15.6378	11.2098
NorthItalian_HGDP01153	17.9683	21.9806	19.0488	17.9121	16.0205	18.6311	19.1844	15.394	22.463	24.6161	19.9471	17.1089	21.232	22.5496	15.4747	17.6207	15.1085	19.4786	22.0481	17.0136	18.945	16.3321	18.2703	20.078	15.3482	17.5685	15.0081	18.5887	14.7671	18.9859	19.5258	18.2555	15.7813	17.8486	21.179	15.8401	16.7397	15.7119	20.1419	22.0674	17.2289	16.2916	15.472	16.0175	17.0551	13.1815	12.0029	16.4658	10.6164
NorthItalian_HGDP01155	13.8005	17.4781	17.6655	18.0178	20.1776	17.4754	20.6263	17.5766	19.7227	21.6887	13.9754	17.5564	17.6353	19.2771	15.8003	17.8397	22.0941	21.5052	18.5467	21.7422	16.2092	18.935	19.6826	18.2239	20.6237	22.0713	14.801	20.7823	19.0808	21.1986	19.5467	17.5207	21.94	19.7672	19.6054	15.8349	18.6956	13.9941	22.1955	20.2794	19.2496	16.4902	18.5084	15.6267	18.4198	13.1379	12.4622	14.6537	9.15633
NorthItalian_HGDP01156	15.1938	22.1996	14.2286	15.8724	19.2189	18.2137	19.4601	16.5801	20.4071	17.0085	21.5057	16.9677	17.6036	19.4644	19.2932	18.7389	21.7645	20.8709	25.5038	16.4753	20.0421	22.6652	22.6495	19.0399	22.7019	17.5525	15.8303	20.9935	17.1714	20.7633	17.576	19.3594	19.3462	19.7026	20.0446	17.1247	17.6435	14.9866	21.4301	20.3186	20.9538	20.888	18.1179	17.7509	17.2208	13.198	13.415	13.4897	9.04589
NorthItalian_HGDP01157	15.1699	17.2534	20.0349	15.4529	19.2135	14.8195	19.5744	14.4046	22.3723	20.6555	19.7312	21.9225	18.9889	19.4968	20.8333	25.2977	23.9091	21.0174	17.0897	20.5923	19.9861	20.7993	19.7837	18.0853	20.2229	17.046	15.2438	19.0772	16.1038	17.8912	18.3142	21.3454	20.6931	18.2275	16.7932	20.8563	17.1237	16.0767	22.1296	24.3291	17.5712	19.5608	17.1461	16.2824	14.5735	15.1707	13.7482	14.8675	9.0581
NorthItalian_HGDP01171	12.1665	20.2929	18.9952	15.1211	20.718	15.9744	21.682	14.9392	21.8425	22.0901	17.4656	22.8532	15.3524	17.0841	16.4764	20.2556	22.344	21.3019	18.7725	23.131	20.2324	20.0119	23.692	16.2398	17.5742	18.3017	18.0164	16.1115	17.5949	19.7645	17.9511	21.1359	18.3611	19.9438	22.6148	19.0423	17.2038	17.5408	17.5627	21.6987	21.1782	21.4721	14.0115	18.6175	15.4399	17.2568	11.7716	17.8441	11.3892
NorthItalian_HGDP01172	14.2836	19.8825	14.4973	18.7805	17.6279	18.6618	18.3994	24.4025	21.9971	23.5556	17.4067	16.1152	17.6397	23.1216	21.0116	19.2065	26.3046	17.9869	18.6891	21.5027	19.32	21.5908	18.711	21.1144	18.5221	17.5028	13.3144	18.6691	16.4061	21.9407	17.8358	17.9525	18.1404	19.9818	18.0963	13.9915	16.953	18.0411	18.8569	20.1798	13.6762	16.7525	17.0844	19.6759	20.9447	11.4031	13.5561	15.5145	11.6062
NorthItalian_HGDP01173	13.7292	17.3328	18.3272	20.1355	17.1894	20.293	20.0187	17.5185	28.9088	20.704	16.7485	17.5308	18.5498	20.0631	19.6843	23.6592	19.9192	18.1899	16.3849	22.445	18.6555	20.7785	17.426	19.4148	21.2757	15.2493	13.4575	23.2543	15.9518	18.2979	22.1877	19.7683	24.4511	18.4554	19.3329	16.5984	16.8964	15.6236	22.7263	24.0269	20.17	21.0014	19.7001	18.7234	20.5453	14.2135	13.6957	18.5596	8.50234
NorthItalian_HGDP01174	14.999	20.9794	18.1942	17.2569	16.5031	22.0782	20.7208	15.4913	24.3077	18.1468	20.5698	18.7852	16.4263	20.8294	16.6025	23.926	23.2315	18.6138	20.8169	18.9314	21.5001	19.8739	19.05	19.4107	17.8629	21.1514	17.4799	25.4941	18.0727	20.5921	18.6598	18.589	18.435	18.0483	18.973	16.069	19.4005	18.8837	19.4159	20.8848	16.7752	23.4407	18.4141	17.081	19.3561	13.4552	12.6608	14.7452	9.64617
NorthItalian_HGDP01177	15.1758	20.2416	16.0664	18.1586	14.948	17.2417	18.8431	14.4529	15.7253	24.3324	21.5751	14.9273	17.6841	19.8424	21.9005	22.168	16.3174	18.2497	18.3344	17.3882	21.2166	19.6921	19.1716	19.4775	18.9715	16.6799	14.43	16.5655	15.8871	22.7497	16.0402	19.9143	18.6499	18.8464	18.6162	17.8754	16.869	17.0183	20.1597	17.1344	17.8839	17.2452	16.0909	18.533	19.4508	13.5514	15.2843	14.0167	10.611
Norwegian_Norwegian1	11.2337	18.6713	15.5813	18.0157	17.2481	17.179	15.367	17.677	15.9806	15.3845	15.8748	18.3689	21.1789	14.4488	17.2437	18.7374	16.4995	12.6584	13.1834	23.4404	17.5731	18.5207	16.5711	17.2994	19.5723	20.2086	15.2409	11.6977	16.5428	17.8321	27.8612	16.7605	17.2887	13.8438	19.3791	13.9895	20.3359	14.3626	14.4323	17.155	22.027	19.4544	28.5548	20.6891	17.2288	14.2991	14.1822	17.3056	9.57342
Norwegian_Norwegian2	14.6452	18.5166	25.6705	21.8192	19.9472	19.342	15.4989	14.3203	16.0288	16.6803	11.3204	22.5747	21.3066	15.5735	15.3279	16.9046	15.2486	12.3259	14.9788	20.0538	16.5616	17.6067	13.1495	18.043	17.2451	15.4577	11.9919	16.303	17.0194	12.1355	25.4177	17.3601	14.792	16.5064	20.4897	21.2201	22.6966	12.7229	13.9524	15.9689	25.1382	18.4623	27.4561	25.4163	14.9308	13.6905	11.5172	17.9021	10.0057
Norwegian_Norwegian3	10.4377	20.1565	18.2954	21.0656	19.7308	17.7868	15.9568	16.7117	15.5628	13.8262	15.2248	22.3366	15.5716	15.2815	11.9142	17.8995	16.9212	15.691	16.7814	22.9294	14.5222	16.4527	14.0367	18.9443	12.606	14.0478	13.383	12.7325	19.0144	17.6485	22.4629	13.8765	18.8727	16.1564	16.893	16.987	19.902	12.2156	15.7744	19.1172	21.9363	21.1716	23.3411	18.351	19.6665	16.4936	12.6863	17.611	8.87231
Norwegian_Norwegian4	11.5271	18.3175	20.8917	17.13	20.1525	20.2645	17.756	16.6563	16.6624	15.2525	18.1855	18.7457	19.6052	13.7586	18.6656	18.4296	14.7764	13.3264	12.219	25.5842	17.2722	17.9115	16.9437	17.9845	14.3991	16.8626	12.7389	14.6847	22.5778	14.7593	23.6405	19.1052	15.3246	17.4127	16.3792	18.4722	25.7687	11.3248	15.2594	16.0294	23.9263	20.6662	22.9701	19.6891	15.3651	12.2248	12.1008	17.3071	9.91886
Norwegian_Norwegian5	11.5323	20.9761	18.1384	20.3779	16.8541	21.0172	17.1328	16.331	14.2626	14.4743	15.874	17.0846	18.5406	13.8846	14.6671	15.4141	19.4717	12.5131	13.2438	24.2043	16.6399	19.4728	15.8493	16.6383	18.2137	15.2805	11.484	12.3477	22.8942	15.5218	19.7202	21.2708	16.469	17.0746	18.2369	22.8499	21.9277	12.6423	16.9943	14.5137	27.474	19.789	19.4355	22.3912	17.7194	13.4861	15.8738	19.9513	8.94645
Norwegian_Norwegian6	9.76304	20.2961	18.5423	18.7309	19.6788	14.2111	15.9005	15.0611	13.2126	14.3656	15.7142	22.6488	17.3873	19.523	15.7527	15.1917	18.1074	16.3763	13.8621	27.2278	16.2245	17.3151	11.8742	16.3895	15.1275	14.9233	14.1766	15.2385	18.3701	13.7312	24.4398	17.883	17.4239	14.5642	15.2149	19.7267	22.2377	11.449	14.5465	15.574	23.9813	22.7246	23.1907	20.0798	18.0196	17.1821	14.8124	15.228	8.76364
Norwegian_Norwegian7	9.3798	18.8183	20.5239	17.4248	18.8401	14.2106	16.1559	17.5606	16.2403	17.0861	16.0837	22.7148	16.9879	16.1083	18.001	18.1727	16.0831	15.7411	15.1185	22.1949	15.129	20.833	13.8377	17.2493	15.3549	16.4924	13.5742	12.736	17.4662	16.3096	22.0911	18.9974	15.1083	14.6601	15.4821	22.8288	29.3744	10.5989	15.1195	16.5586	25.5447	21.1654	22.3763	20.1029	15.4219	17.6546	13.9646	15.7495	9.98402
Norwegian_Norwegian8	12.9239	19.4133	19.4274	16.2786	18.0592	19.1922	17.4094	14.7908	15.2979	13.9162	14.6385	19.876	19.5813	14.9329	14.3473	14.6201	13.7358	19.5268	14.6806	26.1218	15.5304	16.75	16.8716	16.8452	17.526	18.0502	12.2182	13.7957	20.169	15.0242	24.5057	17.1478	13.1205	19.7932	14.7864	18.9401	25.2383	12.2958	11.5585	15.4037	25.1585	25.2909	19.3076	16.8092	16.3901	20.0957	17.8123	21.9634	9.32774
Norwegian_Norwegian9	9.476	22.8436	19.6694	19.976	18.7326	14.1477	19.3044	18.4994	14.2414	15.6253	13.3563	24.5706	18.7042	17.2673	15.7754	16.9435	15.5797	16.669	14.3483	24.3573	16.8636	18.8156	17.9528	15.744	13.4176	15.227	13.1322	13.4662	18.2743	17.1096	17.8723	16.0328	14.0303	18.4956	16.6238	21.0696	18.2716	12.7984	16.7341	16.252	24.1707	18.6453	22.0388	20.8409	19.6449	17.2226	15.1405	15.2683	9.65617
Norwegian_Norwegian10	10.6843	18.3983	21.6316	16.3462	17.2707	15.2628	16.5077	14.9531	13.8598	14.625	14.4324	20.4925	17.85	19.3911	14.9908	15.089	16.1295	13.0835	15.1018	28.355	19.2306	18.6023	17.4005	15.8312	16.2067	19.7989	12.9009	18.3619	16.7268	14.3567	22.4133	14.1554	15.7119	14.2279	17.2598	16.1369	24.6245	12.4714	13.3656	13.047	22.1172	22.3168	26.1179	22.7371	15.9891	16.5489	15.2125	18.6402	9.00815
Norwegian_Norwegian11	11.7526	23.1357	16.3561	20.8417	18.5002	15.4607	16.8138	15.6493	12.8351	12.2707	13.9873	22.2541	21.4937	14.549	15.9996	17.1318	13.7322	12.7985	17.0337	18.9437	14.2441	19.2034	17.1252	18.6301	16.6562	15.0052	12.6421	16.8012	16.838	16.5923	21.2432	16.1673	14.8319	15.9984	16.5573	19.3475	19.156	10.1777	15.6193	16.8234	28.6071	18.2813	24.4797	22.0942	17.1783	15.1856	12.3316	17.6147	10.0353
Norwegian_Norwegian12	10.9712	21.7487	23.3669	15.813	17.6417	16.237	17.0598	17.9597	15.2826	18.5838	14.6349	22.8476	17.4754	17.0377	16.5166	13.7447	14.802	13.2014	14.3565	30.2812	17.8177	16.0288	17.0279	19.8264	12.0511	17.9658	16.0324	13.5033	21.2763	15.2852	20.0637	15.3452	15.0388	17.9405	15.8497	18.0007	20.5448	13.0615	17.2824	13.417	22.7721	20.1854	24.0806	20.0056	16.9269	13.6713	15.7331	17.8594	9.52628
Norwegian_Norwegian13	11.0279	22.9298	18.8425	17.8145	17.2527	19.6382	15.6254	20.3006	18.5962	13.8173	14.9891	16.4644	20.4046	16.4899	20.4117	13.6098	20.1295	15.3368	12.0116	24.5734	16.397	18.2502	19.5304	16.8555	18.2641	14.0977	16.4709	15.1342	21.5537	17.1176	21.9265	16.2721	14.2591	16.5961	16.4811	18.8237	24.2327	11.1439	13.1665	15.3243	23.0213	19.1983	21.0721	19.3561	16.5611	17.5293	14.5542	22.3769	8.16707
Norwegian_Norwegian14	12.4989	19.7294	19.1389	19.297	17.792	18.4802	16.4732	14.536	13.8603	17.4485	12.2894	18.5449	21.3857	15.9516	16.1817	15.5098	18.1416	15.4103	14.6852	24.0622	17.4411	17.673	17.2803	17.3475	15.1949	18.7948	15.9622	14.2402	19.8497	13.5747	23.3881	17.3838	14.9244	14.2019	16.5893	24.1832	26.1074	14.4532	16.7348	17.416	26.3035	22.2016	22.5464	22.1487	18.6321	13.9156	14.4763	20.0781	11.1625
Norwegian_Norwegian15	11.4367	20.3488	19.1624	17.5867	16.8031	18.6819	15.9167	13.8259	13.8188	14.2486	13.692	20.2652	17.9532	16.5078	14.5428	14.3242	16.7848	16.0709	12.7697	24.3679	13.1371	17.5395	19.2677	16.6568	15.1334	18.5576	12.7176	11.4777	16.6049	16.1177	24.5894	16.9951	16.8674	20.6659	17.1551	19.4243	21.7671	12.1836	15.3042	14.5457	24.4104	18.0367	21.6953	20.2432	18.2879	14.0283	14.2363	19.0552	10.6112
Norwegian_Norwegian16	11.0995	19.2413	16.2231	20.132	16.4143	16.1508	16.1135	15.4771	18.6411	15.9605	18.0607	22.2021	18.5821	15.4771	19.294	13.1314	17.7296	13.2444	15.718	25.6922	15.7538	15.6	14.7913	16.8107	14.7626	18.3044	13.3265	16.3412	22.999	15.0572	24.6023	17.3342	16.4382	16.6044	18.7517	21.1391	18.9801	13.683	15.0034	15.5801	21.5418	20.7526	18.3672	17.8852	19.3155	20.8383	14.9383	16.4228	14.2006
Norwegian_Norwegian17	11.1195	21.2332	15.2598	17.1775	16.0645	15.7079	13.9076	13.5832	15.591	16.6843	14.6016	18.8688	19.3519	19.5916	15.6836	15.5652	13.6128	13.2432	19.1779	24.227	18.0822	13.9076	17.0627	17.2379	15.7248	19.1689	13.0525	16.4821	18.8671	13.662	23.1841	14.7629	15.9312	18.0616	19.5123	20.3055	23.5195	15.8785	12.5044	14.8254	24.545	19.6086	23.2312	21.2986	19.0014	11.7176	15.4777	18.6899	11.5723
Norwegian_Norwegian18	11.9347	19.7809	18.906	18.9739	17.4726	18.8081	19.1881	20.8235	17.1022	13.7733	12.1534	19.8038	20.7224	14.5664	16.1296	16.9393	16.9508	15.5088	15.7563	19.9983	16.1218	16.2875	17.6547	15.6906	17.8435	15.2112	13.1694	13.1196	19.9966	13.9124	25.4161	14.5333	14.7501	18.6324	18.0926	21.9678	23.3533	11.0139	15.4233	16.0902	27.3111	19.0698	22.7923	23.4414	16.9701	16.9693	15.2357	18.1891	12.8107
Orcadian_HGDP00794	10.9849	17.4365	21.2647	16.8484	19.3067	13.7845	14.2972	14.5118	16.1717	18.3337	14.1052	14.709	17.8378	17.0027	16.9978	16.1173	14.0561	13.2117	15.6419	19.2495	15.202	13.6643	18.4183	17.5419	16.1001	16.5692	12.9662	13.7831	18.3782	17.5757	19.6206	16.8948	16.6269	17.0099	17.9617	17.4374	18.1262	15.0878	14.2898	15.7459	24.5274	20.494	18.8021	18.3099	17.9762	16.8844	14.1624	19.596	8.45327
Orcadian_HGDP00795	8.01881	18.5457	13.9814	15.4215	12.0224	10.8881	11.1653	13.6865	11.2046	9.40455	13.3349	16.8969	15.7207	12.8836	16.3796	12.0993	21.7816	12.4872	11.7493	20.8116	10.9766	13.2396	13.4354	12.6118	14.0252	13.9009	10.8228	12.6093	14.7027	11.0034	17.0272	9.53541	15.528	14.111	12.4494	14.6906	16.1135	11.6683	12.4042	10.7545	18.889	13.0046	20.3848	13.8743	15.7808	12.9682	11.5433	13.6899	8.67137
Orcadian_HGDP00796	12.5107	17.2798	20.6886	20.9857	15.5732	16.3623	13.8539	13.927	13.1265	13.8216	16.9725	21.8257	17.6469	20.0481	16.6208	17.8097	13.037	15.1866	14.6989	21.1901	20.1164	15.3784	17.9383	17.6716	18.0571	16.7841	13.5341	19.0632	20.8061	16.762	20.5837	20.8246	18.6506	17.8468	18.9204	19.4794	15.412	12.1827	17.4206	18.6729	23.248	23.8498	20.9784	16.5013	17.1879	16.6306	19.32	17.384	10.2298
Orcadian_HGDP00797	9.22025	15.9256	14.8877	19.9842	14.6733	14.4627	17.1504	11.576	11.0006	16.7974	15.5288	15.7832	14.6967	14.1006	14.3966	13.2833	16.2631	11.4979	13.4734	18.0305	11.6084	17.1835	11.6306	13.2991	17.0972	15.0886	10.8115	10.081	12.1843	13.3003	18.2591	15.8826	14.2085	16.8558	13.2909	17.3632	14.4711	11.7881	10.4391	13.0735	21.926	16.5919	16.0681	14.8428	13.6434	11.3371	13.6701	11.2348	7.86108
Orcadian_HGDP00798	12.1656	22.8788	18.0367	20.9001	13.2445	16.1043	13.8843	19.7439	16.8004	13.0812	14.025	19.1931	18.5359	17.8009	14.7093	15.3137	20.8298	17.1828	14.5071	20.0476	15.8916	16.5724	21.2066	15.7344	14.2992	15.6743	13.0175	13.9982	17.7844	14.2932	17.7107	17.2136	17.1801	16.2888	15.3068	17.0561	18.6317	10.5317	12.4724	12.5799	23.5016	18.7398	16.5016	17.0264	15.1923	14.36	12.0587	19.2744	10.493
Orcadian_HGDP00799	11.2477	16.8699	19.5565	17.4611	16.5385	18.4438	14.6669	14.5399	16.4343	17.7742	15.8338	17.0472	17.9693	19.0314	16.3261	19.8145	17.709	14.4888	17.6234	24.1086	17.135	15.9992	17.6674	15.7942	16.321	16.0981	12.1632	17.6401	18.7844	14.5573	19.9466	15.5016	18.7784	17.6559	19.3176	19.1408	15.143	14.658	14.5115	14.7221	22.2466	20.5296	21.2588	21.247	19.2596	16.2907	13.1376	19.376	8.77387
Orcadian_HGDP00800	11.1698	16.4441	19.6516	23.9094	13.4162	17.1628	12.8446	13.5397	15.0757	17.0833	15.3984	23.9138	17.7231	19.5306	16.9327	19.8673	22.5495	17.6693	13.8465	18.0328	15.9465	16.9193	18.6324	18.1688	16.831	15.3218	13.0473	17.2291	20.1022	14.381	19.554	14.7537	15.5824	16.3968	18.6115	18.7573	21.4574	10.911	15.5306	16.7779	22.213	18.2764	18.6748	19.8108	16.6136	13.3323	13.4605	15.8366	10.6063
Orcadian_HGDP00802	12.0615	18.1787	18.7256	13.7171	14.8731	16.7973	17.6279	15.691	14.0645	17.2039	17.196	24.5415	18.2467	15.4187	16.5618	14.8727	16.4741	15.8177	15.8312	23.1437	15.5872	17.5387	17.8777	15.0576	15.2602	19.2052	12.8988	14.5176	16.6757	14.6999	21.3082	14.4933	14.4223	16.8609	19.4768	16.5108	16.2113	12.1151	15.4543	17.5826	27.9292	21.1904	19.2133	17.2381	18.1688	12.1872	15.9342	14.3455	9.37184
Orcadian_HGDP00803	10.6156	17.2377	20.4734	16.9107	19.195	17.6016	16.0938	12.8899	12.8828	14.639	13.0749	16.7962	18.1707	20.146	17.074	16.8424	21.6488	11.3451	15.2453	24.0651	20.5982	14.4073	13.2373	15.9422	16.2938	19.6271	11.3606	12.4269	14.8046	14.3992	21.9674	13.7885	17.0227	15.0432	14.7198	19.8719	20.5009	12.0426	12.066	11.5198	21.2817	17.6443	18.7135	18.9068	13.0596	16.0653	12.0427	15.4768	7.1187
Orcadian_HGDP00804	10.9927	17.9009	20.065	18.2871	17.3934	17.4484	13.9286	19.0167	17.2415	14.5676	16.3966	17.4172	15.6202	16.6626	16.9251	17.2486	19.264	14.4929	14.2092	22.539	14.9703	16.7382	14.8393	16.8678	16.1872	15.7587	11.2251	15.2212	18.4918	15.6601	18.5959	12.9373	18.3054	16.7273	18.2232	17.0442	16.0985	13.0473	12.516	13.99	18.7098	18.6714	20.221	17.5812	12.8802	12.6793	14.9463	16.6044	9.08222
Orcadian_HGDP00805	9.19464	19.6559	15.0366	18.8433	17.1933	13.3563	12.7679	14.2567	10.8585	12.6687	14.0573	17.825	17.5809	14.4165	12.413	17.2474	16.0475	10.7537	11.8612	20.3218	11.2938	15.0674	13.4115	16.2687	12.5417	13.8441	11.2002	10.4871	15.5846	13.077	18.4788	15.7146	18.7572	11.7144	15.0588	17.3525	19.1618	8.85389	12.661	13.2216	18.1649	16.0703	17.8398	17.3755	18.1697	11.1509	11.2861	16.5358	7.97131
Orcadian_HGDP00806	8.70214	16.4278	17.509	12.7039	12.2204	12.7908	13.9579	11.735	10.2772	13.2977	10.269	17.5186	12.2174	13.7775	11.8288	13.7664	13.7629	11.185	11.7387	16.619	15.3405	13.5036	17.2459	15.3002	12.4093	14.2779	9.58595	11.2822	13.2515	11.3509	22.0722	11.8943	12.3283	11.9557	15.4423	15.0669	22.7291	9.93324	12.281	11.4148	16.8227	20.0486	11.8979	16.3708	12.1882	13.0283	14.6183	14.9841	6.98771
Orcadian_HGDP00807	8.60793	19.4934	15.8219	16.1194	16.4928	18.4066	14.611	15.0581	14.0131	15.7134	13.2162	17.5223	18.9144	18.34	13.5983	12.56	17.0703	12.3869	11.5105	21.3373	15.1624	15.5884	15.7349	15.5525	15.3555	14.0802	10.561	14.5929	19.2603	12.9845	22.4411	15.9238	16.7419	17.1983	14.2506	19.3602	18.3072	13.1452	13.3418	11.2551	21.377	17.631	17.482	20.4013	17.8513	12.5509	12.8952	18.6958	7.94735
Orcadian_HGDP00808	11.6331	16.7328	17.8026	19.3258	17.2762	16.973	13.5579	13.8694	14.7843	15.0014	13.0878	18.4578	17.3415	17.4568	15.8629	15.3261	17.8573	14.9203	14.9975	21.6023	14.4432	18.3708	13.8913	15.7283	14.7537	14.679	13.4737	13.0915	15.9235	15.1029	18.7183	16.7489	14.9011	15.1196	15.373	19.0539	18.9204	12.4834	13.6692	16.8866	18.571	19.5405	19.9045	16.8783	16.0713	17.7719	12.011	13.7619	8.40897
Orcadian_HGDP00810	8.46559	15.7471	15.8009	17.9581	14.6282	11.3392	12.6478	16.2694	11.0978	12.3391	11.3194	16.7274	15.8989	17.6066	13.5969	12.1015	16.2161	14.5688	14.2499	19.6298	15.7808	19.0224	11.6491	12.7406	14.2396	13.181	11.6377	13.3432	16.5275	14.7042	21.9466	15.3328	14.1613	15.9222	13.3266	15.0416	16.2531	10.7072	12.034	15.508	19.6252	20.2851	17.973	16.0818	12.549	9.90404	12.5669	15.051	9.45578
Palestinian_HGDP00675	11.2809	10.8929	8.37276	10.4322	9.4771	8.94858	12.7743	11.428	13.5198	12.1073	11.5901	9.24198	11.5108	11.2146	9.62179	7.75573	9.98679	12.8061	12.1734	8.98926	8.44924	9.71608	9.8634	10.176	11.1558	8.89218	12.0542	9.81455	8.24813	11.8126	7.68796	9.16364	9.60079	10.5597	10.9307	7.57471	8.64576	10.802	11.6365	12.6498	8.7842	9.86568	12.5568	9.6429	8.79757	9.45319	8.02	10.3274	8.30536
Palestinian_HGDP00676	15.9913	10.6097	13.5888	11.4329	10.579	13.4339	14.5109	13.9118	15.3036	13.5854	15.5213	9.69242	10.1119	12.8856	13.4948	14.8542	13.7384	14.543	16.3877	11.219	12.2083	15.6667	12.7741	14.0541	11.5576	12.1985	15.2144	14.9688	9.86823	13.9609	12.3759	12.1765	13.4674	13.9599	10.8622	13.9964	12.3954	11.9801	15.9513	18.0176	12.6522	9.36016	12.9704	11.9798	12.0185	11.4811	12.1057	12.6275	11.4759
Palestinian_HGDP00677	11.3634	8.76239	9.11765	9.93463	8.76136	9.66298	12.3381	8.58611	10.2848	12.8587	10.6948	8.28603	8.94332	9.8034	8.83851	9.33321	10.3603	12.2953	11.4679	9.5422	9.27534	11.6252	12.0657	9.95634	10.0601	10.3979	12.0183	14.1967	8.05147	11.0477	7.03552	9.90424	11.7702	10.0208	9.83494	8.57101	9.29389	10.6531	11.0763	13.383	10.1542	9.13309	8.92861	10.3173	11.004	8.5714	8.96331	8.20765	7.26804
Palestinian_HGDP00678	11.1508	11.4746	10.5079	10.4172	11.4944	11.2514	13.9878	9.39005	10.9396	14.1332	12.4632	11.1574	9.5288	12.7699	9.6977	10.8085	10.3011	12.8579	17.3827	9.70868	10.6887	11.1591	9.98567	12.9802	10.6837	10.718	11.9484	12.1007	8.4758	12.2019	9.11628	10.4081	11.8098	12.568	11.5031	8.9629	9.95281	12.3674	15.9844	10.8334	10.2421	9.54306	8.83322	8.93417	13.2421	8.64985	9.10679	8.81791	9.40134
Palestinian_HGDP00679	12.4516	9.28709	10.2284	12.1154	7.69562	11.1412	10.0295	10.5563	14.1636	11.4537	9.21078	8.36403	8.81553	9.28872	9.44225	8.29638	7.76035	11.2294	16.6137	7.44572	8.04251	10.9107	11.8556	10.8854	9.92821	10.9933	9.79112	13.6742	7.18327	10.672	6.96987	9.16743	10.5792	9.0616	9.28712	7.60363	11.6204	7.93605	11.3637	10.3125	8.55048	10.2531	7.17994	10.7268	8.30153	8.85386	6.48201	7.94669	7.57155
Palestinian_HGDP00680	22.0187	15.814	14.8672	13.9395	13.2585	13.9722	18.4848	13.6942	17.5773	13.8361	17.4775	13.6113	14.8657	15.1229	14.6503	15.058	14.72	18.5696	18.4109	11.4376	14.9362	14.8758	17.1522	15.9263	17.5316	16.0525	18.1806	19.607	11.0534	17.7874	12.5592	14.7317	17.0464	18.9954	14.5873	10.7801	16.1952	14.3829	17.7702	17.1214	15.2192	14.2025	14.1539	14.2453	14.4381	11.4492	14.5322	15.1489	13.6122
Palestinian_HGDP00682	11.683	11.3899	11.3757	10.0553	12.0251	10.9734	9.67322	12.448	10.7277	14.8642	11.176	8.45893	9.4062	12.3951	9.54465	10.2809	12.6161	10.7865	13.5602	8.65429	14.0963	12.3784	9.72117	12.2589	9.1758	10.7911	11.7549	13.5732	10.0396	14.5244	7.98303	9.4777	14.5876	11.9458	8.97326	8.35783	10.0725	8.55844	13.6873	11.5154	9.36819	8.28051	8.9657	8.97008	10.219	9.63569	7.55277	8.11872	8.49591
Palestinian_HGDP00683	17.1191	8.51101	10.2489	11.0654	10.5509	11.3339	11.0788	11.8846	12.9472	14.0331	9.72797	9.16251	8.77957	12.4805	12.9003	12.045	12.783	13.2618	15.2415	11.5337	10.6873	15.3979	12.2841	11.8565	10.9787	12.1741	16.9875	13.5638	9.17773	14.4144	8.92839	13.3155	11.7302	9.42132	11.9848	10.3398	10.7535	12.6682	13.6804	13.3724	11.3134	10.677	9.55759	10.4698	11.3051	10.8958	9.02061	11.0335	8.84356
Palestinian_HGDP00684	19.3474	15.594	13.2986	11.1938	13.9982	14.7358	17.4051	14.7903	20.4667	13.7806	17.0696	12.6149	14.371	14.23	13.265	14.3592	14.3148	16.8657	17.0631	12.4575	15.7691	16.253	16.6416	13.0617	17.4416	15.4696	21.6624	17.4458	12.6053	20.418	10.7437	14.8052	15.282	19.1326	12.221	13.8894	13.0244	15.6792	17.7536	19.174	14.0084	14.4132	12.452	12.2634	15.2635	14.7755	15.893	16.8398	11.2796
Palestinian_HGDP00685	14.7979	10.8457	10.7484	11.8961	12.6264	13.5807	14.0792	11.6504	13.3258	14.4829	13.9756	8.41503	11.5921	13.215	12.545	11.9623	10.7973	14.9741	16.9269	12.7558	12.6775	14.1347	11.1078	13.8435	12.0278	9.56382	14.8878	14.871	9.94477	15.6089	10.5949	12.5921	11.2114	11.4963	11.8356	10.9663	11.6997	11.4241	13.2177	15.3744	12.0493	10.8394	11.6269	10.4051	10.6672	13.5255	11.3691	11.5755	9.91177
Palestinian_HGDP00686	16.9941	13.1422	14.4157	15.3934	12.4337	14.5546	15.6783	14.4895	16.9586	20.3282	16.0954	10.7479	11.9059	17.2201	17.6199	18.0968	14.372	22.2054	18.5147	11.7418	16.2846	16.7324	13.3671	13.3462	16.8404	17.5323	16.6726	17.9905	11.1934	19.0827	12.1099	13.6194	14.3768	16.005	16.3666	13.2697	13.3177	12.8704	18.6715	18.0924	15.4646	13.236	13.9769	13.2059	14.5884	13.8336	15.4377	12.6194	11.7452
Palestinian_HGDP00687	13.4111	11.9357	11.2814	11.4707	9.69618	9.98744	14.5389	10.6485	12.0627	12.9582	12.4343	8.59414	8.49338	10.4897	12.3024	13.1839	10.7515	11.983	12.9494	11.5727	10.3785	12.3727	15.9169	12.146	10.1986	12.0648	11.4683	13.0141	7.98688	11.5569	8.57922	12.5091	12.4776	13.6071	12.1725	11.327	11.0516	10.811	12.2112	16.8227	10.8627	11.166	10.9307	10.8925	10.8317	9.41537	10.2377	12.2266	7.90228
Palestinian_HGDP00688	14.7854	12.6788	10.9089	11.9575	12.9838	13.4408	16.549	10.2211	17.5589	14.2025	11.0767	9.93329	11.193	13.4001	11.3171	13.3729	13.2269	18.0793	18.0349	11.2518	12.6813	14.4299	12.1126	12.9806	14.2876	13.5361	12.5466	15.7767	9.41482	13.7984	10.5011	13.8997	11.3313	14.6502	15.3981	10.2922	12.8917	9.21202	16.1017	15.312	12.022	11.0742	13.4624	10.1121	12.2368	12.5964	9.66898	11.7722	10.1049
Palestinian_HGDP00689	13.1106	12.0594	10.7061	11.4573	11.4281	12.3247	14.575	10.7854	13.0902	11.8685	13.3876	8.66346	11.6958	12.038	13.3859	14.2022	12.0026	15.9214	14.6811	12.7103	12.9466	15.3085	11.9855	13.1988	11.6982	12.1963	13.9794	13.9092	9.87814	13.6039	10.8235	12.3648	12.9374	13.2878	11.3672	9.8834	9.21814	12.7099	15.9716	16.0071	12.9938	10.4674	10.4165	10.7377	11.4598	10.3986	9.31009	11.0848	10.9226
Palestinian_HGDP00690	9.45681	8.72727	11.8775	9.12341	8.40294	9.83707	10.796	8.90587	10.2789	9.49991	9.50677	8.56965	7.33986	10.0141	8.53674	11.3412	9.78093	11.7474	13.7927	6.87314	9.12367	9.99246	11.0166	8.50061	8.68311	8.75775	10.0665	10.6778	8.23956	11.7098	6.65885	9.11886	8.63776	12.0863	10.5377	9.77933	8.39791	10.3586	12.3839	11.436	8.44491	9.89056	8.50804	8.46767	10.6266	8.80974	7.17291	8.66462	7.27767
Palestinian_HGDP00691	13.3433	11.6618	12.005	10.4127	10.3869	11.6548	14.8862	12.8569	14.6107	13.6006	13.2931	9.20879	9.38349	9.03588	12.2953	10.3109	10.9777	14.6937	14.0336	10.653	10.4056	10.7776	11.6412	11.7249	11.2287	12.6508	15.3957	13.2642	9.94383	12.4661	9.0221	11.095	13.6037	13.0464	12.354	9.92086	10.4292	10.5181	17.6283	13.7692	12.9527	10.6121	12.7049	11.1971	10.9122	11.0149	8.49662	10.498	9.45896
Palestinian_HGDP00692	16.6062	12.1181	13.5997	11.6555	14.3642	16.0282	16.4955	15.9312	16.5567	13.0306	17.3901	13.8662	11.8385	13.5443	14.2705	15.4727	16.1557	21.6535	15.3302	11.0317	15.0617	14.6259	14.6156	17.4077	15.0996	13.4048	15.7477	18.3155	13.9086	15.8337	12.3883	13.6514	17.2611	15.3182	14.2732	12.8876	14.3003	12.5526	16.6411	16.6036	17.0359	11.4751	13.4156	13.2677	13.5432	12.415	12.9388	12.6	12.7821
Palestinian_HGDP00693	15.6253	10.2358	12.8415	9.78166	10.4334	10.7644	12.2201	11.0839	16.2623	10.8728	12.467	8.00701	9.02767	11.0825	8.93525	13.8164	9.76709	15.1455	12.564	9.06605	10.8952	11.8338	12.9485	13.6157	12.8847	12.5203	12.4281	11.9744	11.531	13.1627	9.42695	11.8707	11.3503	10.9221	9.57042	9.53706	11.3735	10.1545	11.4504	18.4331	10.2276	11.4444	11.5664	12.8084	10.737	11.5354	11.4262	9.52881	8.59754
Palestinian_HGDP00694	12.4244	11.5731	10.6049	10.3717	10.6462	13.4904	13.6644	11.8722	13.0976	11.1634	9.55974	8.06834	10.5802	14.0809	12.7426	13.6044	13.3229	15.9409	16.5738	10.2236	12.8096	12.9418	12.3412	11.2975	12.1691	10.7022	13.1354	14.1469	8.53686	15.7487	9.07523	12.0723	10.1144	12.5169	13.5755	9.32517	11.762	11.8452	13.0532	11.4642	9.95249	11.0087	9.98271	10.514	10.7052	11.6823	9.44441	13.0449	7.77247
Palestinian_HGDP00696	12.7805	9.74944	9.91269	11.2988	11.397	10.1262	10.4806	8.32611	10.9351	10.6578	11.9396	8.073	9.2058	11.3671	9.08445	9.90003	10.0425	11.4514	10.7518	9.7546	10.254	13.2951	8.95229	10.0866	8.06497	8.00983	11.6834	11.2377	9.51875	11.1944	8.04988	8.90041	11.841	9.56372	8.81342	8.57772	9.21207	7.78129	10.3224	10.7506	10.5225	9.59042	8.18595	9.12027	8.67134	7.83875	9.41825	11.3831	8.72232
Palestinian_HGDP00697	10.2708	7.78521	7.28882	8.86771	8.16231	7.81321	10.7528	9.63424	9.50655	11.8264	9.92816	8.64269	8.12671	8.59765	9.37995	11.5731	10.211	11.435	10.25	6.54987	9.10471	8.73528	8.28766	8.71375	9.16552	9.58337	10.5215	10.7845	6.6265	12.1071	6.20181	11.2995	9.13535	9.22118	9.00261	6.05635	7.59719	8.89175	10.3267	12.3405	8.0474	8.05321	10.2602	9.03995	9.78754	8.41517	7.2618	9.19443	7.48855
Palestinian_HGDP00698	25.4419	14.8554	16.9187	17.6118	12.5173	17.9241	18.6713	17.3491	19.1005	17.9257	16.3816	12.5204	14.0412	18.7171	15.2586	19.6182	17.3452	18.9772	19.1112	12.2264	18.3381	20.9223	21.1658	17.5815	17.2888	19.1139	19.3644	19.7801	15.8442	19.2741	11.9321	18.2102	15.0756	16.4515	14.3435	13.9052	13.0684	16.3312	18.9223	19.528	14.7114	18.243	14.6157	15.4767	15.8973	12.9779	15.4867	17.3835	12.1952
Palestinian_HGDP00699	16.9297	14.117	12.0841	12.4467	14.9764	14.6436	15.3367	11.989	17.3265	16.4573	16.3923	13.6227	12.4658	16.135	15.5233	14.3637	14.2839	14.7612	17.4161	11.3925	13.4647	16.7624	12.8051	14.2534	17.8811	14.1681	17.361	16.8472	12.6555	17.997	10.804	13.9551	12.0792	15.1435	13.5994	12.0093	15.5644	11.7642	17.5694	18.8829	13.9615	14.648	12.5134	13.4428	15.7079	12.6694	10.7213	11.8002	10.7568
Palestinian_HGDP00700	20.5089	13.6602	15.9664	13.6096	15.8226	16.9948	17.8201	15.2315	15.5206	19.473	17.2891	14.8517	14.3967	16.5758	14.3654	14.0084	15.1257	18.5899	18.9617	12.1721	13.7605	16.0715	17.4507	15.3165	13.5819	18.9394	16.3781	19.6481	14.6068	16.8976	12.4864	13.3052	15.1101	17.4312	13.9522	14.2147	14.4219	14.3654	17.5262	17.4884	16.2065	16.3302	12.6093	13.0549	15.1995	14.1045	12.4096	15.0509	12.3283
Palestinian_HGDP00722	15.6581	15.3115	13.0257	13.2567	12.3603	16.4076	13.3811	15.5587	15.4891	16.5844	14.8888	11.9795	13.9958	16.0756	13.8032	12.8954	14.1045	14.885	20.3147	12.0695	13.6658	16.4416	17.8933	18.9388	15.9437	11.379	17.7056	16.8044	10.6963	15.2026	12.5262	13.5861	14.2324	15.3428	13.787	10.5786	12.4696	14.7649	16.1412	17.667	13.706	14.2008	15.536	14.7046	14.1823	15.0812	13.9362	12.6006	12.1124
Palestinian_HGDP00723	14.8409	12.8132	15.2251	10.0811	12.3477	10.5581	12.3379	12.842	11.6659	12.7711	12.4239	10.0266	10.7624	11.0014	12.5005	12.4387	13.1294	11.302	14.5285	9.77249	12.0757	12.9998	12.3078	10.6395	11.6823	12.5002	14.4975	18.8153	9.10301	12.0905	9.06855	12.977	10.9057	11.45	12.1408	11.0707	11.2696	12.1989	16.9568	14.6203	10.7261	11.07	11.6004	9.66325	10.8629	10.4985	9.85747	10.5947	8.34474
Palestinian_HGDP00724	11.5704	9.96664	7.48976	8.94162	8.65148	8.977	11.7857	10.3545	12.4745	13.1401	9.56361	9.96339	7.78793	11.1874	8.6219	10.052	9.87775	12.843	9.24583	8.23556	9.63488	8.4794	12.8269	10.1668	10.1849	11.3234	10.6109	10.1258	9.26975	10.325	8.22411	9.27715	11.1833	10.9908	9.91142	9.58038	8.3935	8.14386	10.2156	10.6353	10.0615	10.1926	10.2565	9.06644	8.94798	8.26889	11.9793	9.11431	7.93425
Palestinian_HGDP00725	11.3858	9.16235	10.4752	10.504	9.40788	10.6146	12.8399	9.92183	12.1515	12.599	10.8276	8.07089	10.1231	14.0703	9.62996	11.777	12.3443	14.008	12.6296	9.5751	13.0702	12.1965	10.4155	9.61876	12.002	11.7842	13.4279	11.79	8.58904	11.9428	9.02754	12.3877	11.1025	9.71929	9.65065	9.21301	11.0785	10.8927	14.5988	16.4237	10.5772	10.4179	9.11518	9.2239	9.83492	8.2679	9.82832	14.1224	7.67347
Palestinian_HGDP00726	15.7566	12.4495	13.1381	10.0966	10.8563	13.12	14.0014	13.5898	15.9351	12.8565	13.098	11.6399	11.8753	12.9899	13.5924	16.4016	14.5101	14.7509	13.8826	11.2621	12.5977	12.5953	11.5709	12.2851	13.0922	13.0934	14.2579	15.2864	9.44762	13.566	9.89529	14.3269	11.4604	10.556	13.4262	9.57482	12.7547	10.9332	20.1333	14.2434	10.1702	13.8828	11.5406	13.4454	10.7911	11.4591	11.237	13.0004	11.2036
Palestinian_HGDP00727	14.6489	10.776	11.9729	9.64471	11.9689	10.2482	11.9283	10.9336	13.0269	9.13004	14.335	8.25541	9.04608	12.0221	13.9302	10.2972	12.473	13.3279	12.8998	8.76282	11.1468	10.4197	10.6172	10.0719	10.0101	10.2236	12.3849	14.5791	7.82479	11.7101	8.86676	13.2137	12.2081	11.4706	13.6069	8.46488	10.5045	10.7442	12.8083	13.216	11.6756	11.0177	10.7287	11.6387	12.4842	8.59094	8.86749	11.6484	7.6947
Palestinian_HGDP00729	12.2369	9.6946	10.5676	10.8119	9.11018	9.70737	13.2061	10.0328	12.8803	16.0464	12.5078	8.07836	10.3255	10.5525	10.3878	11.4764	11.3823	13.0065	15.6962	8.98786	11.1702	10.7356	11.728	11.6337	10.0213	11.8075	11.5958	12.0182	8.78938	14.6699	8.10796	12.9456	10.7787	11.9565	11.193	9.56222	11.2039	10.5438	12.9997	12.8066	10.6913	10.5647	8.76537	9.287	9.51657	9.80499	8.29567	8.9093	8.24444
Palestinian_HGDP00730	14.9908	11.4293	9.36832	10.7973	9.75023	14.7737	13.2086	11.242	14.4308	11.6327	9.77986	8.96674	11.0083	12.2576	10.6224	13.0271	12.5132	13.5259	11.4061	9.81626	12.4771	11.2536	13.2828	12.279	12.7067	12.4663	13.0066	12.4092	9.31815	16.5113	9.47849	10.9687	13.0455	12.1498	13.4159	9.47443	11.3742	13.0697	13.179	14.0815	10.2153	10.2329	11.7785	10.5951	10.5536	10.3471	12.0248	11.0157	8.62428
Palestinian_HGDP00731	17.1926	12.1807	11.8789	10.2818	11.0174	10.5919	13.8821	13.5945	14.8832	11.1859	9.93477	9.26614	10.3671	10.2135	13.3497	11.6513	12.1972	15.2216	13.9114	9.69304	13.0744	11.5454	10.3826	13.6845	11.7322	11.8532	13.1915	10.4424	11.6262	17.2746	9.55464	13.5296	13.2586	11.3107	11.7088	8.91087	10.6915	11.9053	12.5447	12.0837	11.3255	12.8874	11.6084	9.72988	11.5795	10.041	10.5624	9.61096	11.8139
Palestinian_HGDP00732	14.3819	9.00387	9.24843	9.35317	10.0462	12.5327	10.5499	12.2237	10.6953	9.69398	10.0084	11.4546	7.28136	10.1778	9.39775	9.44919	8.3964	12.0363	10.3863	9.61541	7.87607	9.67155	11.0694	11.0184	8.98356	10.1524	10.6786	10.0809	11.0497	11.4319	8.17726	11.4781	10.122	10.7935	10.646	9.41662	9.08921	9.1235	10.7992	11.549	11.9515	7.34267	7.49261	8.5558	8.63267	10.2572	8.41403	8.57768	8.25419
Palestinian_HGDP00733	10.0494	8.98043	8.24191	8.69514	10.7903	12.283	10.9338	10.7116	12.8896	11.4616	9.69375	9.08517	8.04683	9.53756	9.17112	10.2262	9.55265	14.6999	11.0913	10.2735	10.5306	11.1062	10.5243	8.83523	8.44108	9.96178	11.6819	13.199	10.5182	14.3886	8.84745	9.92993	8.71026	11.1471	9.53508	8.88576	8.82928	12.1866	10.6187	13.6984	9.83276	7.26961	9.30216	8.26529	10.3888	8.12778	9.44396	7.0938	5.99522
Palestinian_HGDP00734	16.8342	14.8606	15.1616	13.6477	14.2276	14.1399	19.5437	13.6359	15.7687	16.188	14.4594	11.2732	12.5275	12.8206	15.9671	15.7667	14.3965	20.4286	17.1245	13.7673	16.1372	13.9681	14.6022	14.4102	14.4302	16.284	18.2818	15.5519	12.4664	19.9599	11.6165	13.3399	14.5078	19.2484	18.6286	13.0542	13.5556	15.0734	19.903	20.4357	14.4865	14.422	10.8253	14.0391	14.1456	12.3608	12.456	12.8013	9.28269
Palestinian_HGDP00735	10.6612	8.03562	7.92596	9.13321	10.6529	8.16009	8.8982	8.83178	11.1261	10.8589	9.94444	7.51204	6.83102	9.4723	7.73268	11.0135	9.68507	13.8244	10.769	8.42191	10.6999	8.76715	13.5007	10.5336	10.8392	7.80025	8.09572	9.9757	9.54414	11.8552	7.98582	9.28652	8.06545	9.15353	9.1133	7.48167	8.84015	10.4215	10.726	9.19101	7.96193	7.77835	8.00788	9.23005	10.5137	9.30722	9.0319	10.1847	8.22973
Palestinian_HGDP00736	17.3906	14.3022	14.8495	13.6953	12.7028	16.7979	16.744	13.4923	16.8734	16.6825	13.144	10.5801	14.6837	13.7574	12.8361	16.6456	16.4625	15.5022	15.6048	13.5324	15.5938	13.5719	12.945	14.6328	13.5755	17.1068	17.5318	16.7837	10.5412	18.5664	11.1474	11.9459	14.8962	14.4451	15.7423	11.4243	15.1912	13.7046	18.677	17.3562	11.0232	15.9079	10.7963	15.4	16.5528	13.1872	12.1035	10.8173	13.5594
Palestinian_HGDP00737	10.3936	9.879	8.68031	9.05286	8.36752	9.4066	10.7319	7.38373	10.1827	8.10877	8.67881	7.64025	8.11565	7.92251	8.60897	10.1695	9.86646	11.1779	12.1221	7.43313	8.63597	9.45378	8.89679	11.464	9.57294	8.84249	8.53685	11.9929	8.24024	10.0223	7.26851	8.8271	10.1513	7.40755	10.4108	6.97907	8.48554	9.39129	10.0346	10.0791	7.00495	10.2989	8.30653	8.3528	9.25016	8.89596	8.66703	8.60478	6.17331
Palestinian_HGDP00738	24.4969	14.4945	13.4905	17.2815	15.645	16.7298	19.5637	15.5169	18.0264	21.3671	17.3787	14.0389	14.3136	15.9261	15.3285	19.3338	18.4925	20.7177	21.2634	13.1563	19.5106	18.9254	15.4935	17.2029	14.594	17.9932	19.7167	17.8994	12.6733	15.3396	13.3432	19.1659	18.1752	14.9816	16.8504	12.139	15.262	15.9491	19.0391	22.2093	17.631	13.794	16.6748	14.0152	13.9186	13.3383	12.087	12.5326	12.5261
Palestinian_HGDP00739	19.6463	11.1121	13.4252	12.5716	12.7002	14.2638	19.1415	12.2923	15.995	15.8698	13.4422	11.1614	13.332	13.7647	13.4596	14.2472	14.7326	15.3901	17.5296	10.3024	12.5904	14.6344	14.1813	14.8162	14.0943	13.559	17.1853	16.4257	12.7474	16.8489	10.1108	14.66	13.5799	14.141	12.1639	10.5124	14.1715	12.9433	16.9357	16.754	12.0867	13.3656	14.4717	13.4075	12.6387	12.2945	13.5941	11.66	11.9662
Palestinian_HGDP00740	18.1485	12.0266	9.95246	10.2849	10.5586	10.7541	11.9843	11.675	14.3137	14.2485	11.533	11.7216	10.4457	12.0553	12.7305	12.4862	12.871	15.3566	16.7017	9.19172	11.6775	13.1264	10.3133	12.4207	13.1919	13.3602	15.4348	12.1127	8.99024	12.9544	8.1113	10.8798	11.2085	10.0006	12.3421	9.45203	10.1022	11.3056	12.8614	13.7414	8.9696	10.5266	10.2786	10.7188	10.8682	13.2165	10.6711	10.7262	7.52453
Palestinian_HGDP00741	22.5722	13.0713	18.3537	14.2564	15.2067	14.6392	18.3929	13.9843	21.65	19.9229	19.8962	15.3051	13.6718	13.5726	14.4202	16.3105	19.8845	18.6527	19.27	13.4755	16.647	14.6528	15.9172	17.2331	14.4578	14.2278	18.102	19.3023	13.7944	18.1543	13.3594	15.739	15.0955	17.5481	16.3535	13.5427	12.8116	13.8405	22.6054	18.9492	13.6714	13.6509	16.7479	18.4001	16.0924	17.5534	16.4476	13.6019	15.0744
Palestinian_HGDP00744	22.4752	14.4921	15.7029	15.7557	15.7295	13.9434	19.3791	15.7666	19.2925	21.6375	17.9112	13.2721	12.5163	17.2855	16.9948	18.315	18.7721	19.9737	20.1903	14.8699	19.1254	17.6675	16.0374	17.1451	15.3864	17.6121	24.0193	18.2484	12.4855	17.4012	12.1422	15.5131	17.1457	14.3542	14.4915	15.9233	14.8872	14.9741	22.059	17.1888	15.1593	17.1706	14.9845	15.7842	15.063	14.1354	18.2035	15.8663	16.3496
Palestinian_HGDP00745	15.3848	13.7773	13.78	13.0862	13.6105	13.7202	13.2187	11.5049	18.6443	14.826	15.8346	11.3956	11.2569	14.7206	13.4638	13.7267	13.7824	14.291	18.8044	9.70428	15.9841	16.7884	16.3178	14.1278	15.7649	14.42	19.5714	13.2742	11.2728	17.0877	9.7942	17.2454	17.8831	16.6534	16.2057	12.3984	11.6918	13.8715	20.6487	18.0019	10.8704	12.5621	11.5531	11.7563	11.3592	11.9328	14.6404	12.5153	11.745
Palestinian_HGDP00746	17.1381	10.706	10.508	12.6957	12.0698	11.8528	14.4615	12.1065	16.76	12.834	13.2035	10.0482	10.7188	11.8984	12.8	11.4062	14.5687	14.371	14.2778	8.51236	12.9084	13.1824	11.8346	11.9152	11.505	10.1353	11.9956	13.116	11.7772	12.7963	9.15775	12.7855	12.7539	12.6932	10.6599	8.20168	11.0419	11.0184	14.1961	13.6185	12.3798	12.3559	11.0344	10.9189	11.8551	13.081	10.7044	11.0766	8.48492
Polish_Polish1	9.37362	18.2803	14.0947	17.9276	15.6865	20.0481	17.9079	15.5304	16.158	17.6181	11.4783	20.2818	17.3639	13.3354	14.9756	15.0046	13.3556	11.989	15.9345	21.2313	12.3908	14.5544	15.6224	14.07	15.0406	13.7727	12.3588	16.1588	16.4033	17.0272	19.7122	15.0328	16.0551	14.1924	13.2713	20.9939	18.0481	12.341	12.263	14.828	19.1402	16.5335	16.107	20.1605	21.7234	13.6449	15.8057	16.9237	11.5438
Polish_Polish2	11.6858	18.6263	16.9146	16.6663	17.4915	15.8292	13.2546	15.6014	13.0894	11.9243	13.6787	20.0166	15.3554	16.1416	13.3837	14.0579	16.1416	12.1549	15.3768	19.6819	15.0183	15.7363	14.388	11.5011	16.4954	14.5362	10.6623	13.4691	16.1876	14.6765	19.8488	12.9574	13.3995	16.8751	14.5637	17.4811	15.7003	10.1187	11.9987	12.7578	16.2189	17.7912	18.0751	18.1555	21.9845	16.8884	17.3103	15.3945	9.35288
Polish_Polish3	11.7006	16.3074	16.483	17.9804	15.0676	20.4098	18.3955	15.4625	17.3615	15.6044	16.3438	23.0288	22.2405	14.7177	11.9432	14.1588	14.3475	13.6309	13.5971	21.7276	16.163	18.3099	14.4593	16.8986	13.3847	17.1598	14.3411	12.8088	17.8544	15.2586	19.4949	15.442	13.1975	16.3152	16.2344	23.6586	16.1704	11.59	14.8508	13.4279	19.4397	21.1255	20.1895	17.326	19.6036	14.048	13.0598	16.7456	9.28458
Polish_Polish4	10.5083	17.3115	17.4142	18.5056	19.6587	19.3742	16.373	15.3559	18.3292	12.7909	14.0532	18.4785	19.11	15.0212	12.8853	17.1796	13.4983	11.8121	13.9953	18.5667	12.4604	15.6041	15.4185	14.7459	19.0537	17.6232	12.9872	12.5936	19.3505	13.734	19.3126	16.2942	14.9407	17.6517	13.7097	21.3656	18.4022	13.2844	15.1801	15.8064	14.198	15.9462	16.5999	17.7899	18.0762	16.4475	13.0185	17.8123	8.94175
Polish_Polish5	9.79167	16.748	15.7011	16.4686	17.6434	17.7208	15.9918	17.258	16.5468	13.0956	13.4774	20.3394	18.4069	16.4909	13.7033	15.5676	18.5053	12.2032	14.3972	24.6955	14.7341	15.0169	14.3512	12.5849	16.563	14.5734	14.8985	12.8813	18.5133	14.0804	17.5771	15.5284	15.0081	13.4895	14.6324	16.9624	17.8417	11.1609	12.8989	16.311	17.4607	16.6864	17.034	20.5889	24.3161	16.7689	14.469	16.9141	10.7706
Polish_Polish6	11.4493	20.4579	16.8894	14.3151	15.6352	18.6035	14.2203	16.6478	14.257	14.6868	15.1838	21.5628	16.9798	14.538	12.6431	14.608	15.4148	15.4592	15.0058	20.6971	13.8252	17.6004	17.0005	14.5151	14.1551	14.4693	15.7043	13.0147	17.2023	14.5767	20.8598	12.53	17.3797	14.1836	12.1327	19.0585	16.2911	11.2778	11.8289	14.483	18.0263	17.9681	23.0277	16.2802	22.3122	15.7195	16.1265	19.6189	10.0917
Polish_Polish7	11.6211	18.4206	18.8441	15.9863	15.587	16.3805	15.0489	14.8723	13.0902	13.9384	14.2504	16.6687	17.7507	14.7438	15.0078	14.4087	15.092	11.4785	15.3497	20.8544	15.1766	14.1255	13.0043	14.8749	12.8205	13.2425	13.0638	15.1574	13.942	14.4803	23.4035	16.1409	15.4152	13.4865	14.9633	17.9207	14.2501	11.3987	14.1454	14.0673	21.5488	23.3517	17.6291	17.8786	23.9021	19.2506	17.3959	18.2021	11.6508
Polish_Polish8	11.1815	16.5438	14.3979	15.7729	15.3036	16.1861	13.6789	15.9201	15.8404	13.7012	12.6101	17.7628	19.5532	14.1636	14.4646	14.4157	15.7135	12.766	12.4942	18.8198	15.4482	12.0124	13.466	18.3249	13.0835	15.0304	12.9198	12.9209	18.6471	18.2494	20.088	16.8926	16.7912	11.9918	14.2916	20.4662	19.4201	11.804	15.4568	16.0838	20.087	20.7347	20.9073	15.73	20.2086	13.4253	13.0491	13.9408	12.4057
Polish_Polish9	9.82396	17.5988	17.0449	18.8714	17.6432	15.7485	14.4497	20.3703	13.3397	13.7187	13.7771	18.6496	18.3738	13.5529	14.4366	12.185	15.3097	13.9426	16.7887	19.8519	14.8081	15.1521	12.855	15.2158	13.8393	17.067	12.7518	12.279	18.2829	12.9023	23.2192	15.2858	13.2789	13.3725	16.7652	19.3358	16.9602	11.0069	13.6535	13.943	17.2963	16.6539	16.7894	19.0947	22.9503	13.7728	15.6341	19.1297	9.46846
Polish_Polish10	11.559	19.0231	15.6332	18.3412	17.2975	19.0187	13.9051	14.8072	14.6785	15.6326	13.8781	20.3115	14.1707	16.8872	14.0451	14.7352	14.7128	13.9388	11.0181	18.4277	14.1642	13.7175	15.2871	16.9079	12.7458	14.3897	10.4984	12.2434	18.1421	15.9465	18.5444	15.8852	14.584	14.0913	17.9237	21.354	17.275	12.9524	12.8994	12.2382	19.8811	15.6129	16.5386	17.1864	21.7642	13.394	13.265	17.3206	10.4493
Polish_Polish11	10.078	18.2516	15.2857	12.9976	17.6331	16.3498	19.7196	16.3277	15.0857	14.0731	14.7564	18.9353	16.0222	18.22	15.4013	12.8597	16.8059	14.9076	13.5661	17.811	15.8789	14.318	16.0244	15.8527	15.6622	15.9844	16.6302	13.9308	14.4159	14.8959	19.4387	13.8115	15.2556	14.6906	15.1493	16.3441	15.7839	11.4183	11.2981	14.4295	18.6681	19.1433	18.1316	14.8289	23.7527	13.2984	18.2428	15.6121	8.58998
Polish_Polish12	11.0594	17.227	15.0735	12.5836	18.4543	20.6346	17.581	12.2139	13.2901	16.5203	14.8041	22.9492	16.973	15.8931	17.8233	15.4194	18.9697	14.8535	14.766	20.3939	14.7995	16.6784	18.2912	13.4211	17.6142	17.3636	11.0371	14.0267	15.7734	15.8654	21.3365	15.4281	18.4662	13.3525	13.1748	23.1651	20.3096	11.6251	13.9678	15.5013	20.9853	19.1271	20.4522	21.4625	25.0408	11.1212	14.8517	16.01	11.7596
Polish_Polish13	10.0812	16.4012	15.863	20.1733	15.321	19.4093	13.9818	13.5094	19.1778	16.524	16.2279	18.7022	20.7744	14.0982	13.256	16.0009	13.9308	13.7955	14.6831	21.0542	13.8432	18.1971	15.5152	13.1198	14.7468	15.5108	14.6982	15.3249	20.1871	14.0904	20.8211	14.7085	16.3123	15.6773	15.2186	21.5099	18.9272	13.1236	13.8174	15.7882	23.363	16.2281	17.5669	17.3578	16.2498	14.2581	16.9443	16.9252	9.63907
Polish_Polish14	9.67034	18.0499	17.3338	17.3554	13.2827	16.0611	15.4757	17.4778	15.4573	17.26	13.1327	22.7521	16.6606	14.4951	16.9042	14.6626	16.9599	13.9621	11.6453	19.5551	14.7374	15.3224	15.1332	17.3536	16.1929	14.9527	15.1089	11.1274	17.145	18.0805	20.364	14.4459	15.2738	14.4804	16.1964	26.7209	18.4996	10.6637	12.698	15.9055	19.918	17.3625	19.4945	17.2231	21.3923	14.1065	16.393	19.4646	11.8284
Polish_Polish15	9.97903	18.5379	18.7265	15.7951	19.1658	19.4261	15.4889	14.0204	14.5557	13.5146	14.9984	22.295	19.0957	15.823	12.8449	11.8581	15.0347	16.8488	14.166	23.7941	13.1872	13.5604	14.3148	14.8125	13.591	17.8017	12.1228	11.4821	18.1418	17.3697	18.4284	13.8509	13.5298	13.6611	16.847	16.9866	17.021	10.654	12.8206	13.8584	22.338	19.6699	16.4694	17.0181	19.9525	13.4858	13.1337	14.3426	10.3061
Polish_Polish16	12.9531	19.7843	15.0303	17.3637	15.004	16.885	13.9728	15.0079	12.4883	12.3065	16.0951	20.0686	15.8793	18.7131	14.2922	12.7459	17.3159	12.3334	10.5781	19.1599	17.3509	12.0565	14.3649	12.4616	13.927	11.8341	14.163	14.7893	18.1756	13.7298	21.4403	15.1456	17.5456	15.9163	15.8289	21.1007	15.998	11.3507	13.745	17.4935	21.4623	20.289	15.7344	19.2534	26.424	15.0201	10.2601	19.5867	10.267
Romanian_Romania1	13.5706	14.8459	16.0757	20.7342	17.2509	19.1053	20.5949	17.4354	16.7165	18.9418	22.0376	15.462	16.9524	17.5354	16.1939	16.7745	16.5285	13.608	22.4924	19.2425	17.4694	17.795	17.3406	19.531	18.0522	15.8899	17.1033	17.5908	14.0393	17.8176	16.9505	13.9441	17.7822	20.2764	12.6543	16.2328	15.9066	14.6956	17.1811	17.3476	17.1583	18.9695	21.2007	16.9223	18.2748	17.0068	15.9438	14.0593	14.1339
Romanian_Romania2	12.9599	19.5253	17.0283	16.0539	16.5517	20.0032	16.1547	15.1167	21.9427	22.0503	19.3229	15.6566	14.7205	16.585	16.5172	14.8287	15.6325	15.0634	19.8843	15.8855	18.1307	15.9311	19.855	17.1151	15.0784	16.7025	15.0886	16.9304	13.1172	21.287	15.3227	15.3257	15.4414	18.9887	18.3217	14.1725	14.3009	13.841	18.8338	21.9755	17.8563	19.7613	16.2455	17.2103	16.3175	13.8488	12.1331	14.7803	11.1633
Romanian_Romania4	14.23	16.9429	16.9379	17.9963	16.7722	16.2919	18.7038	17.2413	17.3944	16.4076	17.5013	16.2864	15.241	14.9231	15.2812	16.5521	18.1204	18.9446	18.6023	19.6687	18.2097	16.8989	15.9517	16.1101	18.047	15.7272	14.7318	16.8455	18.5378	19.3198	13.631	14.5133	19.8877	20.661	13.3882	18.0929	21.619	15.2582	17.4263	19.9182	17.7376	20.1335	16.4961	18.4989	17.561	17.2418	14.9656	18.3482	13.3948
Romanian_Romania5	12.3355	15.0568	19.0061	19.0061	15.4737	17.6701	18.7821	15.4774	19.9689	17.1128	16.2939	15.6657	14.9661	16.4547	15.0672	16.7429	16.0373	21.4772	17.1651	16.4927	15.7629	16.7164	16.8777	16.4529	15.2378	16.4265	16.5246	19.0806	16.5165	17.5904	13.9818	18.0881	18.3273	17.2324	14.1537	16.1318	21.9163	14.7161	22.7397	19.1805	17.9465	16.9715	16.6257	16.9385	17.8197	15.5808	15.6798	16.3476	12.3681
Romanian_Romania6	14.452	16.3954	16.5947	15.9143	16.8614	16.7189	19.1936	15.8933	17.2058	20.1316	17.5437	17.9997	13.8031	18.8688	21.2257	16.9255	18.2914	16.0381	16.8026	16.8152	17.5938	17.7416	19.4618	19.562	14.627	18.0957	15.85	19.0898	13.2923	18.1066	13.1401	17.7659	16.8224	15.9068	15.4649	17.7308	18.5791	12.844	16.2583	17.7133	18.3288	17.5946	16.4416	13.4338	16.5814	12.6041	13.9202	16.8649	12.3607
Romanian_Romania7	18.441	13.6812	17.0635	15.6542	16.7195	21.8718	16.9125	16.648	16.4595	15.4002	16.1633	18.1496	17.5392	14.6029	13.5583	16.4174	17.2633	17.8495	20.6948	18.3646	14.9484	15.6546	20.664	17.6834	17.1526	13.9922	17.1337	18.4456	14.8404	16.4218	16.44	14.8205	15.2542	14.8387	15.84	17.258	16.0815	14.2329	19.0528	17.8163	18.2033	16.7038	15.3516	15.9661	18.2291	19.339	19.6746	21.3516	23.0974
Romanian_Romania9	14.5012	14.8392	15.5715	16.7829	14.8645	17.6612	20.1618	16.8654	20.0791	19.7745	17.9359	16.1519	17.7919	15.6532	18.7941	14.3983	22.1243	16.9192	21.7657	21.8658	18.6134	19.6261	17.5045	16.7823	16.7584	17.011	15.0528	16.085	15.2558	20.6684	17.8527	18.9578	17.5922	17.7022	15.2644	18.0798	15.0692	13.0029	20.9195	21.6582	21.8152	16.7655	13.5702	22.5146	17.2585	12.7566	14.1476	16.0264	11.4941
Romanian_Romania10	14.7306	17.2691	18.5723	14.8616	18.2736	18.2281	23.6796	13.4123	15.6278	13.9386	16.0505	21.5843	15.1896	16.4908	21.1879	17.3147	17.2807	17.9804	21.0414	17.6333	14.5432	18.0762	15.0308	17.6589	16.315	14.9174	16.7432	16.8172	13.421	15.9819	14.0413	16.0794	18.8973	17.3673	17.1709	19.0242	20.1819	15.4639	15.8144	19.7871	16.3624	18.8257	15.2994	18.6242	21.8788	16.1359	14.7181	18.1629	12.9545
Romanian_Romania11	12.795	14.9405	16.1666	18.229	16.7608	16.5113	15.6061	14.9037	18.653	17.1395	17.2477	17.8042	14.7604	18.8713	19.264	17.5146	14.1864	20.7366	19.5425	15.9332	14.4502	18.883	16.0647	15.6971	14.6959	18.2369	16.5088	16.9566	13.3914	23.946	16.7229	16.494	16.8373	17.4551	16.154	17.1681	14.8499	12.1468	16.255	18.1225	17.5136	19.7524	17.4046	19.0412	19.7809	13.1564	15.3703	18.2186	15.6276
Romanian_Romania12	15.1279	16.226	16.3264	17.471	21.4643	22.0427	19.3291	14.9738	19.3183	18.3183	19.635	14.6395	16.1439	15.7925	17.2253	17.2943	16.3907	22.059	15.6899	19.2225	19.9505	18.3234	18.649	16.1099	17.0468	16.7209	13.1573	22.3003	17.9474	21.9316	15.3374	16.9685	14.064	16.9737	17.8611	16.1358	22.0952	12.7376	20.598	16.4388	18.9808	18.7441	16.6246	18.496	18.2399	14.2704	15.7072	14.5293	12.5638
Romanian_Romania13	10.866	20.5676	20.2825	16.5242	20.1901	18.8926	21.2502	17.9615	17.3829	18.0775	13.846	15.1169	15.9158	21.3026	15.7446	13.4201	19.5319	18.0882	16.2955	19.8032	19.041	19.5476	15.5032	17.4159	19.3766	19.4224	17.2031	15.6519	16.6755	17.8818	18.8275	22.0042	15.1498	20.4138	14.9363	15.6789	14.0703	17.4515	17.2431	15.1665	20.2276	16.5265	17.2343	19.2072	16.2901	12.3781	15.5504	17.2704	12.5357
Romanian_Romania14	14.0729	16.6397	17.3204	16.5173	14.9193	16.8822	16.5347	16.9411	19.0563	20.3237	16.1509	19.1525	14.0444	14.5958	16.5944	14.6014	16.5506	21.8115	19.1436	15.9931	17.8838	15.4346	18.4373	17	16.3717	14.572	13.3852	15.1467	14.9952	19.2592	16.1248	16.6543	16.6345	14.1652	18.0603	17.9465	14.9069	16.3877	18.4135	16.7673	14.808	21.4013	14.6219	15.0596	20.5599	15.4785	14.4658	16.2572	11.5551
Romanian_Romania15	15.4165	15.3645	16.5456	17.0676	17.6929	16.7149	17.7957	14.4119	20.7715	15.0832	18.0729	16.0079	18.6635	17.2263	13.4693	17.963	15.503	19.8022	17.6304	17.8976	15.9439	17.8293	18.5734	14.3156	15.3411	17.0979	14.3916	16.0999	16.0381	16.5393	15.6212	16.7206	16.7786	18.2833	15.6107	19.5148	17.7579	14.8125	17.1088	18.5482	15.3635	17.2543	16.4092	18.0477	19.3812	13.8806	15.7985	18.6214	11.9054
Romanian_Romania16	10.356	18.1953	19.6436	13.0444	14.2765	14.3147	14.7104	17.8426	17.2261	17.9915	14.1361	15.4247	16.7344	16.544	16.2909	16.2619	17.3876	15.9075	16.3603	15.5313	14.8231	15.2886	14.8343	16.2663	16.5214	17.3526	16.5526	16.0572	18.1453	17.5907	18.6069	14.678	18.0429	18.8494	16.9812	14.4166	16.865	13.7655	18.1253	14.7778	20.2975	17.5202	16.6904	16.6696	21.183	14.4189	15.7928	15.1247	15.4963
Russian_HGDP00879	10.1243	14.0495	18.9152	16.1351	18.5705	20.0954	14.8151	13.8678	13.5114	13.6221	12.3917	17.8139	21.5227	15.4865	15.5693	13.3952	13.9091	15.231	14.5325	17.2412	12.9756	14.3823	12.8492	14.0673	12.4575	16.8983	13.5189	12.5897	15.8749	11.2811	16.9234	13.5499	17.6232	15.9378	15.2621	18.4656	17.0249	13.344	16.8963	13.1561	22.7622	20.1817	13.0826	15.2517	21.8479	21.4879	19.7386	15.7699	20.0204
Russian_HGDP00880	9.39121	13.4661	19.916	15.3344	18.0827	15.2927	11.6919	14.7535	13.4179	11.8553	12.2954	20.2652	17.9531	12.9943	12.8288	16.1344	11.5602	10.5219	12.8558	22.3762	12.6167	11.315	10.6286	15.0275	12.0218	14.2614	14.7797	14.451	22.347	11.9603	18.8421	14.6731	12.517	12.3463	11.2248	17.5588	14.9556	9.94509	14.5585	16.0596	17.1898	15.8831	15.0982	17.4221	20.5555	22.3992	15.9094	24.7801	18.9291
Russian_HGDP00881	11.5175	19.5091	15.1066	17.5624	13.7088	18.2278	14.049	14.2439	13.5829	14.5901	14.4167	21.3656	18.4212	15.2232	11.7588	13.4233	14.2738	10.1076	13.2499	23.0341	14.7967	12.855	13.0742	12.4713	12.392	14.7497	12.4384	16.3741	16.1883	14.2111	23.4061	12.4425	13.0631	13.7871	14.1893	20.5426	15.3223	12.1861	11.7386	13.9199	21.6996	16.0735	19.6454	18.6408	22.8254	17.1789	19.5133	19.1145	16.3951
Russian_HGDP00882	9.62038	14.4943	15.6163	14.6521	14.3893	15.6411	15.0726	14.771	12.5107	14.2367	14.1126	20.4453	15.7092	14.5671	13.2922	13.2007	15.8222	11.1839	12.7429	21.398	13.6645	14.0644	14.1212	15.2532	11.7271	12.1618	11.805	10.8127	16.6417	13.347	17.29	13.65	14.141	14.9269	17.3518	15.8962	16.2735	12.8574	13.5671	12.8226	18.085	19.2093	18.1217	19.0516	16.1468	20.2796	23.6795	21.5175	16.5806
Russian_HGDP00883	11.7173	18.2728	14.2189	15.7507	14.7537	14.706	17.6537	17.2825	14.304	18.2825	12.196	20.3477	18.4578	13.3082	12.934	12.4074	12.758	17.0466	15.0385	19.6076	14.2085	15.0183	14.4991	12.3119	12.4196	14.4126	13.8331	12.0703	15.7462	14.0321	18.9517	13.4718	13.7832	12.8039	15.6412	21.1094	16.6944	10.6891	12.439	12.0575	18.5023	15.3398	15.4421	15.8421	12.9699	23.1939	20.225	19.058	18.1165
Russian_HGDP00884	9.95755	21.9444	17.8576	13.805	13.6974	16.3789	20.3176	15.0563	16.03	12.2331	14.4588	19.1107	18.0016	13.3745	12.3798	15.8858	12.1797	16.1185	15.8916	26.9369	13.766	13.4198	16.4015	14.7741	11.5226	13.2646	11.058	14.147	18.8768	13.1864	17.2059	11.4246	12.5866	13.0269	16.9424	21.1785	13.1287	8.55334	15.8131	13.2874	18.5956	21.2441	17.6127	19.902	19.9078	18.1217	15.6067	20.2698	14.862
Russian_HGDP00885	12.5016	17.7215	16.6199	14.3694	16.4254	14.6271	13.2331	12.3555	13.2594	14.08	10.8367	19.6534	14.2704	12.0605	11.7627	12.2512	14.6739	12.7568	14.4676	20.7052	12.2424	15.399	13.0425	15.2038	14.8028	17.6651	12.8979	10.5374	16.5428	12.528	16.1463	13.7984	11.8595	11.1047	14.1356	20.95	17.2346	10.1084	12.2555	14.4509	15.4781	18.3072	21.8345	18.5492	15.2008	17.9232	16.4341	19.3348	19.5484
Russian_HGDP00886	10.5856	18.0335	16.0246	14.5031	15.1038	17.0583	15.0875	16.2232	15.2178	11.3075	14.2794	17.5378	14.4317	12.3754	14.5492	14.0009	16.5765	15.4311	14.1617	22.2945	12.6788	14.9297	13.4917	13.2993	15.7719	15.5277	14.6772	10.1976	16.2598	15.6696	20.8688	11.7665	13.0741	15.9701	12.8992	17.2787	15.8607	11.4426	11.9917	11.7239	22.2999	16.9513	17.4915	15.6046	18.0583	17.7467	14.1987	14.0956	13.8117
Russian_HGDP00887	9.12168	18.1677	14.0306	16.7886	15.0944	15.8605	16.9177	14.3816	12.5362	15.2547	13.4975	17.5741	13.2304	13.4569	12.2446	13.9105	13.9646	12.2988	17.0778	18.9307	13.3478	14.7058	11.903	11.8074	11.6345	14.2449	13.7754	11.0434	19.8548	11.981	18.271	17.2548	14.796	15.7658	13.2719	17.7456	17.796	9.53999	15.1766	12.094	15.6957	19.7294	15.0485	14.1771	21.8536	22.5362	18.0736	21.7125	12.7659
Russian_HGDP00888	9.42221	15.4179	16.6239	18.919	16.947	21.8512	15.2561	16.7825	13.6083	12.519	11.5279	17.2598	17.3672	11.8575	14.6538	14.4376	11.5963	14.4391	13.9021	17.5064	12.5707	15.4429	14.734	14.9759	14.5496	15.8046	12.5811	12.8083	17.3591	13.763	15.6662	11.3194	13.6205	15.5037	12.3395	19.3866	17.8536	10.2869	14.1674	12.3034	15.8151	18.4464	13.7778	20.0362	19.8811	19.0402	12.9762	19.7498	16.1728
Russian_HGDP00889	10.2447	15.8416	16.7483	15.9974	18.0326	15.4784	14.8483	13.8844	11.4063	15.6629	12.8932	20.4925	15.1857	11.6618	13.1127	11.8826	12.0165	12.7019	14.7376	20.7851	11.3076	14.3957	13.697	12.7876	12.4775	13.4361	14.0659	11.8731	17.766	11.8999	21.3926	14.6971	12.5407	13.4549	15.193	20.8327	15.3225	9.62821	14.0259	16.8465	19.6733	20.959	15.579	22.9053	20.0454	20.416	16.4226	16.6695	20.7598
Russian_HGDP00890	11.6712	18.1566	19.4725	16.7731	16.1951	18.1808	13.5975	14.7846	16.2391	13.6761	13.6847	23.5584	20.8057	15.88	12.6444	11.9147	15.278	12.4254	11.6173	18.3577	12.9821	13.1525	14.9192	13.9843	11.791	13.396	11.0188	15.6741	22.778	14.5556	18.2893	15.2356	14.4111	11.9529	14.9818	22.8459	15.2854	12.1329	15.0907	14.5937	20.4613	19.4641	21.0951	21.8035	18.3532	18.509	15.2143	15.7798	17.35
Russian_HGDP00891	11.6149	18.263	18.4271	15.1294	15.1836	20.3828	13.9041	18.6456	13.102	15.8127	14.9606	18.4503	16.478	11.6645	12.5982	14.5019	13.9449	12.4619	12.9506	19.6878	12.3608	12.7159	15.171	13.0578	13.5662	12.2741	14.2055	14.5662	18.8847	13.3879	21.0004	13.3717	12.3382	16.1431	15.987	17.9089	17.9029	12.1579	15.5603	11.0155	20.0116	16.8804	17.5086	17.7891	16.2176	25.5621	20.6029	20.3514	16.678
Russian_HGDP00892	8.82888	16.5003	21.8671	14.5974	15.2274	20.1525	12.3947	16.5327	12.2794	12.0996	14.5218	17.6403	19.5596	11.0687	13.7873	14.2563	15.2684	11.9679	14.5432	20.4817	12.0952	11.0956	12.1196	15.2958	13.7011	13.061	11.5675	11.6482	13.4037	12.3408	15.5578	11.2433	13.1452	13.377	14.8098	18.7631	15.786	9.4982	13.3915	14.5436	18.9249	20.6401	16.8466	21.5956	24.6286	18.5796	15.0348	18.575	16.7414
Russian_HGDP00893	10.8094	15.2972	17.2978	17.9964	19.155	18.0373	13.1456	14.0924	13.2738	12.133	13.6446	21.3541	16.0331	13.7609	13.5655	11.2574	14.5292	12.9181	11.5351	18.4489	14.2006	14.7879	12.8533	12.56	10.3127	12.6257	14.0401	10.5849	15.7553	12.1438	15.6446	11.9568	13.7094	14.7901	16.725	19.035	16.2773	13.5596	11.9388	13.5907	22.0115	18.0712	18.9221	15.0191	20.4806	17.2472	18.3557	16.4297	21.5885
Russian_HGDP00894	10.8393	19.6367	15.2202	21.649	16.9329	16.2204	15.4447	17.3057	12.9428	11.1143	12.1208	18.2868	16.7232	12.5184	12.0496	17.038	13.8401	14.1876	13.6432	18.6189	13.4991	16.2414	15.8802	12.2896	14.0037	13.5999	13.3548	10.5974	14.209	13.8644	19.9979	14.9608	13.3039	13.8761	14.5974	18.3587	18.054	10.3027	10.6794	13.9032	16.1084	17.8075	17.7624	20.719	17.3966	19.0869	20.7849	16.2474	18.5622
Russian_HGDP00895	9.76199	16.4846	13.8324	13.1254	15.5599	13.9427	11.0322	14.5473	14.1293	12.9236	12.6184	18.3998	19.5125	13.4232	14.025	13.0141	11.461	12.8488	14.4856	18.2246	15.2134	13.639	16.2247	11.4442	13.2736	12.8414	14.4246	13.7763	18.2986	13.363	16.3269	15.5896	12.2944	14.6501	16.0159	21.7386	15.7536	9.12506	16.9319	14.3714	17.7461	14.9767	16.0281	19.9329	17.0165	21.387	15.6208	18.6595	17.702
Russian_HGDP00896	9.67921	22.4484	14.5155	17.642	15.5933	15.554	15.7845	16.6173	16.4431	14.4908	13.3439	16.2198	19.5062	16.2145	12.7518	12.0232	12.1339	12.8883	11.5124	18.9331	14.2227	15.0394	13.1795	11.774	11.9436	14.5615	11.4067	14.5334	18.0717	13.9593	19.8644	12.3019	13.6553	13.6388	13.4552	19.158	15.3545	11.0767	14.6623	13.3963	20.3084	21.0237	15.9981	14.8407	20.2838	19.962	15.1859	16.4974	19.2204
Russian_HGDP00897	11.8085	16.9636	17.7686	19.3792	15.2557	18.5359	16.1436	18.357	13.7006	13.5495	13.8546	18.3077	16.8836	14.441	10.0619	11.2827	13.8191	15.5171	12.5479	20.8504	11.8842	16.1525	14.2234	12.0626	11.5333	15.1325	13.1339	11.5879	15.7852	10.7568	17.6181	17.4373	13.1788	13.4304	13.7891	17.6887	19.9124	8.59445	12.8246	12.2289	18.6319	14.7124	19.1849	20.5529	20.1779	22.6231	19.4565	16.0852	20.9589
Russian_HGDP00898	10.5793	19.8687	13.9456	19.7414	12.1019	15.103	14.2385	17.4696	15.2561	12.1845	12.8916	22.5559	18.8776	15.5949	13.4185	11.6819	15.4392	13.0127	11.8747	23.1167	12.5481	16.1524	12.7447	13.1368	12.1543	16.1749	12.4341	12.5837	16.6601	13.3342	19.9714	13.4321	12.6696	14.4941	13.2665	18.5736	20.1674	11.4272	12.2155	12.6639	21.2159	15.5913	17.1425	19.1312	19.0075	20.4078	20.0751	20.8214	18.8864
Russian_HGDP00899	9.84861	18.7016	16.8914	13.1732	16.4459	15.0532	13.6082	16.9535	12.8324	15.5907	15.1052	20.1164	18.8927	13.0082	14.4235	12.834	15.4407	13.2398	14.8611	20.0936	13.546	14.1279	14.0605	15.7832	11.8215	13.6824	12.2436	10.2763	18.1346	11.8623	20.3983	14.5631	13.5131	12.9924	12.5964	21.0697	18.0957	10.6417	13.8974	15.457	17.2174	17.1458	14.6007	17.6776	22.8046	24.7295	21.3404	21.2295	19.9558
Russian_HGDP00900	10.0609	17.7329	17.4068	14.5864	16.2324	15.4134	12.6122	16.1954	14.4773	15.8603	15.697	17.4528	15.2883	12.8416	16.2075	11.346	13.3685	13.0457	13.2487	18.4676	13.4869	15.7201	16.3722	12.5998	19.9217	16.0926	15.5047	14.734	19.696	13.9139	20.4236	14.6039	14.1068	15.6777	14.4261	18.7212	16.2819	12.9218	11.9777	14.7877	20.9372	15.3278	17.9362	21.0255	19.5001	18.8792	16.6283	16.9541	15.8235
Russian_HGDP00901	11.4786	16.5995	17.7065	14.2657	15.693	17.3215	16.3138	16.2131	15.0813	14.443	14.7144	19.9631	18.5134	14.2756	14.411	11.6724	14.1158	11.2213	11.7033	21.8495	12.43	17.4728	11.8297	13.6657	13.6029	15.8978	15.6497	12.8981	20.3711	17.5228	19.338	11.4691	11.4663	14.2024	12.5411	19.6215	14.8489	10.2883	12.6716	14.2781	16.6871	19.5118	15.9742	20.9131	23.6898	22.6673	16.4832	16.6934	16.1969
Russian_HGDP00902	9.86887	16.7233	16.1986	16.1916	17.0273	16.9332	13.1622	17.9935	12.4824	12.3132	14.7301	20.8156	15.2059	14.8656	12.097	11.6339	13.1666	12.9046	11.5023	19.5866	14.5372	12.3733	12.2851	11.5121	13.7946	14.7892	12.734	10.4552	16.586	14.3045	18.31	12.9541	13.8204	15.3504	14.3283	19.3354	13.9356	10.3768	14.9369	13.3967	17.1045	17.3605	15.1884	14.0204	22.0152	18.4447	16.4335	18.6641	18.1418
Russian_HGDP00903	9.40233	15.5705	16.5881	13.9394	18.0683	19.1925	14.5205	18.1235	13.8317	12.7592	13.532	19.8795	14.992	12.2991	14.7703	16.4959	15.2729	10.9811	11.475	18.3772	11.3998	13.6282	11.6615	12.4659	13.4669	15.6809	14.082	11.2155	17.347	13.665	19.3784	14.168	16.0052	12.8312	12.3238	19.1465	18.4999	13.2076	12.0129	14.4178	21.888	16.8811	16.9285	16.8889	15.456	18.4972	18.6285	14.9067	17.8632
Sardinian_HGDP00665	15.9217	14.3982	15.5229	18.5366	15.1588	13.8674	20.7436	12.4306	18.7926	20.7164	14.0393	15.7634	16.3467	23.8527	20.0058	23.0265	20.9647	19.4385	18.7824	20.7383	24.5472	24.1378	25.0852	23.22	28.4117	16.7721	12.9764	20.9656	16.3736	23.0356	18.6326	22.72	23.5079	28.4389	22.6089	12.4573	14.7312	16.8391	19.4436	26.7082	17.4088	14.7842	12.511	13.3532	15.7979	10.4363	10.8149	11.0782	8.98058
Sardinian_HGDP00666	12.1183	14.9249	15.3103	16.7086	17.347	18.2994	18.6922	15.7297	20.395	22.6748	19.9442	16.9002	16.4341	23.164	25.1366	25.3968	21.4883	24.2066	20.2423	17.8873	23.0568	27.9354	23.0879	25.302	25.9683	18.505	10.675	21.4591	16.8757	21.66	17.97	28.3318	25.2196	26.7985	25.8809	15.0838	16.0544	18.47	21.7927	19.2185	14.2511	15.2963	13.2381	20.4441	15.7445	12.6149	12.1057	10.3774	7.42958
Sardinian_HGDP00667	13.6928	15.4085	16.5768	20.0419	14.4526	14.8018	21.8407	17.4418	20.6639	22.0572	17.8817	15.7526	15.7806	23.9194	25.7573	24.9427	25.3472	19.1527	20.8862	26.0053	21.0763	27.0601	26.2238	24.5411	27.859	19.7833	11.7359	18.7854	17.9674	20.5895	20.0638	20.9629	24.8087	25.4785	22.2222	13.326	13.3625	17.9541	20.1925	25.71	18.5024	17.6276	15.9607	16.9493	15.0813	11.4294	10.6592	12.7391	10.037
Sardinian_HGDP00668	17.9085	18.6257	14.5973	16.1329	18.7617	16.364	18.4002	14.3931	21.6129	19.6559	21.4807	15.8201	13.5121	25.2841	22.4437	22.7189	18.5824	22.6725	16.4625	21.6802	26.5879	25.2526	27.4626	21.3133	22.0173	18.9742	11.4578	18.9554	17.4386	18.6171	15.701	25.0438	23.8566	21.3075	20.5683	15.4741	14.9241	20.4809	20.0869	22.6955	18.6696	14.3964	16.2681	14.6309	19.3716	9.43002	11.5271	14.1034	9.10841
Sardinian_HGDP00669	13.5507	16.0761	17.6453	16.5728	17.6211	17.3323	17.07	14.5516	17.019	18.09	18.3126	14.9437	16.4537	26.9325	23.2511	22.497	25.4041	22.51	19.9151	22.9626	22.9984	30.068	23.6368	28.9443	25.7169	18.2467	12.6628	22.1314	17.7887	18.3133	18.1889	24.8715	24.5232	25.9306	21.0291	16.692	13.9669	19.322	23.1258	20.1137	15.6261	16.5118	14.3464	13.1398	17.9126	12.5292	9.84275	12.628	7.19708
Sardinian_HGDP00670	12.0094	17.9471	14.8607	12.3268	15.8718	15.3636	16.8782	14.4721	21.6673	16.1046	21.2555	15.9829	15.6032	26.3409	23.1521	23.2603	22.4176	20.4716	24.1387	22.1482	23.9711	24.8919	21.345	23.1435	23.8705	24.4939	11.2692	19.5542	17.2341	18.9198	14.8443	27.1289	22.0444	26.6634	17.4428	15.1309	16.7528	16.7711	22.6725	22.5426	14.4188	16.1994	16.9082	13.4613	20.6502	11.5202	10.8745	11.7428	8.60493
Sardinian_HGDP00671	10.9333	14.3591	15.8421	14.3803	14.218	14.7248	16.2324	13.8534	20.8618	15.0666	16.9247	13.4282	16.1601	21.5377	25.6793	21.8193	19.5227	14.3554	14.4458	18.8305	21.0024	22.7849	21.2519	26.568	22.1983	15.8654	13.5265	19.2003	16.0501	14.6551	16.7436	24.2582	26.6044	15.9025	21.0179	13.4977	12.8016	12.8866	18.3812	21.7814	14.4328	17.6378	13.0773	12.627	15.9695	8.77667	11.5581	9.98393	8.70992
Sardinian_HGDP00672	16.6206	14.1498	16.2517	12.6136	14.7546	14.9036	20.787	16.5132	18.0155	18.171	18.9116	17.3911	15.9461	21.8106	20.2293	23.6401	23.9495	19.1014	19.5797	23.9739	22.1867	28.5638	21.0727	22.5686	23.2674	16.2781	12.7946	18.3827	13.7839	15.2062	16.4165	20.8664	21.4237	21.1503	17.9949	14.2084	12.7492	16.4156	17.9833	19.9476	13.1076	13.2898	13.424	15.3657	12.8527	11.7618	10.7269	10.9951	7.41157
Sardinian_HGDP00673	13.9036	14.6144	17.9243	15.6981	13.6596	14.5723	18.8345	12.6648	17.617	22.2425	19.6326	16.199	17.8603	19.0656	22.1836	18.3165	26.5225	20.9706	21.8372	17.5026	23.2089	31.0674	23.5399	24.3112	24.0965	20.6692	11.8321	20.1881	13.5111	18.7465	17.081	25.2245	28.402	22.45	19.8782	15.5284	15.419	17.5631	21.9134	20.6014	16.6997	17.5459	13.93	16.3499	14.1502	12.6186	10.8371	15.6407	7.7547
Sardinian_HGDP00674	11.6925	14.4835	16.1842	15.4972	19.1969	16.493	21.396	13.3455	22.3267	19.9273	21.3802	16.954	16.0296	24.8353	20.5777	24.6846	21.2826	22.8045	20.1112	19.9368	24.7054	27.3383	23.4364	27.083	27.7298	20.0964	12.6308	21.9344	15.8191	19.1976	20.9158	23.4744	24.883	22.755	16.7434	18.446	13.1596	19.9047	16.0129	21.4413	14.1103	15.172	12.681	14.0566	16.4336	10.1842	11.1682	12.19	8.21926
Sardinian_HGDP01062	13.7874	15.3062	17.3738	17.5378	17.173	17.5486	22.3077	12.2361	16.4931	17.9169	20.2736	15.8456	13.1344	20.932	23.9454	22.2306	18.9999	21.5842	19.464	18.3848	22.8922	31.5678	22.1109	16.1016	22.0802	23.6593	12.2481	22.5918	15.89	17.6998	18.2509	28.2326	24.2099	23.1771	20.3681	11.2929	11.9179	16.2363	21.2134	25.1874	13.8445	15.4916	13.0548	13.4483	17.1639	11.5296	9.86732	12.4427	7.81638
Sardinian_HGDP01063	11.4929	13.5738	15.8007	11.747	16.4555	13.7776	22.7127	14.0132	20.9194	21.3991	19.3182	17.0638	17.0746	22.0291	22.1286	23.6511	17.6681	18.7713	17.8021	20.6587	21.7845	23.3509	21.1683	21.4913	20.6568	21.6956	13.3307	18.9849	16.5446	16.3519	18.3422	22.3018	19.6512	20.3525	19.1156	12.5684	14.4343	12.8428	17.2404	23.421	13.5255	14.0779	12.2851	14.3425	14.9312	10.6611	9.9169	14.1917	8.63279
Sardinian_HGDP01064	13.1901	14.0023	14.5435	13.5816	13.4429	15.1661	22.8179	14.1913	21.9384	20.6446	15.8434	14.0657	13.6304	20.0925	20.9294	21.1094	24.8265	16.4266	18.145	18.085	21.7337	22.3215	18.1018	20.2523	19.4409	17.3693	10.1417	17.5634	14.3888	18.0166	18.1743	26.8287	20.1612	27.4183	15.5988	15.8085	11.5493	19.1841	23.1214	17.3333	12.1172	14.6324	12.1801	15.5952	12.437	10.3345	12.2898	12.0973	9.85573
Sardinian_HGDP01065	14.1272	13.1203	14.2119	21.4784	13.7715	15.341	21.7996	14.6536	19.3391	20.8283	17.1873	14.1435	14.0987	22.5621	21.8292	21.4759	23.4763	20.1593	21.6075	17.7945	21.9261	24.4729	22.3163	20.5386	25.8002	17.7849	11.813	19.7966	19.5051	23.1579	17.5967	21.4403	24.4161	24.1119	17.7414	11.8098	15.887	16.1961	17.6591	19.0496	18.3316	16.7028	15.7528	14.1353	18.0404	9.50819	9.93535	12.4989	8.79389
Sardinian_HGDP01066	14.5512	18.133	14.6631	16.2658	14.3038	14.5041	19.7293	11.5721	18.2372	19.8569	18.4217	16.7176	13.8969	21.3843	21.1045	19.9151	24.4399	16.5277	21.8853	15.4374	20.8263	24.1116	21.3695	18.5884	23.8298	19.5977	10.8798	18.2161	15.0369	15.7041	16.4948	21.0639	23.6884	26.9832	17.9288	16.1467	14.5957	18.6592	17.7214	23.5003	15.6721	14.4356	12.9098	15.1538	15.4655	12.5545	10.5246	10.8128	7.79081
Sardinian_HGDP01067	11.7125	15.561	12.8284	13.6786	14.533	14.0684	21.66	14.6947	15.6007	20.3512	17.591	18.3237	13.844	24.4371	20.1774	18.3059	25.1243	17.9628	14.8441	25.5003	24.6385	21.0623	21.427	24.4753	25.6664	18.9258	14.3539	17.7169	14.9906	20.3789	14.2635	20.6761	25.306	17.3907	19.4354	15.1335	14.8447	16.0186	17.2066	21.4831	13.9526	14.0583	11.2357	16.2646	13.4491	11.1682	9.79814	11.4332	6.25144
Sardinian_HGDP01068	14.8857	15.2169	17.2033	14.7027	16.6992	19.4788	19.4799	14.781	20.3212	18.273	17.1039	14.7219	16.1535	22.8923	24.2936	20.0774	18.8376	17.5031	21.155	24.027	25.2645	30.5758	22.3297	25.2725	26.6413	21.5047	13.3229	23.1634	18.941	19.8964	22.8988	22.5784	29.6261	19.3363	21.3614	12.4409	12.69	15.974	18.5579	19.32	15.4798	14.7336	13.6908	14.9941	14.5677	12.7077	11.4345	12.7136	8.86954
Sardinian_HGDP01069	13.5472	16.1319	14.9316	12.3348	13.6716	17.1012	19.0238	14.5237	25.9289	20.1871	16.0084	16.0704	13.3735	22.1859	23.7426	18.3426	23.4436	17.8431	16.8397	25.675	24.2344	28.7611	24.5077	22.6433	21.5643	17.7899	9.64933	19.571	19.817	21.1682	16.7332	24.6344	19.8826	23.2978	21.465	14.635	16.6079	18.9295	17.6617	21.1949	14.4249	14.8742	11.2957	13.4122	15.9678	8.8915	9.12471	10.6939	6.26866
Sardinian_HGDP01070	16.4769	13.7717	19.6947	16.4553	18.6251	13.7714	20.4581	13.489	16.8136	18.0078	18.4071	13.9065	13.9629	24.1563	21.6669	20.6469	21.3857	16.285	19.7568	19.9732	24.2336	27.3368	22.4368	22.6404	21.3589	16.3829	12.4949	18.18	14.3852	18.4357	21.3979	20.1001	21.7159	23.0059	18.5077	18.4402	13.3161	17.3222	21.3603	19.8185	15.1527	14.32	12.8016	11.2231	19.0987	9.29459	11.4486	12.0359	7.83119
Sardinian_HGDP01071	12.764	17.4111	19.5472	13.7621	17.6661	12.987	18.276	13.4723	19.6529	19.5261	19.7303	16.285	15.1681	24.1834	23.3102	22.138	26.6546	17.027	21.014	15.7838	22.3639	25.1617	23.9435	23.247	20.4051	21.4952	12.7704	18.8757	14.3608	21.1453	15.5043	27.6237	19.6381	17.949	17.4185	14.5012	18.8154	16.4577	18.8256	23.9526	14.5748	13.1475	14.2978	15.7551	15.7259	9.11698	11.5918	15.052	8.51666
Sardinian_HGDP01072	13.3479	15.375	13.3021	16.1522	14.4392	13.3603	21.5353	14.1601	18.5464	18.1392	18.4053	13.9075	17.7415	22.6173	22.3486	21.4648	21.5803	17.1975	19.1589	22.5065	23.1775	26.9356	22.2197	18.2276	21.4032	16.8029	11.6285	19.4926	15.7789	21.4134	17.5544	24.0821	22.2983	21.6627	17.5621	13.7818	13.7626	16.0048	19.3233	18.6769	13.8984	13.3781	13.9421	15.0589	17.8809	10.6248	10.8929	10.3039	8.27452
Sardinian_HGDP01073	12.5663	11.7221	13.246	15.8927	15.8482	17.7067	16.5293	11.774	21.8059	19.1074	20.5829	17.9348	14.5915	23.9239	23.5772	22.1211	22.3728	17.4897	19.5917	18.8707	22.4	23.783	17.5858	22.7739	17.7344	21.2973	13.1536	16.7662	17.7484	23.4161	16.9859	25.7175	18.6539	25.0852	14.5324	13.3616	15.5398	13.6223	20.266	23.8884	11.6634	14.7541	14.6269	12.8639	16.1678	10.3666	10.7398	11.2384	7.86944
Sardinian_HGDP01074	14.1894	15.7384	13.107	16.2591	15.9266	14.4201	18.3073	14.0034	23.0413	19.0679	19.4995	16.4013	16.7809	18.4951	18.5608	22.1036	18.65	20.4112	20.2183	19.1778	22.7283	26.5041	22.4621	18.4073	22.271	16.2039	10.5106	19.5551	16.507	19.019	14.695	22.8307	22.4045	21.1589	21.8775	14.3878	14.2809	16.8497	17.3199	17.5856	15.1618	16.3212	11.6853	13.2286	14.1428	10.3155	8.32467	9.23926	8.19276
Sardinian_HGDP01075	11.3755	14.0622	14.7077	17.5371	15.119	14.1164	17.2817	14.9428	21.5845	19.0368	19.3426	19.2983	12.7831	26.7423	19.7494	20.911	23.6171	18.9122	16.8172	22.0289	27.4104	29.7763	23.1993	24.0302	23.2399	15.7838	13.6239	17.4672	14.5856	18.9241	15.7851	24.8656	23.7085	22.5128	17.6817	13.5711	14.1076	17.3935	18.6904	19.3231	14.3587	13.9689	15.4615	14.5205	15.7211	9.44073	9.67917	12.855	7.05091
Sardinian_HGDP01076	13.0368	13.9751	18.4552	13.0117	14.0363	17.4329	16.9234	11.1391	18.8648	16.5799	16.9237	14.5061	14.8959	24.3352	25.1257	22.1937	17.0336	19.3795	21.4923	17.1089	20.3078	23.527	18.4375	20.5905	23.0382	16.2101	14.93	17.6878	16.6189	19.021	15.9565	23.6925	27.8265	25.8722	14.3905	14.4248	12.3149	16.991	19.1307	16.0915	16.9084	15.4757	11.8652	12.9414	14.0274	9.80222	9.96554	11.969	7.01574
Sardinian_HGDP01077	17.3937	15.5004	15.966	15.6466	16.6125	17.0175	19.8445	18.2293	22.3611	21.7236	23.6545	15.3691	15.16	20.8026	20.6231	23.5082	22.7589	16.7135	19.5986	16.7523	20.2086	27.5392	21.6349	24.1255	23.022	19.5795	12.1199	22.0075	16.8459	16.9924	14.4906	23.4901	25.5407	27.8749	14.5332	11.9525	13.1568	14.2059	16.2022	20.9013	18.0222	16.3103	11.3441	15.7467	13.8196	10.3655	9.91022	12.4905	7.94688
Sardinian_HGDP01078	15.7088	14.3855	16.776	15.8519	13.9871	15.5152	22.5017	15.7392	21.123	21.3266	17.3727	17.6802	15.824	30.6494	23.191	23.1885	21.6768	26.973	19.8953	21.7036	23.2867	25.7252	23.7941	19.2659	23.0173	19.6925	15.4013	21.394	15.1515	16.6027	19.1069	23.9158	26.7113	23.679	17.9349	14.988	13.9928	16.1482	21.8834	21.7204	15.4773	16.0085	16.8023	12.3999	18.5407	11.835	9.73115	11.5455	8.92461
Sardinian_HGDP01079	12.8741	17.2345	16.7218	13.6364	11.7594	12.7632	18.0491	14.0798	17.6661	19.7238	19.0738	18.1705	12.8176	20.7619	21.9988	26.3961	18.9851	16.093	18.5536	18.6528	23.9573	23.9072	24.4472	23.9124	20.334	22.0397	10.0688	18.0577	20.0501	17.4586	15.8808	23.7909	26.9036	24.799	21.4039	12.6989	12.0209	16.2345	16.3884	15.2196	17.3341	15.2767	13.8516	11.0539	14.2855	10.303	8.66935	12.5787	7.38326
Scottish_Scottish1	10.7834	19.8286	21.4984	17.3745	20.2684	16.4234	18.2418	14.3471	15.0753	15.4694	20.2616	16.8808	17.9803	21.4359	18.3229	16.6843	18.9754	15.3074	17.4734	22.3542	15.5964	21.0789	18.7838	17.6534	16.7908	16.6653	13.1758	16.2684	22.9189	17.1521	24.9811	15.3011	18.5503	16.4467	20.2291	20.1372	19.0957	10.2105	16.8345	13.2078	19.1636	14.6847	20.1666	17.6036	19.635	14.7787	14.3178	17.4357	11.5743
Scottish_Scottish2	12.5162	21.7188	18.0356	21.0598	19.9515	15.0365	23.0973	11.4923	18.2523	17.7404	15.7678	19.8965	18.0272	17.4454	19.1929	20.1695	17.54	16.9116	15.4221	29.3642	16.6333	19.5703	20.1564	18.7988	19.1973	19.4416	14.9194	18.1404	19.4227	15.1833	25.2402	17.8881	18.4225	21.2741	16.7969	23.9312	18.8343	12.6053	15.7458	14.1355	23.4166	23.5949	21.6384	23.0348	16.7736	14.0269	12.3679	16.996	11.1088
Scottish_Scottish3	12.2071	22.5296	18.6652	22.3518	22.249	19.8718	14.8533	18.4169	14.8214	19.8988	15.0263	21.4049	16.4631	14.3486	15.9056	16.8555	18.5115	15.954	17.8197	21.0215	16.4848	15.701	16.1253	14.333	17.8874	18.9203	14.1166	13.0204	19.7441	18.5703	23.6235	20.3448	16.3582	20.9593	18.7945	22.6515	20.6574	12.5799	16.6905	15.0081	28.5884	20.5354	24.9031	18.1758	21.3962	15.0765	13.641	15.7847	7.84215
Scottish_Scottish4	11.3254	20.2522	23.201	19.2611	18.1612	16.369	17.7092	19.0593	15.8996	14.4676	13.3924	16.4911	19.7531	16.0989	15.7153	16.9088	22.8289	15.7538	14.1908	23.1144	19.3358	22.7304	15.6676	19.9699	16.5582	18.6172	15.7383	20.589	18.3137	13.4465	21.6544	14.8528	17.2408	21.7871	19.2324	21.4764	19.8699	13.7845	18.2718	14.423	23.879	21.4436	17.5848	21.5643	16.8201	15.6792	15.3443	17.8672	8.8786
Scottish_Scottish5	12.0086	19.5284	17.1826	16.6472	20.2686	15.0474	17.3941	18.3683	18.6783	16.7739	17.5957	22.956	19.3243	19.3687	19.5258	20.6374	17.4643	17.8207	15.402	26.7309	18.2779	19.0772	13.2691	19.4156	16.629	20.4579	15.8762	17.8683	16.7096	15.3114	19.342	15.1465	22.6369	19.8296	19.562	22.013	17.4151	14.143	15.8492	18.2562	26.1313	24.4144	20.2781	19.7871	19.6395	18.4205	15.2453	16.5763	9.1459
Scottish_Scottish6	10.6341	19.7208	18.4646	19.8917	18.18	16.1337	18.0137	15.4906	14.9384	17.0588	14.8945	20.8065	19.099	16.3136	20.816	16.7235	20.4098	15.6544	17.9224	24.119	18.6736	23.7344	13.6679	19.4571	16.5371	17.7408	13.8103	14.035	18.8805	16.4493	25.5154	18.1653	17.877	21.9683	19.0672	19.3422	22.4833	14.4407	19.7119	14.461	22.8265	22.1956	17.0429	16.9708	17.2148	16.36	12.8769	15.6515	8.79028
SouthItalian_SouthItalian1	17.2187	14.8752	16.6011	16.4852	15.6282	18.907	20.5578	16.0784	18.4837	17.9243	15.4329	13.8401	18.6735	18.573	17.1675	18.1717	18.8715	19.1051	19.5906	17.4351	18.0276	23.4977	17.1394	16.3241	16.92	19.1049	14.9886	21.0454	16.1615	24.4114	14.0022	16.9144	17.7427	18.5277	21.4275	14.9073	14.8751	16.9595	20.6089	22.5823	20.7904	15.2136	16.9508	18.4411	17.4739	12.5291	13.94	14.2745	9.67875
SouthItalian_SouthItalian2	20.3505	15.4056	14.5234	14.4365	13.2032	16.3101	20.3372	15.4225	20.7323	19.454	16.7454	18.0733	14.2751	17.1258	22.5494	18.6392	18.6372	18.5086	23.4573	15.9229	16.375	22.4935	17.0195	16.8169	18.3339	17.5912	18.1375	20.1818	13.7434	20.188	15.911	16.2014	20.8316	18.7309	21.4564	17.7947	15.5072	14.9513	19.9659	23.2884	17.4928	17.8169	16.7313	15.9759	13.6516	15.0167	14.0237	16.8396	10.7652
SouthItalian_SouthItalian3	17.0613	17.2853	19.4939	17.5601	14.7088	18.265	22.3192	16.1162	20.2108	21.4256	22.5244	15.5097	17.6246	18.2037	20.5159	17.9968	18.2972	23.5534	18.4052	15.6559	17.038	21.942	21.3437	21.8927	16.4452	20.7064	14.1315	16.4917	17.4651	17.0758	14.6319	19.4415	18.3186	17.0812	15.4615	12.7094	16.5712	15.1434	19.4115	25.0763	19.1522	14.8078	15.7768	15.479	15.9359	13.595	12.873	16.178	9.36632
SouthItalian_SouthItalian4	19.3684	16.541	15.1756	16.7303	15.4988	17.3737	17.9785	19.6966	17.9412	20.567	17.6976	13.3803	13.9589	17.6496	20.5827	19.7941	20.6246	22.1892	20.7356	14.3286	20.7855	16.8681	15.5013	17.8017	21.2093	18.2124	14.5053	18.7651	13.8997	18.9851	13.0847	16.7144	18.8651	17.7523	18.1661	16.6343	17.048	17.8458	18.2282	19.6944	15.6399	13.5991	17.2527	15.9739	18.0345	13.0368	14.1601	13.0832	10.787
SouthItalian_SouthItalian5	16.9885	17.8038	19.2479	14.6404	16.5891	17.9256	21.716	15.452	17.6333	16.3865	16.794	16.2787	16.7826	18.1602	18.9888	18.7091	16.3181	19.2227	22.4785	12.216	17.133	19.455	18.83	15.8823	17.3542	19.2123	22.3283	21.9864	15.6383	22.7499	16.2527	18.3998	18.961	17.1351	20.5107	12.2381	15.2849	13.8713	19.4634	19.8305	18.073	18.4029	15.9583	17.737	15.972	16.2504	14.451	16.5631	10.5776
SouthItalian_SouthItalian6	15.5109	14.7212	18.4488	19.3713	15.7568	17.215	18.2928	19.2844	20.3061	23.284	21.3987	15.0294	16.2986	17.9914	18.0848	17.2325	18.8982	22.2255	17.8268	17.4626	18.8989	19.6696	16.409	18.4762	17.7454	18.2325	17.205	20.5645	14.8727	20.615	15.5753	18.7289	16.5988	17.3417	18.9537	16.3408	17.1052	19.2524	19.1006	19.226	21.6125	18.0352	15.5357	15.0902	16.4881	11.9367	14.6461	16.1767	10.3012
SouthItalian_SouthItalian7	14.3612	15.2268	15.7184	19.2269	15.5071	15.2934	17.9322	17.711	20.6702	18.5811	22.4495	13.8047	13.9383	19.0175	21.6196	17.727	22.6312	26.3013	18.9811	15.8396	20.2521	22.1899	17.2051	20.2604	21.7189	15.006	13.8713	21.8971	15.001	23.957	16.2413	18.3906	23.8731	22.1673	18.5565	15.3734	15.9649	15.8963	16.1227	20.8542	14.3306	18.4459	14.6499	15.9644	19.8086	15.0045	12.4328	14.3585	8.49331
SouthItalian_SouthItalian8	21.8577	16.8327	16.6301	16.0846	16.7064	18.0146	21.8456	17.0191	19.5769	17.995	19.2009	13.7382	15.4996	17.4944	17.0338	17.9661	19.7059	21.8892	21.1992	21.6533	18.0312	17.4031	17.7398	16.3692	17.2875	17.0374	21.3717	22.6708	11.421	16.4337	13.3743	17.4588	19.0327	14.8271	14.7617	13.1279	16.1153	15.0788	17.6993	18.086	17.8135	18.364	15.5441	18.4099	15.7587	16.2555	12.4457	17.8717	10.4581
SouthItalian_SouthItalian9	17.3978	16.9637	15.9433	14.2743	15.5165	15.5711	20.4962	17.301	20.1062	18.9242	16.9207	13.9938	12.4708	18.7105	18.2673	19.7671	16.6003	20.8998	22.2621	15.4276	16.7669	19.9717	17.5999	18.0846	17.6434	19.3509	17.5994	21.4445	15.7124	19.7929	16.0536	17.1835	18.1242	19.0989	20.8009	15.3378	18.8135	16.1461	20.2156	20.9135	16.7658	17.3867	17.7422	14.0279	16.4011	17.0364	11.4414	14.5858	13.5498
SouthItalian_SouthItalian10	16.163	18.5943	17.3726	13.9827	15.2492	16.3613	17.216	14.0911	23.8808	23.1103	22.9627	15.7449	14.6886	23.0652	17.4613	18.3308	20.6325	20.4157	21.931	14.3672	18.4306	15.3748	23.1783	14.7796	15.5276	15.3682	18.6695	19.1026	12.1674	23.0395	12.3121	18.3206	19.5299	20.5656	18.3963	15.693	15.0637	13.9705	18.812	19.91	17.2853	19.6678	16.6741	14.1657	19.5814	14.3747	13.0782	17.0295	11.6181
SouthItalian_SouthItalian11	20.9233	16.8949	20.4878	16.3532	15.1959	15.4141	18.8667	18.33	22.5409	17.4553	22.1099	14.5074	16.9645	15.9487	15.0003	13.2793	17.9077	23.1206	16.686	15.5217	17.7497	24.3137	19.4084	15.6534	17.1259	17.2335	13.5104	21.5964	12.9415	17.9524	14.1669	16.4428	16.5129	16.9642	18.4766	17.0331	16.5242	16.4444	21.3381	20.3931	15.7899	18.1628	16.7256	17.1151	20.3201	11.5044	12.6211	16.2456	10.9391
SouthItalian_SouthItalian12	18.5122	15.6835	18.585	19.6894	17.6753	14.6059	22.6037	17.4521	20.1366	22.4831	18.9064	15.579	16.2819	18.7259	19.9591	14.7614	16.6387	21.476	15.8818	14.7485	19.467	17.6368	15.8614	18.9917	19.1898	17.4938	15.9811	17.6242	14.8897	18.1561	14.5098	15.7016	17.896	15.5282	16.8093	16.0628	14.2668	17.0454	22.3313	15.5275	18.4577	17.9752	14.2911	16.6422	17.7442	15.2563	17.2891	15.3226	12.1174
SouthItalian_SouthItalian13	16.2293	16.5432	17.1053	16.2325	14.6162	17.1305	18.0709	13.5023	21.5246	19.8393	19.4627	15.7133	15.6949	14.974	16.4317	18.7758	18.8252	21.2195	21.4971	20.0323	16.6624	19.3065	19.0247	19.4423	19.1677	14.6396	19.1786	19.5547	14.0533	25.1594	14.0039	23.1057	18.2318	18.8387	17.3383	13.7948	15.504	14.8749	20.4684	22.0454	16.1758	13.8771	17.5476	16.7691	15.4498	11.4614	15.3668	13.6111	10.8372
SouthItalian_SouthItalian14	17.0289	15.2613	16.2909	13.6144	16.181	18.8036	15.8773	12.5676	20.7265	22.2877	16.9511	13.5504	15.2435	17.5124	15.8754	20.1628	18.1618	20.1643	22.4877	15.4262	20.27	21.188	21.3339	14.0037	18.0079	15.1038	18.285	20.9872	14.1323	20.9707	15.5171	18.3407	15.0284	20.4746	18.3402	13.725	18.2225	17.4969	17.9808	23.1974	17.8395	14.825	18.1535	15.9688	15.3547	14.1647	13.5645	14.5265	10.2588
SouthItalian_SouthItalian15	14.073	17.5669	13.2638	17.3739	17.9416	18.5836	20.6536	15.8571	19.6613	22.3185	17.3027	17.3334	16.5515	20.612	18.8346	20.8543	19.2263	18.078	20.9711	16.2258	17.202	19.048	16.0015	19.1102	19.5364	20.3958	20.4113	18.3179	13.8509	21.2183	14.1479	15.6046	18.9965	17.8408	19.4386	14.3113	15.6427	14.9146	20.4021	20.551	18.27	17.425	17.754	16.4371	17.3642	14.8538	12.9024	16.6645	10.5752
SouthItalian_SouthItalian16	17.7879	16.9067	15.9615	14.6814	18.2507	16.3778	20.0905	15.5027	20.2119	19.0351	18.5284	14.3769	15.3761	18.0767	15.6452	20.3958	19.74	20.7591	22.1543	16.5875	18.6206	21.7993	21.2724	22.4134	16.5498	21.9195	19.616	22.8573	18.7936	20.0991	13.8674	19.5892	18.0278	18.3084	17.3759	15.9154	15.2155	15.8731	21.9963	21.4472	17.5629	17.3628	19.1221	16.2808	17.0084	15.3865	15.0827	13.7186	11.4464
SouthItalian_SouthItalian17	17.1737	18.7772	16.0805	16.8813	14.4895	15.1434	17.6986	15.5013	18.9733	23.1579	17.7506	11.7237	14.3105	17.1201	17.0097	17.534	21.3544	21.2039	19.5005	13.1891	18.5169	18.6794	17.078	18.512	19.8543	20.2117	21.3372	20.7663	15.0103	19.9656	14.6113	18.8182	18.4448	19.3543	22.1395	14.0549	14.4873	16.1102	17.5872	23.5677	14.7233	16.1018	16.066	15.253	16.2476	15.9068	14.1114	13.9598	10.0608
SouthItalian_SouthItalian18	19.9363	16.2608	13.0466	16.2641	16.8396	20.1689	22.424	17.346	21.4112	20.4448	16.7534	14.1356	14.7352	20.388	19.2349	17.7179	17.1317	23.5815	21.6153	14.934	18.199	22.6737	16.1126	19.4261	17.3469	21.0888	17.8207	19.9024	14.3583	20.8759	14.0588	17.8175	17.1498	18.5609	20.1844	14.0408	17.107	14.4137	20.1643	21.0661	18.5653	17.5316	14.9495	19.6116	14.7912	15.6196	14.54	15.0087	10.0429
Spanish_Spain1	12.8642	20.5567	20.1605	19.1232	19.2668	20.3924	18.7796	13.5778	20.0759	15.6895	20.183	17.878	16.9634	21.1083	22.4097	23.4718	20.7763	16.3393	16.6337	19.6159	21.0735	21.8454	20.0519	17.9616	22.6588	20.3786	16.7155	18.499	18.7355	17.2861	21.4207	20.7413	23.068	23.9223	21.2667	18.8911	18.663	13.2997	17.7507	26.5597	19.3836	17.059	18.4251	15.5266	16.2689	17.4336	12.8536	13.7834	12.4941
Spanish_Spain2	14.456	17.3482	20.8131	18.81	15.8188	14.7439	18.9362	15.926	19.1754	20.247	16.7334	20.1933	15.0624	21.7438	19.7762	22.5898	20.378	22.2943	19.7445	20.8341	20.3541	23.8098	20.4575	22.2697	18.4483	15.8637	14.2613	20.1369	17.8527	24.2144	20.3791	19.0517	25.2486	23.5586	18.8238	17.98	17.9115	14.8348	17.639	19.0615	15.9307	18.7569	19.3617	18.7419	18.2107	13.1884	13.1761	15.026	9.71482
Spanish_Spain3	12.6084	21.4431	18.8429	16.2781	15.5977	16.392	19.6306	17.0412	16.3988	19.5069	17.0617	18.5909	17.4221	24.581	23.8705	18.2874	19.2908	18.6935	21.3135	22.8031	26.8844	21.284	23.0832	21.8245	20.0304	18.9828	12.822	17.1039	19.2515	18.7052	17.9842	22.9337	22.1715	20.1419	19.2203	16.7281	17.2877	11.796	17.4287	19.5583	16.969	18.8891	15.5285	18.1188	17.4372	14.8344	15.1659	19.1469	9.13138
Spanish_Spain4	12.5432	18.228	19.029	26.4389	15.7924	18.9003	18.0596	15.436	20.0091	22.9431	19.7458	20.8058	18.0275	26.1606	23.8972	17.5185	19.5222	17.6566	21.4979	25.531	19.6216	20.5865	18.4675	19.5318	20.4544	16.314	12.0058	16.1407	21.0005	21.7577	20.5775	24.1738	22.0149	19.6921	21.4791	21.0531	20.6168	16.3848	17.6024	18.0324	22.0112	22.7874	16.6937	19.4161	17.4185	14.9343	13.7697	17.2696	9.68028
Spanish_Spain5	12.7559	16.221	15.6277	19.0496	17.6162	17.3357	17.4277	18.1977	19.4517	16.3753	20.6021	23.1636	23.483	26.407	19.953	18.4827	19.6219	18.2584	18.1931	22.9239	22.6027	24.4313	19.1324	21.5	21.2185	16.0595	13.5065	16.3831	17.6197	20.5937	25.6002	23.3034	25.3862	24.5549	19.9821	19.2164	15.6043	13.3583	20.0201	20.8912	20.2354	18.4679	14.0418	17.3312	20.8635	13.3784	11.4798	15.1871	11.2838
Spanish_Spain6	15.7155	18.3639	18.1472	15.6943	17.3103	18.6846	18.29	14.9298	18.3073	18.0657	17.6049	19.5329	14.1841	24.817	19.695	20.223	17.7656	18.6494	19.7068	25.3193	26.6137	25.5555	21.2263	20.9017	20.7253	17.0102	15.0937	18.2562	21.2039	20.3985	18.7428	17.8323	21.8277	20.0237	19.695	17.4392	16.9017	13.7615	14.9146	17.4347	19.641	16.8279	17.7477	19.5871	18.0709	14.3709	13.0435	14.1713	11.1566
Spanish_Spain8	15.986	17.7473	17.1981	23.668	17.4868	18.0651	16.87	13.4084	20.3033	18.668	18.7738	20.092	16.3543	23.5247	24.2224	21.3281	23.4278	19.6575	21.4752	27.0005	21.22	21.9893	24.3743	22.9691	23.032	19.9884	12.5428	16.0124	15.1697	16.9649	21.2894	24.7108	21.9947	23.8713	20.9703	16.2832	19.6576	15.5151	22.0278	19.013	18.3598	18.1813	15.3514	15.8638	16.0044	12.378	14.6969	16.3318	9.33136
Spanish_Spain9	13.2778	16.7955	19.0974	18.4403	17.0813	16.2945	18.9243	14.9689	16.0456	14.5925	22.3335	17.6199	17.9545	19.5839	19.8507	27.1352	18.201	17.8483	18.2219	22.3051	24.9924	20.7847	22.5762	21.3378	22.8834	17.7034	14.5712	16.1353	18.9121	19.2032	22.3316	25.1138	18.7904	22.2065	20.2081	18.5309	17.4098	14.7917	16.7521	19.2298	20.8476	17.7718	21.225	16.6969	19.6796	14.9558	17.1893	15.6495	9.72439
Spanish_Spain10	14.0546	20.0646	22.135	19.9405	15.0672	19.1199	17.0414	17.1468	16.56	19.1761	19.7871	16.8309	19.6327	17.2352	22.8836	20.5986	17.6059	17.1996	17.2215	24.9053	22.2413	18.1497	20.4792	22.3615	23.8388	20.7695	13.704	20.0148	17.8585	19.8361	21.8285	20.7161	21.3608	19.5086	18.9817	17.5469	16.7253	14.3511	19.8954	20.0068	21.6146	21.8141	18.6335	20.6985	15.7062	15.2395	17.5759	17.6683	10.5925
Spanish_Spain11	12.8868	15.8781	18.9739	17.8365	21.7365	17.0574	19.3092	15.2361	15.6832	16.0384	17.0455	15.8428	20.82	24.8481	21.1939	17.9042	24.0583	19.1233	16.1878	19.4535	26.3777	23.4211	20.1385	18.5809	17.4464	19.8001	14.0957	18.1033	15.4988	18.939	19.7097	22.7503	23.2538	24.5751	16.7531	15.576	15.4018	14.1004	17.1952	22.9609	24.0439	16.375	18.5387	16.5936	14.4583	14.9786	12.5036	19.1874	10.4073
Spanish_Spain12	12.7195	12.5679	21.5762	17.5503	18.1702	18.4617	18.6	16.1604	25.7489	18.8325	21.8778	17.8332	19.0395	22.104	20.9836	21.8907	22.8849	20.5642	22.0261	19.323	22.8922	21.0891	21.4779	21.9346	24.1428	18.623	12.8411	19.6299	20.9709	19.2593	22.2631	23.026	20.3232	20.0006	19.5575	14.3661	17.7431	16.0426	21.4484	22.8892	19.7307	18.8188	13.3622	17.3986	18.9796	14.4561	12.0629	14.0687	10.646
Spanish_Spain13	14.3205	17.1671	18.828	18.1722	16.9774	18.2639	17.291	16.936	18.2967	17.5655	15.1504	18.6768	16.2704	22.4601	23.0461	26.232	20.5003	17.0446	18.7129	20.6457	15.4424	17.3174	22.1212	22.3968	21.7097	20.1157	11.4958	18.9153	20.787	20.7422	19.4679	25.7398	18.4816	23.5561	20.1836	18.5763	15.1274	14.5532	19.9488	22.2976	16.5916	17.1944	16.3218	13.8916	15.7643	11.202	12.5484	17.7174	9.74079
Spanish_Spain14	16.5439	20.1193	17.57	21.6871	19.905	16.8616	16.2711	15.0849	22.2564	20.9156	20.507	18.0361	17.0037	23.7948	23.6424	20.7	21.2671	14.6568	21.0285	22.258	17.8618	23.9268	19.6554	19.7543	20.132	16.7997	15.5305	16.8737	19.0547	19.0432	22.3413	22.0504	19.9042	18.5656	18.6092	16.372	17.0302	14.2788	19.2321	17.3909	20.8645	18.5268	22.2453	15.8832	19.8411	14.0509	14.3465	17.1433	10.2328
Spanish_Spain15	14.7052	17.7822	17.8286	21.1379	20.1241	17.2772	17.0684	12.9485	17.8135	14.849	17.0078	16.669	16.6102	20.1096	21.0112	18.3432	24.3266	19.1474	20.0161	21.4299	22.0859	23.8735	22.6639	21.5397	21.724	22.872	13.5708	19.7638	17.125	19.8793	22.5676	18.8856	25.2739	20.3244	18.3736	15.5083	19.1741	12.7919	17.0061	24.4477	16.9424	22.3279	18.4005	15.5649	19.9033	14.9095	13.0982	14.3915	9.68765
Spanish_Spain16	12.7401	16.9956	20.1927	18.5226	19.2327	17.4082	18.2808	16.4984	19.9071	17.5272	18.3763	21.2674	18.4305	23.1139	22.3567	20.6823	18.6971	17.9955	15.6064	23.5772	22.0857	22.2825	22.1382	21.1584	21.335	22.2476	13.151	16.8164	18.618	21.4393	18.1814	24.6554	21.3232	19.1094	20.1198	20.121	16.2891	17.7226	19.9153	20.1381	21.074	16.233	13.932	20.0634	19.8812	14.913	13.141	16.957	10.8993
Spanish_Spain17	12.8621	18.7951	17.9898	18.8735	21.5195	13.2243	17.7013	14.4354	19.2321	18.7762	18.9004	19.267	16.4504	20.6225	18.8738	19.9169	21.8179	16.3756	15.4557	19.9733	22.8628	21.5244	24.2867	22.9282	21.341	14.6362	15.8289	17.7429	21.3994	21.2074	18.8789	26.1918	23.0388	19.7177	18.899	16.2628	18.2014	15.4555	16.8748	20.3522	22.21	16.2673	16.5054	17.3521	16.8415	16.1099	12.9163	15.0785	9.9875
Spanish_Spain18	11.5525	17.0729	17.3259	18.3219	19.4927	15.477	18.5831	14.5178	17.3594	19.9255	17.913	18.0026	19.9075	18.1774	21.8913	19.5256	21.8615	21.3297	16.856	20.5406	20.3437	26.8594	20.0041	26.591	22.561	16.4785	15.208	17.2925	20.0555	17.7374	19.2716	22.6879	23.3977	18.8784	25.9906	19.6739	17.8412	13.6973	20.3023	20.7265	20.9557	17.9214	15.879	19.5887	15.1682	13.8266	13.4728	16.3074	10.3681
Spanish_Spain19	14.5195	20.0401	14.5975	18.9945	19.4258	19.914	20.6815	16.5155	20.1441	17.7327	21.3919	21.5969	15.9605	23.4811	18.7644	17.4716	21.7886	18.6146	17.7368	23.6353	22.6266	24.3443	23.7025	23.8295	19.2722	17.8465	14.2408	20.5644	18.5968	15.4916	25.1087	25.9747	18.2467	23.7312	21.6065	17.9318	16.0089	16.6672	19.5958	22.5995	24.1066	18.4639	18.3487	17.3459	15.969	12.9522	14.3372	18.486	8.83274
Spanish_Spain20	14.5946	17.9375	15.695	20.7251	20.0322	16.7223	19.5033	15.3959	18.0151	18.6226	19.6886	20.9314	19.2363	21.5236	20.6057	18.3636	22.4131	15.0906	18.7612	20.6865	21.0726	21.1409	21.093	26.9516	21.4427	17.8696	14.2976	20.069	15.5771	16.0798	19.8615	21.942	23.05	26.4949	19.1424	18.0068	16.922	17.2237	14.5634	18.6079	19.6405	18.8035	14.6904	18.9343	17.9897	14.6107	14.6754	15.7867	10.0691
Spanish_Spain21	14.1392	20.2279	16.7943	19.9207	17.9095	19.266	18.8248	17.227	17.9327	20.6968	19.7384	22.7102	18.7154	24.6747	26.5718	22.6003	19.068	18.854	20.6879	21.6225	15.5527	26.682	21.4416	20.083	20.9982	22.3928	14.3912	19.5572	21.4006	18.7755	19.8247	23.6122	22.7799	20.2197	18.1945	15.7278	18.2944	15.8092	17.8268	18.0429	21.0113	16.5645	17.5711	19.22	17.804	14.3577	14.2053	16.7423	10.9961
Spanish_Spain22	13.5047	14.9952	15.8839	18.1007	21.6724	14.3772	18.6524	16.9784	19.9758	19.4152	15.4138	19.2506	16.422	20.7071	24.0247	19.3894	19.2094	16.4105	16.4683	20.8835	20.854	23.0374	20.2854	20.1835	21.5865	21.3192	15.1481	16.0741	18.8004	18.1548	21.5246	17.9746	22.7576	19.5276	21.2589	15.6228	14.7035	17.5205	18.3611	18.9181	18.0801	18.514	19.1299	17.82	17.5499	13.716	16.1111	14.756	10.0174
Spanish_Spain23	17.197	20.0892	24.0354	15.1015	17.3267	18.8824	21.0217	16.5822	19.2634	18.3035	18.0192	19.5355	17.3444	19.8718	23.9827	22.9137	22.4874	16.9911	21.0521	24.5183	21.8306	22.995	20.6123	23.4083	23.3814	20.2761	15.3902	16.9459	16.3672	17.0755	20.4066	19.6931	27.0409	25.0764	21.8611	17.5748	16.1225	12.6144	20.179	16.8363	19.2711	18.8642	13.9398	15.6951	15.7548	13.8361	15.1081	14.6646	8.68554
Spanish_Spain24	13.8161	20.7566	17.9108	17.4304	20.2579	14.8685	17.9587	14.1788	18.6355	21.2054	18.7321	17.6632	17.0084	23.4779	24.6597	26.7816	24.5413	22.5944	23.4748	20.298	21.472	25.6379	22.0406	21.3289	23.3969	15.1776	12.6938	18.0314	22.4384	16.7071	19.1756	21.4836	26.0732	26.0985	21.2762	18.567	14.2697	16.517	16.2709	18.6579	17.9186	15.9151	17.8664	24.2645	18.9511	12.5141	14.2863	16.4634	10.5462
Spanish_Spain25	12.7476	18.6523	17.4821	17.7005	18.4573	18.6409	18.1346	14.7095	20.9251	20.0665	15.8364	18.2995	20.6575	26.2491	24.3481	21.9089	20.5293	17.2573	18.352	22.7004	18.4162	25.6984	23.478	20.6192	24.0099	17.0889	16.2106	15.5426	19.9594	16.2859	19.2408	19.6214	26.5725	23.1441	19.9486	16.4718	14.7256	15.1412	19.6076	18.3172	19.665	21.8974	17.2943	18.3213	17.7876	12.5493	14.1852	12.7638	8.44763
Spanish_Spain26	12.8369	18.2497	15.248	15.2323	18.1388	18.0281	20.4188	17.5673	17.3604	19.7881	18.6778	16.3157	15.4175	24.8002	22.0854	24.2257	23.0508	17.6404	18.0675	22.1201	23.4048	22.9678	21.6258	19.1406	20.7913	23.6595	12.9999	18.7215	21.3433	20.2702	18.9902	24.3427	18.7384	21.7115	15.4251	18.0785	16.0673	12.8498	19.9104	17.8326	19.7174	15.7301	15.7245	17.6098	17.1621	11.5004	12.069	16.9374	8.97137
Spanish_Spain27	13.2392	20.6272	17.8921	16.3343	19.7177	14.7002	17.3034	14.4852	17.9523	16.8408	19.0875	18.3194	18.735	29.0725	20.9159	26.1653	20.6166	21.9231	15.7033	23.8112	23.2381	31.3773	18.9501	27.0596	18.5853	16.4011	13.57	20.9219	15.5495	18.9865	18.7121	20.2032	24.4603	25.4092	18.5942	18.6204	18.9012	14.7058	17.5024	21.087	23.0565	18.266	17.1324	16.7157	19.4558	14.9143	15.4809	17.0303	8.73398
Spanish_Spain28	14.3326	17.4079	17.9015	18.6019	17.2215	16.0684	20.4042	15.0976	19.2444	17.4664	20.7964	18.1683	17.2136	22.8284	23.9747	19.4691	22.3232	18.4077	17.1447	24.8633	19.8745	21.0691	19.2805	20.5335	23.5165	19.3289	12.3549	15.8105	18.8208	20.356	19.8337	23.6143	21.4724	21.0946	24.7497	16.3101	16.2373	18.1525	15.0589	19.4706	22.1525	16.8741	17.7289	15.8032	19.0344	14.6618	11.7735	18.2429	9.7867
Spanish_Spain29	13.2038	20.8159	15.7083	17.5526	14.4667	16.2719	17.139	13.0664	18.3728	19.212	17.9082	16.9371	16.3019	21.9434	21.2084	19.9594	20.3306	19.392	22.5169	21.1795	23.0277	22.0105	19.4172	19.1724	21.1742	18.4114	17.2869	15.273	18.3973	18.4243	19.6838	22.3239	25.0876	23.8718	21.0324	17.4532	16.448	13.691	17.0576	18.8188	15.8058	17.7938	16.0663	16.52	16.6422	13.4955	13.2986	15.3148	9.82172
Spanish_Spain30	14.791	17.3354	16.9988	15.7982	15.0146	19.5678	20.2001	15.0247	16.698	16.5679	15.9731	19.5404	16.3275	27.6806	19.6354	26.0934	21.0283	18.5413	17.2336	26.0066	23.0207	23.6066	20.6336	22.9519	23.4444	21.7108	13.9498	17.8894	16.6175	19.9213	20.6625	21.2752	17.2593	21.8587	21.1739	20.2789	15.407	15.8464	17.8089	20.0852	21.4215	19.561	18.4528	19.5058	15.2739	12.2341	14.9753	15.9244	10.122
Spanish_Spain31	14.039	17.5298	20.1649	14.5493	20.8395	20.7926	21.9142	14.5471	24.1749	20.4898	22.7947	19.5659	16.2352	22.9448	19.5281	23.6478	17.9661	17.3132	18.9093	24.7618	20.9098	20.2983	18.3838	16.8932	22.8348	17.4656	12.7778	15.9171	20.3714	18.9956	17.6072	24.3278	22.837	25.6459	16.5718	19.2708	18.7289	19.5766	17.8632	17.5313	15.4531	17.405	17.5954	16.4477	18.7701	15.4499	11.4235	17.0469	9.29686
Spanish_Spain32	15.1858	18.535	16.522	16.383	18.9414	15.72	15.3128	14.1961	21.3709	19.1445	15.0579	18.5955	17.1987	22.0904	20.6309	21.8538	19.0779	16.4476	15.2366	20.8385	24.0387	17.4706	27.631	20.3426	23.3846	20.1223	13.1216	16.9638	19.6322	16.6771	22.7994	19.0174	22.4153	21.5519	19.8655	13.1076	16.7402	15.2505	18.6383	18.177	17.7907	18.7189	20.4233	18.353	17.8001	13.8405	13.8459	17.5612	8.70427
Spanish_Spain33	15.4298	18.1798	20.3954	14.9515	18.3421	17.7101	23.0863	12.9805	20.3069	17.5716	18.0984	19.788	20.0796	25.3175	16.8914	17.8886	21.7049	16.5925	15.4954	21.5895	19.4488	22.1256	30.2319	20.4847	19.8808	20.1108	16.157	14.8574	23.8598	21.6812	22.8653	18.7633	22.342	21.3565	17.4774	17.8603	18.7691	13.3117	21.4583	21.5152	16.2715	21.0954	18.158	16.5947	17.0078	16.9453	14.2168	13.4867	10.9919
Spanish_Spain34	15.1639	20.2829	18.4962	19.6681	17.2716	15.7576	21.7752	15.0614	14.1792	19.4787	20.408	18.435	15.6803	25.8996	21.2343	18.6124	22.4629	17.9483	23.3553	20.6619	25.5122	21.2391	23.4192	23.7727	25.6238	20.224	15.1835	18.239	19.7008	19.3099	19.5433	21.2763	20.9984	23.5266	22.6315	16.6001	14.0644	13.4654	18.8538	20.4061	19.5716	17.1431	15.7899	16.7838	15.9056	11.3904	12.0557	16.1213	10.2168
Spanish_Spain35	12.8855	13.0558	16.0888	18.1603	19.5297	16.073	17.9212	14.0054	20.2757	18.7405	15.8469	19.0974	18.8353	26.5523	25.138	17.2384	20.4566	14.5357	16.2083	21.2384	20.9642	24.1981	18.4374	18.0466	23.5298	15.6585	11.1436	15.0739	18.7194	18.035	20.4312	21.8562	21.7711	25.3877	19.7134	21.7383	18.3398	16.4223	18.7094	20.4499	17.1832	20.1583	13.8735	16.9042	15.5056	15.3782	13.6868	19.8603	8.94021
Syrian_syria1	16.1364	16.0767	18.3	15.8401	15.8046	16.0422	18.5259	15.8165	16.8615	16.1194	17.5184	13.8333	19.165	14.9864	13.2805	15.0888	15.4343	21.4247	18.9902	13.6566	16.6493	17.0455	15.4233	16.6054	16.7706	12.747	24.5028	22.0651	14.3781	16.1317	12.2434	14.6271	15.4854	16.4248	16.4866	13.2978	15.9067	16.5725	17.6285	20.3221	18.0611	15.5405	14.2314	19.5482	13.7592	17.248	16.3593	17.4374	20.373
Syrian_syria2	18.2699	15.3569	17.1214	16.3529	13.8773	14.7792	19.6938	17.9149	21.9519	19.0661	17.8062	12.4483	12.0017	16.9679	15.043	17.5457	18.4999	21.233	21.2996	14.9399	16.3601	18.2899	18.2548	17.0261	18.006	15.7448	17.3531	22.0735	16.5661	16.3538	13.0318	19.1664	20.7937	18.388	18.1109	14.4017	15.0405	15.9564	19.1583	17.0986	15.1448	15.1694	17.4518	15.6276	17.0041	12.732	13.7711	14.4868	16.0896
Syrian_syria3	16.1803	16.6371	15.9199	16.053	15.5972	20.0333	19.0176	16.4363	18.3033	14.8003	12.5355	14.2233	15.0828	17.5301	15.5669	18.3093	16.874	18.3202	18.2781	12.5219	16.0926	18.1514	16.5628	18.6102	17.6366	16.6316	18.7326	19.5452	12.6596	18.0683	11.6276	17.4597	13.3919	16.8558	16.877	14.2196	16.1893	14.7658	20.7469	16.2316	14.888	16.6494	14.8027	13.7585	15.9133	12.4751	13.178	14.6274	12.0733
Syrian_syria4	18.2192	14.5834	14.7495	16.477	15.0181	13.3355	17.0357	17.2446	21.6201	17.0515	16.1707	13.7793	16.8454	15.4917	15.6688	17.2407	14.8879	16.9551	22.1237	14.0427	17.3442	18.1337	18.2453	16.5678	15.1688	15.8318	21.317	16.3239	12.9635	17.5701	15.0885	17.4227	19.9791	15.6389	17.1333	14.2409	14.4822	14.1131	17.6743	19.7285	18.0432	17.9947	17.2919	15.7464	16.6715	13.61	13.8866	15.0835	12.671
Syrian_syria5	17.9844	15.9063	14.208	18.0116	13.7546	14.9199	20.8843	18.3568	16.6866	18.4224	14.0939	14.4216	12.2977	16.626	15.4009	15.1138	17.4063	17.5295	21.3281	13.6742	16.0533	16.5963	18.6067	17.9646	17.4809	16.7527	24.0688	25.634	12.1356	19.6055	13.3483	14.7923	18.0021	18.7913	16.3077	12.658	16.9452	18.1829	22.9262	15.9068	13.9444	13.4181	16.4823	16.4711	16.6264	15.1085	14.5865	15.7449	13.5987
Syrian_syria6	22.3335	14.4559	14.119	16.7505	17.5456	14.586	18.4921	14.7328	16.5625	14.9981	14.3944	12.1724	12.6551	12.3864	14.033	12.2658	13.7913	19.8069	21.8832	12.8025	17.5301	18.2706	14.4457	14.265	15.8127	16.8098	20.0961	16.5608	13.7041	19.131	11.9779	13.3997	16.2132	16.8779	16.9864	12.4913	12.7959	16.8566	19.2191	18.7339	14.3499	16.1161	11.6813	15.4654	15.1623	13.1309	13.138	16.2657	13.4888
Syrian_syria7	18.891	15.7802	13.5049	15.3943	13.1028	14.5764	17.716	14.8877	19.7267	17.8893	16.0201	11.3481	12.3772	16.3975	14.8262	15.8635	14.4675	16.342	18.5047	10.8681	12.9844	14.222	15.3983	15.2288	16.9598	16.1438	16.017	15.9664	11.7123	19.7224	13.3483	13.0439	14.7554	14.7449	13.2069	12.499	13.1227	15.2363	19.5111	15.2768	12.4375	18.3456	14.9242	15.2641	13.4284	14.249	15.9245	17.579	11.9834
Syrian_syria8	21.4224	16.1155	17.2194	14.2481	13.4723	14.856	19.4344	16.2657	19.5047	16.3285	15.8973	12.39	12.8852	18.658	16.2761	15.5619	18.6382	19.2053	21.6089	11.8797	18.6865	18.3504	15.6512	18.1925	15.7554	16.1869	20.5064	19.7629	12.8356	18.0324	13.1858	14.2024	15.8323	14.7965	16.0943	11.4801	15.6379	15.6326	18.4209	23.4751	15.1636	13.9209	14.3903	15.1995	16.3186	15.2905	14.902	16.2227	15.9133
Syrian_syria9	17.2447	14.6803	14.4665	14.9997	17.3004	15.1556	20.998	16.0004	20.8009	19.5117	17.5997	14.3939	13.7727	16.5999	16.9574	20.2669	17.0967	17.7211	23.2435	12.8918	18.9023	15.3845	17.2185	18.2455	17.0003	19.7958	21.8146	18.6496	11.4388	23.7804	12.8711	17.4906	16.3731	18.7292	16.3199	14.9441	18.707	15.6658	21.227	21.9224	17.4298	16.8128	14.8853	15.596	13.513	14.3824	14.2724	14.0214	17.9791
Syrian_syria10	20.6457	15.6117	14.311	16.6846	16.1652	18.4826	18.6274	16.2257	18.1857	20.2592	19.6023	14.9135	15.0726	15.4796	15.4633	14.7238	18.1141	17.5083	18.8363	13.7737	17.207	17.0306	18.4918	16.2839	16.8754	15.7227	24.5189	17.617	12.3756	17.4965	11.3772	14.8143	16.4447	16.1355	17.5	15.1031	16.3409	16.8522	18.2489	16.9787	15.4291	16.1713	15.9805	17.6756	16.5443	15.1695	14.2966	15.1015	13.2028
Syrian_syria298	21.2428	14.1529	15.9675	15.7972	13.7858	16.9932	19.8	17.804	19.1549	18.065	18.8567	14.5537	14.9478	18.3231	13.6909	16.6301	16.04	22.4399	22.0201	11.4925	16.0645	16.852	18.1977	18.6682	16.0684	14.8391	26.6389	19.8408	12.1389	17.9284	12.561	14.5531	19.4384	16.673	19.6142	10.8225	14.588	15.2928	20.6658	19.3718	21.3923	16.2826	15.7916	22.1414	17.1064	12.6338	12.1567	15.788	12.7982
Syrian_syria361	21.9597	16.2143	16.9342	16.7276	20.6349	16.6414	19.1366	14.0954	19.9068	23.1059	18.8624	13.515	13.4065	15.2663	16.3808	17.1228	20.1486	21.7676	23.4946	11.7036	15.2472	17.1095	16.9101	17.075	16.852	18.1518	23.8216	22.434	13.0186	19.7605	13.8521	16.9252	18.4117	16.7549	15.8866	14.0854	15.6585	15.7897	21.5148	18.4074	18.5207	16.8449	17.839	14.7995	16.8519	15.3576	13.5959	17.9391	11.3572
Syrian_syria461	16.5462	15.286	14.7617	14.1284	16.8288	18.2785	22.1621	17.3368	15.5071	19.0214	14.7158	13.4043	12.2484	14.1004	12.8933	13.7184	15.4274	20.5047	15.955	14.3506	13.5644	15.8741	14.4746	15.72	16.8983	16.2104	23.4857	17.3668	12.5178	17.1905	12.8858	12.9336	14.0244	17.9234	17.4405	13.1495	15.9083	13.4893	17.2815	17.0205	14.1511	13.4929	12.5287	17.3537	14.0554	14.8548	13.7202	13.7613	14.4075
Syrian_syria464	22.1084	13.2184	12.9046	13.391	13.4495	14.3342	15.6159	16.8515	17.729	15.5328	16.1776	13.5374	12.8777	13.0069	14.4175	15.1722	14.8923	19.9197	19.2683	12.7305	13.4502	15.962	13.2241	14.97	14.6658	14.6146	21.6851	15.9424	14.1472	15.3201	11.6808	13.9571	13.3783	16.5935	14.0967	14.7238	14.2369	13.1509	19.909	17.3221	14.4295	16.0203	13.2483	15.4071	14.0531	13.6869	15.5377	14.0696	16.5029
Syrian_syria485	20.3669	16.8935	18.4528	14.5965	15.594	15.4133	17.8796	15.9347	18.3001	19.5623	18.3077	16.058	14.3257	18.9882	16.147	17.4291	16.359	18.4884	21.3298	13.4609	17.5847	18.8363	16.4828	15.809	14.9849	17.4173	21.0646	22.1538	14.6946	18.6374	13.1205	16.9811	19.2138	19.8765	17.2228	16.4356	15.3199	13.6113	15.3461	17.7443	14.9489	17.1662	15.7656	15.1574	15.0522	14.644	16.8704	17.1187	13.2991
Syrian_syria520	25.6512	14.8338	15.7341	16.9741	14.8707	17.1321	19.3058	16.7161	17.4744	17.0021	18.4126	13.346	13.4145	15.8515	14.0017	16.8008	16.2153	19.928	21.5442	17.2909	17.0871	16.7144	19.1843	15.7319	12.279	15.9445	20.4493	19.6513	13.7016	15.7898	14.8824	16.8866	15.3644	16.9154	16.3718	13.8647	15.8768	14.637	19.5329	16.5695	14.2251	16.0548	17.9631	14.6658	16.7316	14.809	13.8381	16.9273	14.9447
Turkish_tur2	16.999	16.37	16.1558	16.5105	15.7474	20.8076	16.4033	18.496	18.641	18.3093	18.2476	15.3208	14.9061	15.7169	13.873	21.3915	15.0468	18.2896	21.7287	13.495	16.4205	19.3169	17.2542	17.0981	16.9407	15.2611	20.6148	19.7817	14.6977	21.0118	14.417	15.7532	16.0845	13.9968	14.6228	15.6325	14.4383	16.6796	20.6834	22.4211	16.4823	16.1357	14.4232	14.9284	17.7979	17.7305	20.2952	18.3051	23.3069
Turkish_tur20	16.639	18.3068	17.6896	15.6108	15.5301	18.398	17.7903	15.8313	17.1026	24.0532	16.699	15.2858	15.4535	16.6951	14.8452	18.2072	16.2995	19.706	20.7564	17.9626	15.645	16.1399	15.2892	16.2762	15.4093	15.9746	21.2883	21.0837	13.8711	19.0703	12.8137	16.4401	16.9823	16.3114	15.8553	14.4228	15.859	17.0917	17.9982	20.8379	15.0914	15.5337	15.5497	16.5307	14.2537	17.0768	21.0038	16.5941	23.1222
Turkish_tur37	20.024	14.8524	17.7716	17.7033	15.384	18.4839	19.9013	19.2657	18.5371	17.7285	17.3422	11.5444	14.7494	16.4199	16.7141	15.5465	15.3811	17.374	16.6958	12.8835	17.7405	15.8103	15.8811	15.9897	17.938	16.6633	21.4478	19.9201	13.2284	21.0847	12.7311	16.0061	14.638	18.6983	16.4755	14.5941	17.0759	15.548	19.4614	19.7236	15.4804	16.57	15.1396	14.2293	18.3204	16.8485	20.972	18.0129	16.9514
Turkish_tur52	20.1696	14.4813	14.0922	15.2814	15.0507	16.5777	17.3005	18.0304	15.7179	18.6748	17.4658	15.9635	11.3426	17.141	13.8865	16.0648	16.8348	17.5666	17.5565	14.7616	18.306	17.6949	15.2476	16.1169	15.5115	16.1807	20.6381	18.4005	14.0416	19.5368	12.0798	12.7804	16.2388	15.2399	15.0045	18.2257	14.8578	14.5042	18.8769	19.2956	17.7493	17.5719	20.1843	17.9524	16.5397	19.7038	19.6392	17.1401	26.3285
Turkish_tur67	18.3823	15.7958	16.8784	17.8002	16.1422	18.9118	19.0162	16.2724	19.967	18.9913	17.8671	14.6765	13.8293	14.52	18.3174	16.1797	17.6408	21.6795	18.8939	14.0319	14.5042	19.5756	15.8989	15.529	14.2948	15.6429	26.9942	18.2922	11.8763	18.7579	13.6768	17.7701	16.7689	16.9222	15.377	17.5984	18.1309	16.9649	22.7432	20.0641	14.8528	16.2819	15.7675	18.0153	15.3934	22.0068	15.5348	17.0437	18.0617
Turkish_tur84	14.4903	16.6553	15.3463	15.8669	16.6429	15.0178	19.0981	13.7592	16.8551	15.4938	19.0133	13.5231	14.7245	19.2938	15.8029	19.1502	17.256	22.5367	19.2466	15.3498	13.1776	15.6275	15.2459	17.4171	15.8986	16.1558	26.8958	16.2156	13.2616	18.9771	10.5878	15.0789	14.8597	19.8282	15.6568	15.282	13.784	16.4676	16.0158	20.1949	21.078	16.5448	15.7046	13.5823	17.5572	14.5709	20.0234	18.2239	21.7679
Turkish_tur110	16.1165	15.4095	14.4375	16.8563	12.9834	16.639	17.2752	15.8881	17.3908	16.8094	19.0973	14.0327	15.2411	12.8965	14.9163	16.8219	14.8478	17.5965	18.9009	13.3967	18.0644	13.4815	16.5545	17.6092	17.0071	17.6139	21.3415	20.5479	12.5271	17.0062	13.7175	16.5755	20.1198	15.4964	14.0201	12.3879	14.8871	13.8388	20.9435	21.564	16.5152	14.7604	16.138	12.4587	14.2424	20.688	17.7335	20.3133	29.2401
Turkish_tur124	17.851	17.1119	18.3977	15.6423	14.2228	15.2825	19.4701	18.1913	17.9021	15.058	13.8281	11.3899	14.6039	15.0813	15.0036	16.2689	16.1374	15.5441	15.8153	14.6908	15.5827	15.8566	16.4436	17.3715	15.1025	16.3398	25.3676	16.4986	13.3586	20.1762	14.0243	15.2466	15.3475	18.6808	12.4896	15.6154	18.1023	14.3792	16.579	18.5618	19.4351	16.3641	15.4737	14.0871	17.8345	21.9607	17.7719	17.1928	33.314
Turkish_tur139	15.1945	15.5741	15.6659	12.3427	14.5939	15.6223	18.0603	20.0756	17.1845	15.6413	15.8381	17.1772	14.7827	15.1331	15.382	17.0733	15.9011	19.6979	18.0868	12.4881	17.61	16.7208	15.4158	16.5673	16.9777	14.4595	19.3027	16.1027	11.7049	17.3085	13.5409	15.8435	16.3969	12.5226	14.0547	14.7855	15.0685	15.1955	20.3644	19.0946	14.2857	14.4773	13.1905	17.8352	14.5556	18.2484	21.1671	15.3017	15.0918
Turkish_tur154	18.2578	14.8192	16.8932	14.5181	13.1984	14.0134	17.1235	15.8002	18.5374	18.1401	18.6645	15.399	13.7634	14.1109	15.6962	15.7872	17.7041	16.2514	19.3188	13.9929	16.5061	17.3919	13.302	16.9376	14.9107	18.0767	22.4868	19.3452	13.9757	18.3466	13.5704	12.8441	16.7983	16.824	14.8687	16.2809	13.8367	14.6291	18.5146	17.5695	18.1861	17.4014	16.3419	14.6636	15.7476	15.7788	16.0305	15.2539	17.5885
Turkish_tur170	17.4078	17.7201	18.8023	17.2726	13.3388	13.8218	21.5977	17.7744	22.6049	17.297	18.4717	14.2989	15.2033	18.395	17.3524	15.8338	20.2303	15.3993	21.4073	12.0825	15.5753	18.4262	15.5978	16.8462	18.7496	15.5953	22.2009	18.3006	14.4262	19.0879	14.1757	16.5018	17.9339	16.0838	15.5161	13.2395	15.6052	13.5068	19.774	19.7607	16.4271	18.774	18.2928	15.9581	19.185	18.2086	16.7041	19.3844	21.1505
Turkish_tur182	15.5816	17.9845	14.3725	18.0504	17.0609	18.0193	15.0091	17.0942	18.8885	19.7146	15.7508	14.1012	13.3877	15.8399	16.3407	15.5382	16.0533	17.8392	24.1542	14.8192	15.6166	14.9326	15.2632	14.7571	15.1773	18.9294	28.4135	22.6651	13.8659	17.4103	13.354	16.9781	13.5526	15.4586	14.4148	14.3587	18.016	14.3695	18.1936	17.1814	15.9559	17.3679	16.8819	19.3061	15.8679	19.2914	14.9457	18.6905	17.0622
Turkish_tur197	19.5943	13.7754	16.595	14.7727	19.2013	16.8506	21.5812	16.4608	20.9899	18.2248	18.7809	12.8537	18.0908	16.5124	16.6309	16.5269	15.6357	21.7971	19.2248	13.8365	15.2126	17.3125	16.696	15.6456	18.0212	18.518	24.2531	20.4875	14.4383	20.5817	12.6416	15.4127	15.1076	17.2489	14.5738	13.8099	13.5721	13.4847	20.0235	17.5585	16.0814	15.941	14.4869	17.5479	16.4378	14.5779	15.9415	14.7423	15.3324
Turkish_tur210	15.9868	15.8474	16.6315	15.3951	18.849	15.6596	19.9918	15.6859	21.0806	17.0932	15.8812	15.0357	15.8896	14.8228	14.646	15.6555	16.7616	21.3713	17.4897	14.9369	14.3694	14.9413	14.1812	17.0977	16.3042	14.2655	26.4781	19.0678	19.4606	15.7834	12.7261	14.983	13.557	15.5559	16.1676	17.0346	17.1747	13.6056	20.8087	20.4769	15.2544	18.1457	16.7143	17.9495	17.2353	24.0246	18.073	13.4605	23.0581
Turkish_tur236	14.707	16.2476	14.787	14.2299	15.6819	16.0841	16.7611	16.2646	17.6904	16.6108	16.95	13.3965	15.1903	14.5942	15.0811	15.0367	14.5344	19.6403	18.6726	13.7556	13.8738	16.7281	14.582	16.0653	15.2327	16.502	20.6186	18.7679	14.0057	17.5754	13.0063	17.9866	17.9675	19.9496	13.9793	15.3739	18.1336	14.8817	17.4951	18.9403	17.9173	14.663	16.7776	16.1963	14.5331	14.8178	17.4296	18.0456	16.2853
Turkish_tur277	17.8229	17.6304	17.4356	18.7518	15.359	17.123	15.4458	14.5084	21.2769	14.3081	14.5418	16.8073	14.7645	17.1054	15.1521	16.3967	15.5238	18.3796	18.0853	14.0498	14.2961	15.9688	16.2266	15.9652	15.3183	16.7342	20.4503	18.9628	14.0518	20.1037	17.1951	14.2909	17.508	14.593	14.2951	13.6447	14.1955	15.7717	18.494	18.4958	18.6145	17.0136	15.162	16.7928	16.2331	20.8563	19.2829	16.0326	18.9258
Turkish_tur306	14.1549	13.4973	15.5393	14.6995	15.7048	14.6482	13.1979	15.8436	16.3706	16.2829	16.2729	13.8739	17.0577	14.5995	13.0836	16.9926	15.8803	15.8933	19.3023	13.4191	15.2047	15.1643	13.9488	14.2353	12.6644	15.7231	27.8113	17.6778	12.1882	18.025	14.5975	13.1737	13.6237	13.4463	14.4464	14.305	14.9407	13.5036	16.1322	18.0636	18.6835	19.2147	14.1819	21.5784	16.5451	21.2488	22.714	18.0841	23.581
Tuscan_HGDP01161	13.5985	19.0583	17.7416	20.2855	15.0884	20.0049	18.7038	16.5531	19.9915	17.4541	17.2028	18.2178	13.6988	20.0516	16.9185	19.9292	21.5907	18.9228	18.1786	19.25	18.8824	20.9689	21.2049	16.1543	17.2681	18.0392	17.9526	20.2747	13.3036	19.2142	16.0523	16.1693	21.4166	18.7394	17.1439	14.7796	15.4951	15.5562	18.6891	23.6338	19.7918	24.287	15.424	20.4369	17.161	13.0679	14.3993	15.5767	8.76048
Tuscan_HGDP01162	15.0063	15.9856	17.04	16.7114	15.5753	18.552	18.1836	16.2957	18.1805	18.2781	19.0879	12.9801	18.0706	22.0783	14.7883	21.4895	19.6965	18.5538	21.0235	18.0762	20.792	21.903	19.6372	26.5111	19.0812	22.3559	17.8686	17.1924	16.6938	21.5055	15.3484	17.7554	21.9383	19.1068	19.9356	17.6889	16.2478	16.3062	22.2503	20.1017	17.9026	18.2485	20.2939	18.7067	17.967	13.5349	12.376	16.8344	10.0621
Tuscan_HGDP01163	13.884	20.1976	15.05	18.5656	16.8864	15.0209	15.4352	15.6669	18.5907	21.2531	17.574	21.0825	15.9966	17.9501	18.2889	20.0659	21.6453	18.8063	20.6158	18.1111	16.1942	17.7839	20.2112	17.3114	20.0553	17.3979	17.7172	19.5806	13.2961	20.5349	17.1342	21.697	19.1529	18.6647	16.8063	13.6189	16.7446	18.5307	20.2106	21.4871	17.5592	17.0759	16.86	18.245	18.6476	13.0067	14.9627	14.7883	10.0906
Tuscan_HGDP01164	15.4134	15.3876	17.0905	21.0579	20.5952	17.8238	22.6746	17.6456	22.5644	19.9104	19.9224	17.8872	19.3299	23.8368	23.2303	18.6498	20.2069	17.4662	20.2062	23.2148	26.0302	19.0033	18.6494	18.5286	21.1632	18.4288	15.6987	20.1761	16.7372	20.1094	16.2809	17.3744	18.3625	24.7464	18.9052	19.1866	18.3053	12.483	21.9106	20.3144	17.0438	20.325	18.1542	14.9213	23.3878	14.1697	13.9044	16.0112	9.86121
Tuscan_HGDP01166	14.0538	17.5649	18.6281	16.5104	18.7301	16.9206	17.3064	12.2612	21.3336	19.4205	14.8303	17.554	18.8637	20.3701	17.6226	18.5777	16.3582	21.1362	17.8863	20.7413	21.0337	19.1345	15.2232	17.3363	14.9921	19.4911	18.7714	15.2238	16.9051	21.1402	20.2631	20.3649	20.7579	21.2274	16.0252	14.2486	16.1856	13.9976	22.0702	20.9929	19.1082	14.9448	16.6094	18.0095	18.7846	13.5856	13.3635	18.1695	9.39389
Tuscan_HGDP01167	14.4754	15.8955	16.7018	18.2228	21.025	14.9644	19.4963	16.194	21.1744	19.9986	21.0493	18.6679	13.9218	24.7788	24.3468	20.2832	24.3011	20.1606	21.913	17.2961	20.6635	24.3609	15.7125	18.1825	21.9608	17.7101	19.668	17.8525	14.5824	18.8787	18.5518	17.5686	21.1616	21.7783	19.7687	19.8711	18.6837	18.3864	19.4293	22.8317	19.0393	20.8687	22.0702	16.4399	18.5349	14.8501	14.8602	17.4402	10.6883
Tuscan_HGDP01168	18.7361	19.4309	16.0619	16.2107	15.5051	18.7663	22.2484	15.3469	20.8648	20.1496	19.1111	18.7522	16.2573	18.2419	17.7755	17.2982	23.1942	19.1075	21.1277	23.3114	16.8364	21.1364	20.6817	17.1157	19.3053	16.0759	17.0714	16.9784	14.0841	22.1115	18.1849	16.2569	23.1497	19.6439	19.7081	13.5279	17.8143	14.1875	17.5666	24.7189	18.0958	16.4266	17.8558	19.9832	15.794	14.4721	16.3663	15.6584	10.569
Tuscan_HGDP01169	16.8454	22.0839	19.2413	16.3693	21.4736	16.4994	18.992	16.2171	18.3702	21.1023	16.4865	15.8987	16.588	21.4957	21.4217	20.1452	24.3572	18.9676	18.5218	16.6114	19.7258	20.1767	16.9042	19.1448	20.495	21.6893	15.4151	16.4363	16.6771	22.8148	17.4849	20.9954	22.1639	19.8532	21.4723	18.1744	19.2142	19.2687	26.2193	21.3438	17.6704	20.3532	14.1683	19.5356	20.4245	14.5599	13.0562	15.4792	11.1255
Welsh_Welsh1	11.1948	22.7821	18.1669	20.7127	24.9385	15.351	17.4775	18.1765	18.2988	14.9937	16.2986	22.5146	14.5704	17.7413	22.3928	17.2402	18.8408	16.6482	17.176	21.2589	16.6737	21.0998	16.7869	21.3324	19.153	17.7768	14.8347	16.1337	19.8108	22.2564	22.1962	18.7934	17.7501	16.3328	19.6506	20.9754	21.274	12.7639	14.999	16.1331	25.2262	25.1044	20.4922	22.0329	15.8094	11.4185	13.2434	14.6263	10.0881
Welsh_Welsh2	10.642	20.0067	22.9511	21.1315	20.8287	17.9178	16.4753	17.0783	15.7758	17.4792	13.7664	19.6384	20.3017	19.9884	14.4743	20.3226	17.0079	13.814	12.9185	22.8034	15.7882	18.0231	16.7688	19.6155	15.7055	21.8793	15.043	16.8781	16.0287	13.7943	23.2464	20.9767	19.0252	14.4068	19.9802	17.1023	22.2221	13.4069	15.7924	17.585	17.5437	18.2056	16.918	16.9621	20.483	15.3888	13.193	16.1099	8.77458
Welsh_Welsh3	10.9672	25.5763	21.4436	21.4522	20.1124	17.0524	17.7832	18.2362	17.6227	16.658	18.6162	17.4091	20.5274	23.5545	17.2626	22.9127	14.738	15.634	15.2357	22.105	16.7584	20.0333	16.9765	19.3336	17.6207	14.1145	12.4347	15.6328	19.0437	17.2992	23.588	21.9958	15.7353	20.9275	15.7285	17.9798	22.0213	12.6486	15.9662	16.3038	18.804	22.0357	22.4023	21.7233	18.9063	13.8923	13.6736	22.5394	9.81183
Welsh_Welsh4	15.039	19.1109	18.7674	19.108	23.0869	14.881	14.271	20.3321	18.1626	16.2925	14.0869	22.8011	15.343	19.4754	20.5148	16.0802	21.4797	12.3911	15.6319	23.5046	14.9899	17.0115	18.202	15.9824	18.3329	18.0228	13.0579	20.1307	18.6652	14.8243	19.3578	17.5799	16.0465	24.3144	23.3701	20.9056	20.902	11.7623	14.4401	17.3932	22.4152	21.2959	20.8028	20.5813	17.7128	17.6199	15.9461	19.5547	9.25347
WestSicilian_WestSicilian1	15.4509	20.5657	15.2203	16.341	18.4692	16.5546	16.5569	17.3929	21.7383	19.3027	18.7263	17.1009	18.0097	18.2603	21.6896	16.9159	19.4221	20.6892	24.7476	17.1164	21.6883	20.9697	19.8014	21.4125	22.2194	17.8074	14.9976	19.3907	14.3322	23.6189	16.6557	19.8254	21.7636	17.9854	19.2998	18.7425	15.6992	14.6624	22.4695	20.6149	14.6875	15.9558	15.3018	18.3724	17.6695	15.0553	13.3521	14.577	11.0324
WestSicilian_WestSicilian2	14.5853	17.3849	20.0379	16.358	17.2916	16.913	20.0217	14.9535	18.7092	20.1506	17.6892	14.3798	14.0005	20.6226	19.331	18.0491	17.7321	21.3742	23.7621	15.3174	14.4565	17.6329	15.8952	19.4638	18.055	17.6024	19.1278	20.326	15.0385	20.2618	15.4662	16.1907	18.7308	16.8824	17.756	13.8929	17.6901	15.022	18.3243	21.8898	17.9157	19.3018	15.2887	16.6337	16.886	16.6329	13.0475	12.4059	11.5627
WestSicilian_WestSicilian3	18.8469	17.4001	17.9459	17.0444	16.6682	18.9706	20.2855	16.5792	19.9164	18.0575	15.4068	18.2203	15.6602	22.6777	20.2277	16.3489	21.7674	19.3291	18.7052	19.3756	18.5167	19.9549	18.1339	18.0226	19.538	17.3042	17.0858	22.4592	16.7069	23.2197	18.0597	18.8879	22.7191	19.4433	17.5952	17.5903	16.6588	18.0364	19.4161	21.833	22.3439	15.8886	13.8449	20.8386	17.2975	12.6363	13.8649	13.649	12.7356
WestSicilian_WestSicilian4	13.9889	19.1657	20.6315	17.6569	16.5727	17.0736	23.1361	12.8636	20.4461	22.9376	18.7114	19.9318	14.6118	20.6235	19.3919	17.6503	18.0143	18.1767	19.392	15.8333	20.0937	22.3531	20.277	18.6809	18.4608	17.5259	17.8487	17.6836	15.0859	20.0661	14.2752	23.646	21.9356	20.7577	18.0686	13.9047	18.4271	17.0064	23.0423	18.3523	18.5903	17.8422	14.5622	17.1085	16.4874	17.4526	12.8012	16.0911	11.2773
WestSicilian_WestSicilian5	16.0908	16.8717	20.5192	15.7443	19.6234	19.1309	18.6925	14.7963	20.6953	18.3563	20.7131	16.5207	15.6826	17.6685	18.0518	15.0154	21.9241	21.5366	19.5494	19.7599	20.4827	20.6849	16.8957	16.6254	19.7981	18.9328	16.449	21.2052	14.359	20.6595	14.9832	21.3838	18.4866	19.7674	19.9672	16.9672	17.0999	12.785	16.1692	22.0659	18.2459	15.8811	16.7636	15.8864	18.3694	12.5742	14.2489	14.7958	9.53253
WestSicilian_WestSicilian6	15.7501	20.2671	17.908	18.9633	16.4765	20.4629	19.7022	15.0848	19.0306	18.519	18.4629	14.1402	15.5276	20.0121	20.8633	19.9014	19.3281	20.1595	18.6667	14.1883	18.2442	19.9495	20.1419	16.4117	18.94	19.7493	16.3063	21.3353	16.2703	24.0805	15.9291	16.3106	23.0096	21.158	21.9635	14.3671	17.6295	15.6935	19.1911	19.2342	17.1533	18.5435	14.7142	16.0651	15.8171	11.8996	14.8658	18.0928	12.3617
WestSicilian_WestSicilian7	14.7435	17.4742	19.0864	18.6699	19.1689	17.9792	17.9408	15.963	17.7312	18.9757	20.3216	15.2082	21.6972	19.3173	15.6168	16.2177	18.0004	20.7087	19.8429	18.4767	17.852	22.9477	19.4651	19.4147	18.8074	17.6752	16.9784	17.5708	14.3059	24.1626	20.6692	18.7666	18.732	24.2321	18.3712	15.0058	16.8317	14.6638	18.6637	22.8017	20.6458	17.5414	16.1617	13.0497	17.0546	11.4455	15.0603	14.755	10.6036
WestSicilian_WestSicilian8	13.1766	15.5827	16.2432	15.6917	15.7404	19.8066	20.6428	17.1109	19.7969	20.3871	18.0088	16.7695	17.3141	16.8987	16.7256	20.7243	18.5542	27.2495	21.4982	16.6102	23.3571	23.7488	20.8342	19.2134	19.6183	18.2837	17.7458	18.3547	17.062	20.8398	17.0543	19.6366	24.133	16.9963	18.9118	16.3251	15.6432	16.6571	19.4716	21.8495	19.0862	19.8783	16.3568	18.5768	20.6434	14.4772	13.0033	16.7924	10.117
WestSicilian_WestSicilian9	14.9796	17.1787	15.3703	16.3016	18.676	16.6365	20.3465	16.9658	21.28	22.8485	18.278	13.9673	14.9626	21.1316	15.0847	17.3615	17.1263	19.7872	18.9223	14.9111	24.8816	18.2451	18.85	18.5376	19.0252	18.9644	16.1946	20.5853	15.1733	20.2279	12.5001	16.21	19.5716	19.554	19.1753	17.6495	15.7924	15.1887	20.9863	22.7348	16.9019	18.4426	17.1619	19.2154	15.8197	14.0171	13.4228	14.4613	11.866
WestSicilian_WestSicilian10	13.3083	18.8769	15.4896	16.1729	15.9947	16.0973	19.9198	17.4344	18.7584	23.493	16.5809	15.4444	15.1417	20.2354	20.8548	17.5483	20.9584	23.477	22.4451	17.1826	19.3362	20.8472	16.2138	18.04	15.7112	17.7391	15.0427	20.4348	15.7309	15.9689	16.4204	19.153	20.5118	19.6239	16.9053	15.9431	17.0202	15.2721	21.0436	19.5336	19.7433	16.4303	15.0404	17.7409	20.1147	16.0562	14.8963	15.6705	10.1952
Yoruba_HGDP00920	19.7668	13.3856	13.4876	13.1961	13.9582	12.4041	13.0224	15.9868	12.891	12.766	13.165	13.2466	13.6829	13.2539	13.1363	14.7188	13.3543	14.2111	14.7625	13.7474	12.919	13.8073	12.8791	13.1031	12.5328	14.0945	13.7555	13.5066	14.9292	12.2797	13.1458	13.0922	15.3537	14.5441	12.0342	12.6791	13.0091	13.8075	12.6469	12.3971	14.1952	11.9309	12.5328	12.4345	12.0815	16.441	19.297	14.3265	18.8845
Yoruba_HGDP00924	17.5083	13.0376	14.2208	12.0723	13.3175	13.8261	12.3782	15.5408	12.789	11.6444	11.8784	12.4811	12.784	14.0219	12.4005	12.7255	12.9102	14.9634	12.6387	14.4132	13.5853	12.6017	12.8083	12.5325	12.7627	12.0058	17.0374	11.7921	13.475	13.3382	14.2258	13.7513	12.1711	12.8426	13.8804	12.791	13.2665	11.7756	14.0922	12.2244	13.974	14.6128	12.4219	12.4027	12.357	15.4187	14.8542	14.4665	20.7579
Yoruba_HGDP00925	20.7269	12.5636	12.3592	13.2161	13.1828	12.0443	12.665	13.8441	14.5222	12.6666	13.5657	16.2999	12.069	13.1212	13.6324	13.5768	14.2624	14.9021	13.5072	13.1937	13.6959	11.8667	13.3641	14.0627	12.6933	14.0717	14.4677	13.0205	16.393	12.6273	16.0891	11.8208	13.2502	13.2365	13.8869	13.8232	13.128	14.9798	14.364	12.4361	13.7072	13.7655	13.6161	12.6772	13.4339	15.2639	14.5584	15.1176	21.6372
Yoruba_HGDP00926	18.7151	12.1291	12.8568	13.1009	12.6086	13.7924	12.9509	14.0621	13.2722	11.9765	12.8039	13.0282	12.465	12.2338	14.1181	13.6093	12.9732	12.5106	12.2659	12.9539	12.3838	12.5708	14.7503	11.2738	14.3402	11.6618	14.6446	14.1041	15.8462	12.3032	12.9111	12.6988	13.075	11.9428	13.3538	11.6053	13.6818	13.008	12.2595	13.2413	14.4785	13.5769	13.7837	14.0278	12.1248	16.5804	15.1646	14.5349	18.5356
Yoruba_HGDP00927	18.9059	13.0024	11.1075	13.2288	12.7663	13.4494	13.5978	14.5623	13.2806	11.6076	12.6818	12.9326	11.9462	12.9137	12.9209	12.6688	12.0634	12.5479	13.2708	15.4109	12.6339	12.8322	13.7211	13.7954	12.1884	12.098	14.4843	12.4932	15.407	12.9024	15.4507	13.1707	13.088	12.8448	12.6627	12.5038	12.5869	12.4499	13.8625	14.1443	12.1935	13.8097	12.5772	13.8654	13.2475	16.9825	17.3535	14.6692	20.1541
Yoruba_HGDP00928	19.271	13.315	13.6044	12.9754	13.4506	13.1262	12.672	13.4785	14.0167	12.0954	12.863	13.3451	16.1924	14.0664	13.9028	13.6505	14.7807	15.2602	14.8465	12.3405	12.7152	12.9285	13.8365	14.1726	14.2137	14.1671	15.3236	14.4561	13.739	14.474	13.8059	14.322	12.4264	14.6296	13.3916	12.9794	13.685	13.9589	14.5989	13.043	13.3035	13.4382	12.5863	14.8057	14.8958	19.6087	16.4311	14.5811	20.7428
Yoruba_HGDP00929	21.377	12.3586	13.4785	13.6666	13.3937	12.9442	13.7253	13.8192	13.1383	12.9383	13.0224	12.7407	12.9396	14.4876	12.749	13.4117	13.2067	12.9404	12.2347	13.7958	13.652	11.5069	13.2657	11.8028	12.6758	13.7191	13.8173	13.2631	14.2382	11.986	12.4535	13.188	13.5441	11.8613	13.023	12.6083	12.8364	13.518	13.1418	11.7718	12.6083	15.2926	12.6596	12.9425	13.2091	14.4623	15.7155	15.0991	19.2949
Yoruba_HGDP00930	19.891	12.0399	12.3462	12.5328	14.3619	12.2853	12.5181	13.7533	12.6573	12.325	12.762	12.9485	11.9135	12.474	12.7297	13.5186	13.1169	14.3833	12.1367	14.8334	13.4963	11.7547	12.8722	12.9483	13.0047	12.7651	15.4468	13.0724	14.4839	12.5082	13.1649	12.3951	12.3646	13.4144	13.1469	12.9626	13.1991	13.8587	14.0799	13.2743	12.6395	14.6769	13.0591	12.5004	13.24	15.516	14.526	14.5777	19.3925
Yoruba_HGDP00931	19.7609	13.1272	12.8064	12.9282	13.1299	12.7757	14.511	12.7021	12.5412	12.2307	13.4858	13.5608	13.0064	13.8565	13.2066	12.2708	13.5374	13.1054	11.6844	14.081	12.8912	12.6053	14.9564	12.0558	12.3959	12.5729	14.8738	12.6647	14.8464	13.5317	11.9765	13.4812	12.6746	13.0309	15.8139	13.1579	13.3187	14.5116	14.0071	13.4797	14.1148	13.1517	13.1353	12.052	12.5968	16.075	16.0642	14.1118	19.0457
Yoruba_HGDP00932	22.4092	11.8977	14.0152	12.947	12.1485	13.7225	14.229	14.6356	13.3417	12.2811	12.0324	13.8123	13.7998	12.8278	13.6969	12.92	13.7409	12.0069	12.8331	12.7752	14.5045	14.3359	13.3241	13.0383	12.6682	13.1087	15.6585	12.227	16.4442	12.677	13.6954	14.3115	13.7803	12.9129	14.0207	13.2185	12.8625	13.3322	13.517	14.0572	13.3607	13.6578	12.9167	14.2093	13.9441	16.4077	15.9632	13.7002	18.852
Yoruba_HGDP00933	22.079	12.1286	13.3498	12.4029	13.3972	13.128	12.4489	14.78	12.0308	12.1291	14.6016	13.6125	12.5439	12.4317	11.7186	12.641	14.3108	12.9205	12.1615	14.7945	12.8162	12.9837	12.5142	12.902	14.9992	13.3828	13.7549	14.7665	14.3604	13.1338	14.9134	12.3158	13.9235	12.9589	12.0259	13.0388	13.3396	13.917	13.3439	12.8565	13.6003	13.6788	14.2377	13.9843	13.2807	17.944	16.7425	15.7117	20.6035
Yoruba_HGDP00934	18.8165	14.3813	15.1051	13.623	13.8765	13.4745	13.4624	14.5189	15.2672	12.2113	13.5069	14.4171	14.239	14.1994	14.0955	12.6077	12.3824	14.5454	15.0516	13.8042	13.1419	13.7222	13.0506	13.577	14.4259	11.586	15.5184	14.5771	14.947	13.4072	13.5711	13.7729	14.9635	12.5692	13.1892	12.4689	12.5845	13.5354	13.3374	12.8512	14.0295	13.7101	12.477	11.6597	15.455	16.6842	18.3473	17.2421	21.1907
Yoruba_HGDP00935	19.5141	13.3682	13.6766	12.9214	13.6433	13.0603	13.6024	13.8141	13.4728	12.2242	13.4029	12.8965	13.9649	12.8534	12.9325	12.8676	12.9724	13.1147	13.325	13.396	12.6593	13.2851	15.262	13.9655	13.687	12.677	14.6396	11.8036	14.1271	12.1177	12.5127	13.4384	13.7388	12.6616	14.8355	14.0924	12.7027	13.5835	14.0809	13.6022	13.584	13.0207	14.0017	14.0039	11.8301	16.6886	15.4746	17.4433	24.0965
Yoruba_HGDP00936	19.652	12.9876	12.2712	12.5742	12.449	12.256	13.2611	13.0297	12.5549	12.4887	12.4881	14.7258	14.0104	13.5868	12.5739	12.6229	12.8232	14.0875	13.4767	12.5591	14.052	12.6379	11.5823	12.3241	13.6865	13.4887	14.856	12.2948	14.7767	12.0407	13.0611	14.0981	12.7997	13.7748	15.034	14.1547	13.8068	15.1126	13.332	12.405	13.7259	12.824	12.3677	12.211	13.4686	17.0219	16.7021	14.0807	17.8084
Yoruba_HGDP00937	17.8775	12.324	13.1728	12.7929	12.6964	12.6548	13.1436	14.3258	12.6785	12.8818	12.605	13.3203	14.6838	13.2932	12.1159	13.5575	13.1378	12.3396	13.9959	14.2489	13.2654	14.6786	13.5325	12.6027	14.4752	11.5424	14.7836	13.0329	14.4434	12.6392	14.5698	12.0092	13.8227	12.8485	14.1675	15.5496	12.8303	13.3261	12.9447	12.2076	12.732	12.0483	12.708	13.4787	13.8449	15.5524	16.3525	14.3907	19.9601
Yoruba_HGDP00938	20.0022	13.6912	13.8619	13.9041	13.529	14.0477	13.215	13.4008	13.2226	12.8572	13.2777	13.7445	13.2062	13.8568	12.443	14.2298	12.6574	14.1343	14.1216	14.831	13.547	12.423	13.4992	12.6209	15.6272	12.3028	16.0875	13.8469	14.6287	15.2479	15.9946	11.9897	13.4781	14.544	13.147	15.7363	13.0374	14.9257	13.3749	12.7706	13.3379	13.3701	13.2593	12.964	14.2934	14.6469	17.1498	15.5529	19.0771
Yoruba_HGDP00939	20.3892	12.6666	13.784	13.514	14.0942	14.5393	13.8909	14.4132	14.2242	12.3656	13.0994	12.6098	12.6421	13.6675	14.1152	12.4261	13.2551	12.8211	13.9091	14.2956	13.5326	11.9601	13.3442	13.4613	12.2203	12.5607	15.0336	13.2383	15.1534	13.598	13.0208	12.078	14.415	12.5383	12.5782	15.93	13.152	12.987	12.3616	12.7923	12.5664	12.3389	11.9007	13.3827	13.3208	16.4615	16.3665	14.7638	22.113
Yoruba_HGDP00940	20.8464	13.155	13.0488	12.1959	13.6487	13.882	13.6644	13.5714	12.7661	12.3786	13.5504	12.0823	13.497	13.737	12.6833	12.6057	13.3013	13.7532	12.5922	13.9703	14.2622	11.457	13.737	12.723	12.5907	12.2169	13.8465	14.1816	14.773	14.5515	12.4864	15.4291	12.4313	13.7059	14.6161	12.5842	12.311	13.6432	12.5333	12.5999	12.4112	13.4953	13.2718	12.2144	13.0424	16.7584	18.4091	13.9896	20.0829
Yoruba_HGDP00941	21.105	13.1722	12.8936	12.3438	12.4672	14.3826	12.6688	14.0247	13.1134	13.5892	12.4302	14.9491	14.2169	12.5134	12.3994	12.9237	13.513	12.2488	13.8779	12.7294	12.8509	13.1713	13.1109	13.2477	14.0303	13.8121	13.2391	12.7876	15.2982	12.5529	12.7225	13.8529	12.3555	12.6627	12.9132	13.5598	13.1678	12.4558	12.2135	12.8229	12.9815	12.4537	12.5843	12.4079	13.2908	18.5244	16.699	14.1639	20.2224
Yoruba_HGDP00942	21.9194	12.2966	14.1066	12.7379	12.9402	13.6869	12.8459	13.8224	13.7456	12.687	12.6812	13.7879	12.3145	11.9703	13.9253	14.9757	12.9214	13.4357	13.4788	15.2338	14.1544	12.3993	13.3611	12.0462	15.766	13.9551	14.9813	12.6109	16.0102	13.6365	13.8357	13.3	12.5303	12.5522	14.8138	13.1957	13.0677	13.6705	12.8831	13.6715	13.7348	13.4911	13.8293	13.335	12.3954	14.9674	17.5479	13.0085	16.5032
Yoruba_HGDP00943	18.8773	12.7545	13.13	13.1434	13.5346	13.7166	13.5811	12.955	13.2036	13.1744	12.4596	12.7894	13.9674	13.4014	12.098	12.183	12.5704	13.1577	13.1883	13.5299	12.6238	12.4594	12.2207	13.9274	12.8263	11.4204	13.505	12.1036	14.779	13.6971	13.2457	12.4891	12.7817	13.7555	15.0819	13.4553	13.5196	15.0295	12.777	12.5294	12.9709	11.6352	13.6296	13.8783	12.6704	16.7416	15.5084	15.0523	19.3919
[truncated: 756 more columns]
