# Supplementary material for: The population genomics of archaeological transition in west Iberia: Investigation of ancient substructure using imputation and haplotype-based methods
Source: PLoS Genet. 2017 Jul 27;13(7):e1006852. doi: 10.1371/journal.pgen.1006852 (PMC5531429; doi:10.1371/journal.pgen.1006852)
Supplement: S10 Table — This table contains the individuals which were used to estimate the approximate percentage ancestry in modern populations of five ancestral groups who have contributed to western Eurasian variation, using an F4 ratio test (Patterson 2012). (XLSX) [file pgen.1006852.s018.xlsx]

## Sheet: S8 Table - List of samples used
S10 Table - List of ancient individuals used to estimate the approximate percentage ancestry in modern populations of five ancestral groups who have contributed to western Eurasian variation, using an F4 ratio test (Patterson 2012).
Ancestral Population	Ancient_Ind1	Ancient_Ind2
EHG	Karelia_HG1	Samara_HG
WHG	Loschbour	Bichon
CHG	Kotias	Satsurblia
Yamnaya	Yamnaya_Samara1	Yamnaya_Kal2
Anatolian Neolithic	Anatolian_Bar8	Anatolian_Bar31
